# Supplementary material for: The impact of supply chain management on a company’s operation and decision based on the multidimensional data analysis of upstream and downstream industry market states
Source: PeerJ Comput Sci. 2023 Jun 13;9:e1369. doi: 10.7717/peerj-cs.1369 (PMC10280593; doi:10.7717/peerj-cs.1369)
Supplement: Supplemental Information 1 [file peerj-cs-09-1369-s001.zip]

Archive with 5 entries (4 files):
- DataSets/Car_SupplyChainManagementDataSet.csv
- DataSets/InventoryData.xlsx
- DataSets/README.md
- DataSets/SalesData.xlsx
- DataSets/
