# Supplementary material for: The impact of supply chain management on a company’s operation and decision based on the multidimensional data analysis of upstream and downstream industry market states
Source: PeerJ Comput Sci. 2023 Jun 13;9:e1369. doi: 10.7717/peerj-cs.1369 (PMC10280593; doi:10.7717/peerj-cs.1369)
Supplement: Supplemental Information 1 [file peerj-cs-09-1369-s001.zip › DataSets/Car_SupplyChainManagementDataSet.csv]

SupplierID	SupplierAddress		SupplierContactDetails	ProductID	CarMaker	CarModel	CarColor	CarModelYear	CarPrice	CustomerID		Gender	JobTitle	PhoneNumber	EmailAddress	City	Country	CountryCode	State	CustomerAddress	OrderDate	OrderID	ShipDate	ShipMode	Shipping	PostalCode	Sales	Quantity	Discount	CreditCardType	CreditCard	CustomerFeedback
1	542 Dayton Center		871-57-6028	8893	Dodge	Ram 2500	Goldenrod	2007	521963.45	60760-224		Male	Mechanical Systems Engineer	907-966-3323	lhinsche0@comcast.net	Anchorage	United States	US	Alaska	1 Independence Circle	2018/12/16	0268-6694	2019/3/14	Standard Class	Truck	99522	744796.41	1	0.83	diners-club-carte-blanche	3.0408E+13	Bad
2	0674 Springview Circle		337-64-4060	9444	Toyota	Tundra	Crimson	2010	672222.04	67457-594		Male	Structural Engineer	320-943-9301	amanuel1@usnews.com	Saint Cloud	United States	US	Minnesota	209 Lerdahl Alley	2019/2/13	0699-5728	2019/3/6	Standard Class	Truck	56398	794773.17	1	0.79	jcb	3.54922E+15	Good
3	70 Autumn Leaf Center		218-19-1802	253	GMC	Savana 1500	Crimson	2011	504465.72	58411-135		Male	Systems Administrator III	312-561-8337	aweighell2@nature.com	Chicago	United States	US	Illinois	1803 Evergreen Trail	2018/8/16	42043-251	2019/1/20	Second Class	Air	60674	968244.9	1	0.28	jcb	3.55716E+15	Okay
4	649 Corben Lane		635-15-3112	1283	Volkswagen	Cabriolet	Fuscia	1990	646077.11	0591-5307		Male	Operator	407-830-3175	fgunston3@mozilla.org	Orlando	United States	US	Florida	9682 Warbler Terrace	2019/2/22	57520-1044	2019/3/16	First Class	Truck	32885	942213.82	2	0.76	jcb	3.52991E+15	Very Bad
5	94 Namekagon Point		849-23-6788	8905	Mercury	Mariner	Teal	2009	699890.24	51655-189		Female	Software Engineer III	313-870-7247	afilpi4@webs.com	Detroit	United States	US	Michigan	5751 Tony Avenue	2018/9/6	36987-3308	2019/1/29	Second Class	Air	48232	879519.57	1	0.5	china-unionpay	5.60224E+15	Bad
6	46347 Dunning Drive		378-57-0118	8877	Toyota	Land Cruiser	Crimson	2005	694373.94	65811-0001		Male	Professor	404-590-7068	wpiche5@deviantart.com	Atlanta	United States	US	Georgia	26066 Valley Edge Parkway	2018/8/16	11822-0580	2019/3/24	Standard Class	Air	31136	947785.4	2	0.39	laser	6.70625E+15	Good
7	85 Coleman Parkway		479-97-2408	101	Subaru	Impreza	Indigo	1999	546977.55	31722-328		Male	Biostatistician III	617-524-1910	falberti6@google.com.br	Boston	United States	US	Massachusetts	60797 Rowland Pass	2019/3/16	24909-111	2019/1/24	Same Day	Truck	2208	883836.81	2	0.79	diners-club-carte-blanche	3.05281E+13	Very Bad
8	30230 Westerfield Pass		371-69-6870	8854	BMW	X6	Purple	2013	528353.8	54162-018		Female	Administrative Officer	304-526-4427	owittman7@nps.gov	Charleston	United States	US	West Virginia	0 Sachs Court	2018/6/30	49527-013	2019/1/1	Second Class	Truck	25336	779626.29	1	0.9	jcb	3.58914E+15	Bad
9	4 Coleman Street		717-19-7839	9043	Mitsubishi	Galant	Orange	2011	706964.35	44911-0060		Female	Assistant Manager	623-594-6668	kcalvey8@google.cn	Phoenix	United States	US	Arizona	0 Maywood Center	2018/11/4	52125-325	2019/1/16	First Class	Air	85035	818364.32	2	0.5	jcb	3.55705E+15	Okay
10	100 Anhalt Place		634-55-4653	492	Subaru	Justy	Crimson	1988	798573.59	54868-5732		Male	Speech Pathologist	408-440-1522	alandsborough9@chron.com	San Jose	United States	US	California	04 Knutson Drive	2018/11/24	45802-283	2019/2/24	Standard Class	Truck	95113	902866.47	1	0.61	jcb	3.53473E+15	Very Bad
11	7 Esch Trail		547-88-4825	9212	Mercedes-Benz	M-Class	Mauv	2002	722114.57	0955-1015		Male	Developer I	973-213-3415	ddodgshuna@imgur.com	Newark	United States	US	New Jersey	8104 Colorado Avenue	2019/5/23	50563-202	2019/3/29	Same Day	Air	7112	932957.69	1	0.62	diners-club-enroute	2.01441E+14	Very Bad
12	6 Meadow Vale Center		440-82-9219	7891	Ford	Taurus X	Crimson	2008	761182.85	54838-101		Female	Analog Circuit Design manager	315-420-4107	bdelvesb@zimbio.com	Syracuse	United States	US	New York	7265 Buell Trail	2018/12/2	60512-1035	2019/5/20	Same Day	Truck	13217	743643.26	2	0.61	jcb	3.55831E+15	Okay
13	0972 Pepper Wood Lane		803-82-7568	3334	Mercedes-Benz	CL-Class	Red	2011	568015.89	49825-119		Female	VP Sales	304-984-5742	ldivellc@blog.com	Charleston	United States	US	West Virginia	26 Mitchell Center	2019/6/17	54868-6162	2019/1/21	Second Class	Truck	25331	856186.55	2	0.81	diners-club-enroute	2.01524E+14	Good
14	55262 Emmet Place		854-30-4179	8898	Dodge	Avenger	Turquoise	2008	646591.02	54799-504		Female	Human Resources Assistant IV	785-371-7195	dhazelgroved@theatlantic.com	Topeka	United States	US	Kansas	25 Dapin Lane	2019/4/25	57955-8315	2019/5/17	First Class	Air	66642	703359.96	1	0.88	jcb	3.54246E+15	Good
15	330 Pennsylvania Plaza		385-11-6886	4531	Nissan	Pathfinder	Khaki	2002	670304.84	43742-0059		Male	Internal Auditor	202-159-8703	cwreakese@mtv.com	Washington	United States	US	District of Columbia	9 Nelson Parkway	2018/8/12	58118-0404	2019/1/7	Same Day	Air	20005	832581.18	2	0.44	jcb	3.54707E+15	Good
16	428 Meadow Ridge Alley		632-59-2978	3327	BMW	M3	Turquoise	2009	728986.85	68788-9728		Male	Senior Developer	423-655-8690	emanvillef@shareasale.com	Chattanooga	United States	US	Tennessee	98287 Tennessee Place	2018/12/3	65862-082	2019/6/1	Same Day	Air	37416	948098.46	2	0.84	visa	4.04137E+12	Good
17	26 Stuart Court		236-54-6347	7975	Mercedes-Benz	R-Class	Puce	2009	665854.24	0228-2672		Male	Social Worker	937-749-6041	mzanettig@dropbox.com	Dayton	United States	US	Ohio	68 Prairieview Way	2018/8/6	50169-0005	2019/2/21	Same Day	Air	45470	856069.09	2	0.63	china-unionpay	5.60221E+15	Very Good
18	73 Beilfuss Road		329-80-2609	7029	Honda	FCX Clarity	Yellow	2012	707705.42	21695-215		Male	Senior Editor	920-861-3234	jproudmanh@independent.co.uk	Appleton	United States	US	Wisconsin	064 Everett Circle	2019/4/15	49404-204	2019/5/20	Same Day	Air	54915	749727.44	1	0.64	mastercard	5.00235E+15	Very Good
19	9 Lukken Way		351-97-3917	2373	Toyota	Corolla	Aquamarine	2004	563380.63	37000-352		Female	Desktop Support Technician	615-169-0681	ldundini@hc360.com	Murfreesboro	United States	US	Tennessee	8972 Rieder Terrace	2019/6/3	0363-0459	2019/4/30	First Class	Air	37131	758563.82	2	0.56	jcb	3.54807E+15	Very Good
20	411 Coleman Circle		298-99-8758	5839	Ford	Tempo	Turquoise	1988	686028.43	49288-0606		Female	Payment Adjustment Coordinator	410-914-0768	tduckj@mapquest.com	Annapolis	United States	US	Maryland	90 Mendota Park	2018/11/12	57955-2282	2019/3/24	Standard Class	Truck	21405	927054.81	2	0.83	jcb	3.58538E+15	Bad
21	88 Katie Way		188-55-0225	1459	Mercedes-Benz	SL-Class	Turquoise	2009	526717.03	49693-1801		Female	Chemical Engineer	812-935-0173	bcathelk@paginegialle.it	Bloomington	United States	US	Indiana	618 Bunting Court	2018/12/3	28107-003	2019/5/31	Second Class	Air	47405	979571.33	2	0.4	china-unionpay	5.60221E+16	Bad
22	196 Darwin Park		192-42-0999	8464	Chevrolet	Monte Carlo	Aquamarine	1996	569743.98	23155-141		Female	Project Manager	818-799-2159	aocanavanl@1688.com	Santa Monica	United States	US	California	12088 Anniversary Trail	2019/1/24	53808-0349	2019/5/31	Standard Class	Air	90405	718907.78	1	0.39	jcb	3.57676E+15	Good
23	90989 Muir Avenue		323-91-4731	7705	Bentley	Continental Flying Spur	Fuscia	2009	649917	65517-0027		Male	Software Consultant	812-313-8264	ipotellm@sogou.com	Evansville	United States	US	Indiana	0683 Everett Trail	2019/5/4	13537-217	2019/2/20	Second Class	Truck	47725	736530.42	2	0.89	maestro	6.04525E+17	Very Good
24	4800 Melby Court		664-19-9393	8048	Toyota	Celica	Puce	2003	702988.61	0703-9258		Female	Staff Scientist	775-670-5395	mtresvinan@discovery.com	Reno	United States	US	Nevada	8 Northland Lane	2018/9/9	44911-0082	2019/2/18	Second Class	Air	89519	808884	1	0.57	jcb	3.54681E+15	Good
25	9 Onsgard Park		120-35-5790	5595	BMW	7 Series	Turquoise	2012	767834.18	50988-176		Female	Professor	765-387-1807	lmahoneyo@hibu.com	Muncie	United States	US	Indiana	38475 Longview Terrace	2018/8/16	55316-647	2019/6/4	First Class	Truck	47306	764420.77	1	0.88	jcb	3.58804E+15	Very Good
26	653 Center Park		527-16-1591	3962	Nissan	Cube	Turquoise	2009	669596.52	55154-8252		Male	Compensation Analyst	212-846-4207	wcossellp@npr.org	New York City	United States	US	New York	02096 Eliot Pass	2019/4/30	16864-002	2019/4/27	Same Day	Air	10029	762315.01	1	0.52	diners-club-carte-blanche	3.02404E+13	Very Good
27	5529 High Crossing Place		233-78-1949	480	Dodge	Ram 1500 Club	Red	1996	515209.24	51143-213		Male	VP Quality Control	410-934-9054	amcnivenq@360.cn	Baltimore	United States	US	Maryland	237 7th Parkway	2019/6/2	59779-169	2019/2/26	Same Day	Air	21281	939816.56	2	0.27	china-unionpay	5.60225E+16	Very Bad
28	92 Forest Dale Place		283-27-2548	7827	Buick	Regal	Orange	2011	649144	42507-612		Male	Director of Sales	305-467-5364	pfussier@lycos.com	Miami	United States	US	Florida	3110 Loomis Parkway	2019/1/6	0527-1366	2019/3/2	First Class	Air	33158	935633.27	2	0.5	jcb	3.57049E+15	Very Bad
29	754 Clarendon Circle		254-58-3750	4263	GMC	3500	Maroon	1994	655358.88	76237-162		Female	Accounting Assistant IV	202-657-3775	bcarlans@newsvine.com	Washington	United States	US	District of Columbia	20207 Lotheville Way	2019/5/8	37012-160	2019/3/4	Standard Class	Air	20442	936358.16	2	0.8	bankcard	5.60222E+15	Okay
30	97 Golf View Center		703-69-5945	4533	Pontiac	Grand Prix	Red	1983	695215.79	69243-0610		Female	Assistant Media Planner	360-308-5537	etzarkovt@google.fr	Vancouver	United States	US	Washington	09 Bartelt Drive	2019/1/16	63629-5233	2019/5/9	Same Day	Air	98682	740992.19	1	0.63	switch	6.3311E+18	Bad
31	8005 Duke Trail		289-85-2357	1425	Cadillac	DTS	Fuscia	2010	631349.63	75936-123		Male	Human Resources Manager	402-260-7696	hdoorbaru@un.org	Lincoln	United States	US	Nebraska	3711 Leroy Junction	2018/11/28	54868-4525	2019/3/27	Standard Class	Air	68531	863444.64	2	0.89	jcb	3.58699E+15	Very Good
32	421 Dayton Court		437-49-2246	3840	Volkswagen	Jetta	Turquoise	1984	795403.28	51346-179		Male	Help Desk Technician	512-959-3351	regaltonv@ning.com	Austin	United States	US	Texas	508 Hazelcrest Lane	2018/12/9	65342-1377	2019/3/16	Standard Class	Truck	78783	935827.84	2	0.66	jcb	3.53036E+15	Good
33	1845 Fulton Terrace		454-25-1393	8157	Volkswagen	New Beetle	Pink	2001	728738.25	10849-001		Male	Compensation Analyst	646-678-9472	mgawithw@yahoo.co.jp	Brooklyn	United States	US	New York	570 Hansons Court	2018/10/19	37000-069	2019/1/9	First Class	Air	11215	904657.67	2	0.52	jcb	3.53047E+15	Very Bad
34	29474 Daystar Drive		598-40-8384	6551	Chevrolet	3500	Indigo	1996	621482.6	52125-632		Male	Senior Financial Analyst	915-389-8537	jduckworthx@wix.com	El Paso	United States	US	Texas	778 Sunnyside Hill	2018/9/26	0904-5721	2019/1/28	Second Class	Truck	79999	831839.93	1	0.71	jcb	3.54007E+15	Bad
35	44 Corben Center		288-77-8840	8142	Nissan	Sentra	Turquoise	2011	523333.68	53808-0603		Male	Associate Professor	504-160-1828	rlacey@ca.gov	New Orleans	United States	US	Louisiana	4138 Westend Junction	2019/5/26	58414-8748	2019/3/17	Same Day	Air	70142	921546.49	2	0.69	maestro	5.02063E+16	Good
36	926 Elmside Alley		708-65-5880	7609	Acura	SLX	Khaki	1999	543658.53	68387-695		Female	Internal Auditor	646-344-7431	jrigmondz@youku.com	New York City	United States	US	New York	07 Forest Run Alley	2018/8/23	63629-4582	2019/6/3	Second Class	Truck	10060	963735.86	1	0.39	jcb	3.57963E+15	Good
37	0 Almo Crossing		798-21-0070	5911	Chevrolet	Corvette	Green	1998	579336.1	0603-1384		Male	Nurse	540-250-1864	omorpeth10@discuz.net	Roanoke	United States	US	Virginia	6 Dorton Circle	2018/6/28	47593-363	2019/5/3	Same Day	Truck	24020	883232.92	2	0.43	maestro	6.76366E+15	Very Bad
38	1208 Riverside Court		279-37-6011	8736	Mazda	MX-5	Teal	2009	762675.72	55289-697		Female	Safety Technician IV	415-795-6358	npiller11@ucoz.com	San Francisco	United States	US	California	5 Myrtle Circle	2018/11/11	0781-3167	2019/5/31	Standard Class	Air	94177	943846.05	1	0.85	mastercard	5.10876E+15	Very Good
39	41 Amoth Road		375-53-8466	539	Ford	Econoline E250	Fuscia	2002	753675.72	33992-4948		Male	VP Accounting	571-672-5925	pmithon12@mozilla.com	Dulles	United States	US	Virginia	9 Pawling Point	2018/9/5	68084-375	2019/3/23	Same Day	Truck	20189	917587.05	2	0.41	diners-club-carte-blanche	3.04705E+13	Good
40	25003 Arizona Court		149-15-6274	9901	Audi	100	Goldenrod	1992	518104.02	49938-102		Female	Programmer Analyst III	269-952-1497	lhealeas13@hhs.gov	Battle Creek	United States	US	Michigan	0009 Butterfield Pass	2018/7/8	16714-387	2019/2/17	Standard Class	Air	49018	891387.37	2	0.64	maestro	6.76243E+16	Bad
41	66777 Colorado Terrace		472-35-0505	7763	Mazda	Protege	Mauv	1993	623810.35	24488-032		Female	Payment Adjustment Coordinator	404-752-3832	ctoller14@mediafire.com	Atlanta	United States	US	Georgia	0460 Northfield Park	2019/2/19	51389-107	2019/1/28	Standard Class	Truck	31106	888070.27	2	0.69	jcb	3.58077E+15	Very Bad
42	39 Brickson Park Parkway		883-12-4168	9905	Chevrolet	Suburban 2500	Aquamarine	2009	794485.02	11697-373		Male	Cost Accountant	209-830-5801	froswarne15@blinklist.com	Stockton	United States	US	California	25 Artisan Terrace	2019/5/17	50436-6858	2019/3/30	First Class	Air	95298	722987.23	1	0.51	maestro	6.75974E+15	Bad
43	819 Crest Line Pass		507-49-8561	1351	Mazda	B-Series	Violet	1996	690487.8	43742-0339		Female	Structural Analysis Engineer	626-488-5510	cdewhurst16@yahoo.co.jp	Pasadena	United States	US	California	9 Vernon Crossing	2018/10/18	0409-7926	2019/3/1	Second Class	Truck	91125	803434.12	1	0.49	diners-club-carte-blanche	3.05777E+13	Very Bad
44	0473 Sunbrook Point		145-89-2056	3792	Honda	Accord	Aquamarine	2007	649862.04	62499-395		Male	Web Designer IV	361-869-7414	beminson17@senate.gov	Corpus Christi	United States	US	Texas	5399 Sunnyside Way	2019/6/1	55714-2205	2019/1/25	Standard Class	Air	78405	902974.39	1	0.3	jcb	3.57692E+15	Very Good
45	82 Stephen Way		648-20-2985	3612	Saab	900	Orange	1987	766717.6	55154-6649		Female	Financial Analyst	989-485-0171	jtincknell18@stumbleupon.com	Saginaw	United States	US	Michigan	5724 Forster Alley	2018/10/20	55154-6707	2019/4/1	Second Class	Truck	48604	752502.57	1	0.47	jcb	3.57234E+15	Good
46	6 Artisan Court		458-38-5152	2187	Mitsubishi	Endeavor	Orange	2009	604079.51	51523-018		Male	Operator	501-383-4943	hdenford19@toplist.cz	Little Rock	United States	US	Arkansas	795 Portage Alley	2019/4/5	76519-1011	2019/2/23	Same Day	Truck	72204	847068.11	1	0.63	jcb	3.53362E+15	Okay
47	917 Old Gate Center		681-37-9765	983	Buick	Riviera	Yellow	1997	757855.82	52959-997		Male	Cost Accountant	864-182-7760	kivie1a@ted.com	Spartanburg	United States	US	South Carolina	4152 Grayhawk Avenue	2019/2/23	0440-1771	2019/6/12	Second Class	Air	29319	716453.03	1	0.4	visa	4.04159E+12	Bad
48	09149 Corry Alley		101-67-8057	1449	Mitsubishi	Galant	Goldenrod	1998	770647.91	37205-458		Female	Accounting Assistant II	615-668-1467	btittletross1b@cbsnews.com	Nashville	United States	US	Tennessee	42 Hoard Hill	2018/8/27	55289-410	2019/2/18	Same Day	Air	37235	946040.4	2	0.7	jcb	3.54796E+15	Very Bad
49	3 Dawn Court		348-06-1263	7701	Mitsubishi	Challenger	Green	2002	672062.8	0268-0899		Female	Assistant Media Planner	918-407-7055	dandreolli1c@furl.net	Tulsa	United States	US	Oklahoma	0039 Fallview Street	2018/11/4	52709-1001	2019/5/21	Same Day	Air	74133	948811.89	2	0.64	visa	4.04138E+12	Very Good
50	0567 Bartillon Drive		120-53-8038	8551	Ford	Econoline E350	Goldenrod	1992	603304.49	65321-515		Male	Programmer I	318-739-8113	mmacshirie1d@unicef.org	Shreveport	United States	US	Louisiana	36 Oxford Lane	2019/2/5	66915-613	2019/6/14	Same Day	Air	71130	895110.23	2	0.84	bankcard	5.60226E+15	Very Bad
51	88 Troy Hill		332-97-7780	5587	Saab	9-7X	Red	2006	725775.33	66854-024		Female	VP Marketing	651-136-8822	jdeekes1e@themeforest.net	Saint Paul	United States	US	Minnesota	9090 Oakridge Alley	2018/9/2	13107-020	2019/5/20	First Class	Truck	55188	992269.44	1	0.36	switch	4.90589E+15	Bad
52	984 Mitchell Pass		696-61-0894	9116	GMC	Sierra 3500	Red	2007	719787.61	30142-163		Male	Data Coordiator	915-616-9370	awoodland1f@fema.gov	El Paso	United States	US	Texas	06 Northland Parkway	2018/11/27	63629-4358	2019/5/11	Same Day	Truck	79905	862750.76	1	0.56	visa	4.04138E+15	Bad
53	02169 Melvin Street		867-04-5328	3420	Pontiac	Grand Prix	Goldenrod	2008	626150.56	68788-9178		Male	General Manager	602-913-3546	ebartlam1g@biglobe.ne.jp	Tempe	United States	US	Arizona	481 Calypso Street	2019/1/18	43857-0292	2019/4/23	Second Class	Air	85284	858141.4	2	0.62	jcb	3.5488E+15	Very Bad
54	81 Ilene Crossing		308-66-6652	5163	Ford	Bronco	Red	1990	578528.68	0517-7630		Female	Product Engineer	561-339-5265	mnutten1h@chron.com	West Palm Beach	United States	US	Florida	96 Mcguire Hill	2019/4/14	68016-213	2019/5/10	First Class	Air	33416	761296.61	2	0.68	visa	4.04137E+15	Okay
55	60895 Eliot Way		838-19-4550	7900	Cadillac	Escalade EXT	Fuscia	2011	575587.24	36987-1206		Male	VP Marketing	661-743-8253	gzamora1i@slideshare.net	Lancaster	United States	US	California	0329 Butterfield Court	2018/9/20	63629-1792	2019/4/25	First Class	Truck	93584	903568.39	2	0.56	diners-club-carte-blanche	3.02165E+13	Very Good
56	24 Golf Course Point		131-70-4415	1402	Lexus	IS	Violet	2005	501225.2	0093-6126		Female	VP Sales	269-868-5073	nlonglands1j@auda.org.au	Kalamazoo	United States	US	Michigan	659 Mitchell Alley	2018/12/4	54868-6368	2019/4/6	Same Day	Truck	49048	835589.93	1	0.83	switch	5.64183E+18	Good
57	12 Gateway Pass		632-63-7005	3562	Nissan	Rogue	Blue	2008	533876.93	51060-009		Female	Quality Control Specialist	754-589-8037	tschroter1k@nature.com	Fort Lauderdale	United States	US	Florida	9 Darwin Trail	2019/6/3	0280-6091	2019/6/17	Second Class	Air	33355	993775.95	2	0.62	bankcard	5.60224E+15	Bad
58	7 5th Street		754-14-1688	7772	Rolls-Royce	Phantom	Blue	2013	680954.64	55319-533		Male	Engineer I	405-442-9003	mcortez1l@i2i.jp	Oklahoma City	United States	US	Oklahoma	2 Pierstorff Park	2018/10/26	76439-209	2019/4/25	First Class	Truck	73197	960718.44	1	0.89	jcb	3.56442E+15	Very Bad
59	59 Crowley Trail		759-15-0588	9085	Mercedes-Benz	CL-Class	Violet	2007	505474.42	0409-1163		Male	GIS Technical Architect	208-731-8246	agiannazzi1m@npr.org	Boise	United States	US	Idaho	011 Northfield Alley	2019/6/8	53208-447	2019/4/4	Standard Class	Truck	83716	767378.13	2	0.77	maestro	5.01893E+17	Very Bad
60	6 Sloan Trail		569-13-4343	4681	Infiniti	J	Indigo	1993	696777.09	61336-001		Male	Web Developer III	202-617-9627	cwhittaker1n@example.com	Washington	United States	US	District of Columbia	76 Eagle Crest Point	2019/1/3	0615-7565	2019/6/11	Standard Class	Truck	20005	935708.53	1	0.63	laser	6.30484E+16	Okay
61	8 American Center		574-74-0037	8104	Pontiac	Grand Prix	Fuscia	2002	550962.34	0135-0460		Male	Administrative Assistant III	479-672-2885	cfirpi1o@wp.com	Fort Smith	United States	US	Arkansas	3 Corscot Circle	2019/2/23	58118-0212	2019/4/19	Standard Class	Truck	72905	807275.14	2	0.86	china-unionpay	5.60225E+18	Very Good
62	28872 Grim Place		154-42-3936	5299	Chevrolet	Camaro	Yellow	2010	757579.72	53150-411		Female	Administrative Assistant II	734-983-0921	cpettegre1p@un.org	Detroit	United States	US	Michigan	6 Melby Street	2018/8/2	54868-6209	2019/1/26	Second Class	Air	48211	916777.9	2	0.46	china-unionpay	5.60223E+16	Very Good
63	39915 Pond Trail		115-08-9699	3987	Nissan	Maxima	Maroon	1996	520683.36	60560-1072		Male	Actuary	217-967-3290	hlawdham1q@cnbc.com	Champaign	United States	US	Illinois	81314 Eggendart Court	2018/10/1	62032-131	2019/1/18	First Class	Air	61825	936548.81	2	0.89	jcb	3.56013E+15	Very Good
64	00 Haas Circle		650-78-4303	4550	Mitsubishi	Galant	Aquamarine	2002	737510.19	52380-3101		Female	Staff Scientist	469-365-6966	msultan1r@4shared.com	Plano	United States	US	Texas	343 Corry Pass	2018/8/23	61722-002	2019/3/9	First Class	Air	75074	752627.75	2	0.42	jcb	3.57286E+15	Very Bad
65	6 Briar Crest Lane		583-38-9758	8174	Ferrari	California	Teal	2010	577349.21	51141-1000		Male	Compensation Analyst	214-358-3694	tglanfield1s@fc2.com	Garland	United States	US	Texas	32 Farragut Terrace	2019/3/26	51138-212	2019/3/30	Same Day	Truck	75044	781362.73	2	0.42	jcb	3.56776E+15	Very Good
66	6834 Service Road		847-62-7635	6995	Kia	Sportage	Yellow	2005	603904.91	0781-6523		Female	Registered Nurse	317-595-2923	vscrivner1t@cdbaby.com	Indianapolis	United States	US	Indiana	75 Aberg Center	2018/9/1	49288-0231	2019/6/17	Same Day	Air	46247	829499.12	2	0.45	jcb	3.58698E+15	Good
67	9 Atwood Court		792-59-1635	8129	Volvo	V50	Goldenrod	2011	687399.66	43196-514		Male	Occupational Therapist	910-835-1519	cpeschka1u@eepurl.com	Fayetteville	United States	US	North Carolina	1 Northland Trail	2018/7/5	0173-0838	2019/3/18	Same Day	Truck	28305	741827.31	2	0.49	mastercard	5.59244E+15	Very Bad
68	0759 Swallow Drive		826-37-9051	8854	Nissan	Sentra	Yellow	2006	567121.2	0517-0033		Male	Tax Accountant	210-554-6825	ethorington1v@ask.com	San Antonio	United States	US	Texas	60 Coleman Hill	2019/3/6	57237-101	2019/4/2	Same Day	Air	78220	849446.97	1	0.42	visa	4.0416E+15	Very Bad
69	18680 Artisan Circle		110-62-0215	779	Dodge	Sprinter	Purple	2006	713189.06	63824-750		Male	Quality Engineer	615-350-0344	dfeldbaum1w@de.vu	Nashville	United States	US	Tennessee	75 Gulseth Pass	2019/5/26	68151-1020	2019/1/4	Second Class	Truck	37205	717444.55	1	0.36	jcb	3.53426E+15	Very Good
70	2693 Lakewood Pass		185-82-6741	7841	Mercedes-Benz	SL-Class	Blue	2000	693279.61	64980-183		Female	Automation Specialist IV	816-693-0309	wheber1x@twitter.com	Kansas City	United States	US	Missouri	43 Hanson Street	2018/12/31	0054-0254	2019/5/8	First Class	Air	64136	723633.61	2	0.3	china-unionpay	5.60226E+16	Very Good
71	1954 Evergreen Lane		174-23-9420	9355	Volvo	C70	Turquoise	1999	669557.49	35356-844		Female	Business Systems Development Analyst	205-114-5791	bpirie1y@wufoo.com	Birmingham	United States	US	Alabama	0484 Delaware Crossing	2019/1/28	55316-249	2019/4/3	Standard Class	Air	35290	979593.39	2	0.67	jcb	3.53677E+15	Okay
72	3 Emmet Plaza		741-42-7881	9824	Dodge	Ram Van 3500	Goldenrod	2001	508230.44	68180-403		Female	Biostatistician II	205-379-8812	lkiezler1z@go.com	Birmingham	United States	US	Alabama	822 American Parkway	2018/7/23	10370-116	2019/3/12	First Class	Air	35231	959819.33	2	0.88	china-unionpay	5.60224E+17	Okay
73	52 Lakewood Gardens Plaza		458-12-1050	2631	Cadillac	XLR	Red	2008	545080.04	24987-562		Male	Librarian	602-316-0625	mmowsdell20@w3.org	Glendale	United States	US	Arizona	54954 Westerfield Terrace	2019/6/5	61748-014	2019/3/28	Standard Class	Air	85311	752558.4	1	0.83	diners-club-carte-blanche	3.04936E+13	Very Good
74	34864 Rutledge Circle		299-52-5394	149	Isuzu	Trooper	Puce	1992	656202.16	54868-4250		Male	Geological Engineer	508-843-5655	gbollis21@i2i.jp	Brockton	United States	US	Massachusetts	37867 Lindbergh Pass	2019/4/25	59262-601	2019/6/13	Same Day	Truck	2305	941994.61	1	0.36	china-unionpay	5.60224E+18	Bad
75	2 Graceland Avenue		855-68-8013	8521	Toyota	MR2	Puce	2001	505282.4	53499-0390		Male	VP Marketing	817-214-8029	mfrancescozzi22@go.com	Arlington	United States	US	Texas	96 Melby Lane	2018/9/23	63824-271	2019/5/30	Second Class	Truck	76096	779114.68	1	0.43	diners-club-carte-blanche	3.00309E+13	Very Bad
76	10454 Leroy Junction		560-72-9504	9453	Audi	A8	Red	2003	601030.83	13537-110		Male	GIS Technical Architect	518-474-2773	apow23@acquirethisname.com	Albany	United States	US	New York	166 Lillian Place	2019/4/26	0378-9104	2019/1/27	Second Class	Air	12255	860641.97	2	0.74	maestro	5.02041E+18	Okay
77	1268 Goodland Drive		614-88-1667	4876	Dodge	Ram 2500	Blue	2008	553348.39	41520-199		Female	VP Accounting	972-525-5279	astocker24@domainmarket.com	Dallas	United States	US	Texas	41 Cody Road	2018/11/20	51141-2000	2019/4/6	Second Class	Air	75221	852540.42	2	0.45	diners-club-us-ca	5.4362E+15	Okay
78	479 Shoshone Center		433-83-1238	7833	Mitsubishi	Precis	Aquamarine	1994	766396.94	0944-4351		Female	Marketing Manager	206-955-3681	jbeddon25@nydailynews.com	Seattle	United States	US	Washington	9170 Delladonna Place	2018/12/15	51367-008	2019/5/24	Second Class	Air	98127	899946.21	1	0.8	jcb	3.55764E+15	Bad
79	35 5th Plaza		673-60-4852	2755	Oldsmobile	Bravada	Teal	2004	707517.46	76519-1017		Female	Accountant I	404-400-7955	blampens26@google.ca	Atlanta	United States	US	Georgia	28 Granby Place	2019/4/14	61748-017	2019/5/29	Second Class	Air	31132	954701.77	2	0.29	jcb	3.57645E+15	Okay
80	24 Loeprich Terrace		807-93-0024	9933	Buick	Regal	Purple	1989	667039.78	45963-538		Male	Database Administrator III	321-117-4073	ooade27@bluehost.com	Orlando	United States	US	Florida	272 Forster Parkway	2018/9/15	0904-0304	2019/5/11	Same Day	Truck	32803	830149.53	2	0.58	diners-club-enroute	2.0183E+14	Very Good
81	105 Quincy Way		250-42-0967	4829	Oldsmobile	Ciera	Violet	1993	546889.09	64117-252		Male	Desktop Support Technician	205-400-8698	nbushe28@kickstarter.com	Birmingham	United States	US	Alabama	6925 Tomscot Road	2019/6/17	64455-994	2019/5/27	Second Class	Truck	35263	850167.91	1	0.76	jcb	3.55766E+15	Very Bad
82	4450 Texas Point		800-26-8802	4514	Nissan	Frontier	Pink	2006	688767.81	43269-669		Male	Nuclear Power Engineer	210-583-7303	velwood29@miibeian.gov.cn	San Antonio	United States	US	Texas	92 Bowman Pass	2019/5/25	25010-215	2019/5/1	Same Day	Truck	78285	723947.52	1	0.27	jcb	3.57514E+15	Bad
83	65 Jay Avenue		699-20-4385	4469	Cadillac	Seville	Maroon	2004	778797.87	0185-0157		Male	Senior Cost Accountant	917-422-3564	hswyndley2a@photobucket.com	Brooklyn	United States	US	New York	3 Del Sol Way	2018/12/26	51514-0333	2019/3/13	Second Class	Air	11236	881348.59	2	0.86	jcb	3.56141E+15	Very Bad
84	0144 New Castle Center		615-16-7269	3865	Kia	Optima	Violet	2002	620793.44	24208-544		Female	Staff Scientist	225-841-0636	scranna2b@multiply.com	Baton Rouge	United States	US	Louisiana	6 Melody Circle	2018/7/16	0268-6706	2019/2/4	Same Day	Air	70820	861113.04	1	0.82	jcb	3.55424E+15	Bad
85	58564 Golf Course Road		523-80-9887	5712	Nissan	Sentra	Pink	1999	777163.99	29149-001		Female	Account Representative IV	602-305-8027	ehagard2c@elpais.com	Phoenix	United States	US	Arizona	364 Buhler Avenue	2018/8/4	66715-9735	2019/4/14	Same Day	Air	85099	992886.7	2	0.48	mastercard	5.10015E+15	Very Bad
86	0 Kensington Place		840-73-6286	8687	Volvo	V50	Pink	2010	545741.7	0299-5980		Female	Research Assistant III	386-225-2847	chenriksson2d@chicagotribune.com	Daytona Beach	United States	US	Florida	2 Golf View Plaza	2018/9/25	64127-085	2019/5/27	Standard Class	Truck	32128	885892.96	2	0.77	china-unionpay	5.60223E+16	Very Bad
87	7218 Leroy Street		756-09-5350	9633	Honda	Ridgeline	Pink	2007	662004.26	0067-2039		Female	Financial Analyst	813-617-4542	docooney2e@blog.com	Tampa	United States	US	Florida	09 Claremont Lane	2019/5/30	59779-949	2019/1/4	Same Day	Air	33620	998843.29	2	0.63	jcb	3.58319E+15	Good
88	5754 Parkside Point		573-47-8364	7989	Pontiac	GTO	Pink	1970	696179.72	55714-4426		Male	Programmer Analyst IV	480-783-3635	aquantrill2f@netscape.com	Phoenix	United States	US	Arizona	12 Raven Street	2019/4/1	31720-208	2019/2/17	First Class	Air	85025	858307.07	2	0.38	jcb	3.55312E+15	Good
89	9973 Fuller Alley		435-24-7523	4440	Chevrolet	Suburban 1500	Green	2003	714262.33	37808-008		Male	Research Assistant IV	479-312-7517	nderrington2g@time.com	Fort Smith	United States	US	Arkansas	9 Gateway Drive	2019/2/14	52183-369	2019/1/22	Standard Class	Air	72905	784074.72	1	0.41	maestro	6.75945E+18	Good
90	96748 Sunfield Circle		674-69-5280	5252	Nissan	Maxima	Turquoise	2009	658004.98	0065-0643		Male	Staff Accountant III	323-363-3595	tpadley2h@usda.gov	Los Angeles	United States	US	California	627 Elmside Alley	2019/5/25	0462-0395	2019/4/7	Standard Class	Truck	90025	749917.29	1	0.83	mastercard	5.10014E+15	Very Bad
91	05741 Linden Point		674-81-8160	4942	Volkswagen	Rabbit	Maroon	2009	679304.05	53746-102		Female	Help Desk Operator	434-333-8356	astrange2i@java.com	Charlottesville	United States	US	Virginia	864 Fallview Court	2019/6/1	52731-7023	2019/3/31	Second Class	Air	22908	888417.08	2	0.63	visa-electron	4.40527E+15	Good
92	417 Delladonna Road		304-18-2648	232	Mazda	Miata MX-5	Crimson	2005	739132.03	55700-020		Male	Technical Writer	316-891-9761	ghegdonne2j@eepurl.com	Wichita	United States	US	Kansas	93 Schiller Terrace	2019/5/3	58118-0017	2019/5/24	Standard Class	Air	67230	989524.24	1	0.84	jcb	3.56681E+15	Very Bad
93	75 Victoria Court		579-46-2873	7064	Pontiac	Grand Prix	Fuscia	1978	720963.77	0206-2100		Female	Chemical Engineer	651-279-4209	gmurison2k@google.ru	Saint Paul	United States	US	Minnesota	7861 Cardinal Trail	2019/5/31	67345-0784	2019/3/21	Same Day	Truck	55127	820595.53	2	0.36	americanexpress	3.42345E+14	Very Bad
94	9 Macpherson Terrace		857-91-5590	6292	Audi	RS 4	Blue	2008	716932.67	68462-179		Female	Account Representative I	502-605-8186	hnockells2l@elegantthemes.com	Louisville	United States	US	Kentucky	0081 Hayes Plaza	2019/1/5	41250-453	2019/3/28	First Class	Truck	40210	984950.9	2	0.81	jcb	3.55884E+15	Very Good
95	77436 Veith Park		649-78-9218	9324	Nissan	Quest	Blue	1993	634734.96	76439-273		Female	Health Coach II	520-393-0569	asmalridge2m@behance.net	Tucson	United States	US	Arizona	51509 Briar Crest Plaza	2019/1/4	54473-241	2019/4/10	Second Class	Truck	85705	768759.71	2	0.59	jcb	3.56434E+15	Very Good
96	5298 Hayes Point		839-11-6693	8159	Ford	Mustang	Maroon	1994	798765.11	52959-144		Male	Chief Design Engineer	314-333-8350	gstubbs2n@exblog.jp	Saint Louis	United States	US	Missouri	6441 Daystar Parkway	2018/11/3	57627-156	2019/3/20	First Class	Air	63169	881654.49	1	0.81	jcb	3.53341E+15	Bad
97	6 American Ash Plaza		429-51-4961	9814	Lexus	GS	Puce	2013	650995.54	64205-101		Male	Structural Analysis Engineer	919-462-7153	wlewing2o@arstechnica.com	Durham	United States	US	North Carolina	0 Emmet Place	2019/5/10	63830-221	2019/4/4	Same Day	Truck	27705	733932.62	1	0.66	jcb	3.53833E+15	Very Bad
98	98 Vahlen Street		439-37-5086	9174	Nissan	370Z	Mauv	2009	734064.83	54868-6077		Male	Safety Technician IV	785-367-0967	odunkerk2p@bravesites.com	Topeka	United States	US	Kansas	01 Quincy Pass	2018/8/2	31722-731	2019/5/29	Second Class	Air	66629	906383.42	2	0.29	bankcard	5.60226E+15	Very Good
99	966 Fallview Plaza		766-66-2819	7925	Jeep	Wrangler	Blue	1998	566961.7	0555-0140		Female	Help Desk Operator	818-793-6320	aalasdair2q@rambler.ru	Los Angeles	United States	US	California	3156 Kipling Drive	2018/10/11	43353-914	2019/1/11	Second Class	Truck	90015	768636.97	2	0.57	china-unionpay	5.60223E+17	Okay
100	02122 Sloan Park		819-68-9887	6395	Honda	S2000	Green	2003	636898.53	65691-0105		Female	General Manager	913-827-5744	ablondelle2r@people.com.cn	Shawnee Mission	United States	US	Kansas	9992 Portage Hill	2019/4/23	55648-787	2019/6/3	First Class	Truck	66286	827097.96	1	0.75	visa	4.43164E+15	Very Bad
101	03 Dwight Junction		315-95-6593	8034	Cadillac	CTS-V	Red	2009	641631.95	55154-9357		Female	Dental Hygienist	212-664-6255	bbridywater2s@reuters.com	Jamaica	United States	US	New York	62 Buena Vista Parkway	2018/10/25	59614-298	2019/2/12	Standard Class	Air	11431	863138.65	2	0.53	china-unionpay	5.61013E+15	Okay
102	90280 Schlimgen Road		739-39-5689	7619	GMC	Suburban 1500	Red	1999	724303.85	52125-866		Male	Project Manager	303-536-9709	cjanuszewski2t@acquirethisname.com	Denver	United States	US	Colorado	837 Upham Lane	2018/8/25	59630-574	2019/2/20	Second Class	Truck	80243	898660.85	2	0.49	china-unionpay	5.60223E+17	Good
103	69174 Springview Park		433-53-9139	7023	Chevrolet	Sportvan G30	Teal	1995	679976.16	54458-907		Female	Financial Analyst	253-129-3808	gdecker2u@wordpress.com	Olympia	United States	US	Washington	86058 Farwell Way	2019/3/29	43742-0489	2019/4/17	Standard Class	Truck	98516	955190.63	2	0.78	switch	6.7592E+18	Very Bad
104	3 Transport Center		615-13-4570	7855	Chevrolet	Express 1500	Red	2004	665876.6	33261-228		Male	Analyst Programmer	202-489-6564	abilbey2v@tamu.edu	Washington	United States	US	District of Columbia	08432 Arizona Hill	2018/11/8	50181-0003	2019/4/2	Standard Class	Truck	20299	986265.39	1	0.3	switch	6.3335E+17	Very Bad
105	79 Tennyson Road		868-80-3843	4571	Cadillac	Escalade	Red	2007	514525.98	11584-1060		Male	Physical Therapy Assistant	480-458-6503	gtimmins2w@wiley.com	Apache Junction	United States	US	Arizona	63 Fairview Park	2019/4/22	49348-553	2019/3/9	Standard Class	Air	85219	700375.26	2	0.67	jcb	3.56024E+15	Very Good
106	615 Lakewood Gardens Way		640-88-8698	184	Pontiac	Grand Am	Turquoise	1996	543539.17	0363-1024		Male	Cost Accountant	225-811-0306	gshepland2x@narod.ru	Baton Rouge	United States	US	Louisiana	48819 Pleasure Road	2018/7/2	45963-346	2019/1/19	Second Class	Truck	70826	918972.63	1	0.32	mastercard	5.45219E+15	Good
107	08 Shopko Trail		543-42-8435	4143	Toyota	Sequoia	Green	2008	563223.72	50268-452		Female	Human Resources Assistant IV	904-531-8925	mmclagain2y@woothemes.com	Jacksonville	United States	US	Florida	32978 Grayhawk Pass	2018/12/23	0270-0149	2019/2/23	Same Day	Truck	32236	742527.92	1	0.45	jcb	3.55578E+15	Bad
108	8 Sunfield Park		542-88-8254	8525	Toyota	Celica	Yellow	1994	739368.39	37808-817		Male	Senior Quality Engineer	850-978-0378	mpfaff2z@economist.com	Pensacola	United States	US	Florida	0300 Colorado Avenue	2018/12/6	36800-443	2019/3/10	First Class	Air	32575	862137.37	2	0.27	jcb	3.57014E+15	Bad
109	0 Rutledge Lane		488-54-5386	9229	BMW	M3	Violet	2011	543026.94	68084-009		Female	Research Nurse	336-879-7974	cgentzsch30@yahoo.co.jp	Winston Salem	United States	US	North Carolina	27 Debs Center	2018/7/24	0904-5186	2019/5/25	Standard Class	Air	27157	956235.6	2	0.73	jcb	3.5286E+15	Very Bad
110	37 Monument Hill		725-32-8162	8155	Land Rover	Range Rover	Crimson	1986	569435.74	65862-599		Male	VP Sales	915-353-6106	pclynman31@smh.com.au	El Paso	United States	US	Texas	51 Annamark Circle	2019/4/26	53808-0251	2019/1/16	Standard Class	Truck	88584	981365.77	1	0.36	visa	4.04138E+15	Very Good
111	87 Heffernan Pass		493-38-2166	720	Mitsubishi	Mirage	Puce	1998	593076.64	51918-1001		Male	Staff Scientist	817-933-4301	dlambis32@themeforest.net	Fort Worth	United States	US	Texas	1 Warner Trail	2019/3/20	65044-1060	2019/4/3	Second Class	Truck	76134	990328.59	2	0.29	visa-electron	4.40531E+15	Bad
112	5 Bluestem Way		320-16-8226	9609	Isuzu	Oasis	Mauv	1996	522435.2	55154-6127		Male	Senior Editor	801-200-3771	rgoodhand33@moonfruit.com	Provo	United States	US	Utah	56388 Veith Alley	2018/9/23	0378-1045	2019/1/28	Second Class	Air	84605	976754.62	2	0.7	visa-electron	4.84413E+15	Bad
113	34 Quincy Point		860-12-4670	7713	Cadillac	Seville	Khaki	1997	580966.08	36987-2014		Male	Recruiting Manager	608-911-8392	ffirbank34@dyndns.org	Madison	United States	US	Wisconsin	6579 Arapahoe Avenue	2019/6/10	0781-5526	2019/4/16	First Class	Truck	53790	895368.03	2	0.28	jcb	3.56344E+15	Bad
114	850 Cordelia Plaza		808-58-8679	7535	Pontiac	Bonneville	Puce	1999	723754.77	61598-200		Female	Legal Assistant	210-748-9946	bcollingdon35@creativecommons.org	San Antonio	United States	US	Texas	65379 Marquette Avenue	2018/11/15	16590-954	2019/5/26	Standard Class	Truck	78220	935004.75	2	0.74	switch	6.3311E+18	Very Good
115	7702 Bluestem Alley		204-02-7998	695	Ford	Flex	Indigo	2010	563453.56	55315-455		Female	Occupational Therapist	212-389-0212	emerryweather36@fotki.com	New York City	United States	US	New York	70762 Westerfield Lane	2019/1/17	55301-619	2019/2/17	Same Day	Truck	10203	774003.01	2	0.57	diners-club-carte-blanche	3.01688E+13	Good
116	132 Tennessee Parkway		559-86-3976	4198	Honda	Accord	Blue	2011	745757.69	59078-039		Female	VP Marketing	504-318-5022	jhunt37@tinypic.com	New Orleans	United States	US	Louisiana	364 Algoma Lane	2018/6/25	0049-4940	2019/3/25	Same Day	Truck	70160	951211.32	1	0.72	diners-club-carte-blanche	3.00235E+13	Okay
117	25 Debs Plaza		885-75-0938	1291	Buick	Rainier	Green	2007	564899.94	68026-544		Male	Project Manager	205-113-2865	gvelte38@zimbio.com	Birmingham	United States	US	Alabama	41054 Elka Pass	2019/1/21	0781-6135	2019/6/4	Standard Class	Truck	35295	800301.44	1	0.53	jcb	3.56627E+15	Okay
118	2 Clemons Center		723-83-8372	7949	Honda	Pilot	Mauv	2010	663125.07	21695-835		Female	Senior Editor	775-563-8351	nlockier39@tamu.edu	Reno	United States	US	Nevada	26 Lillian Court	2018/12/24	41250-318	2019/3/6	Standard Class	Air	89510	743330.27	1	0.29	switch	6.3311E+18	Okay
119	652 Sutherland Parkway		639-47-5189	7076	Mercedes-Benz	400SEL	Teal	1993	519500.85	68084-713		Male	Editor	304-680-1408	srusted3a@wikipedia.org	Morgantown	United States	US	West Virginia	72451 2nd Plaza	2019/6/1	52125-266	2019/3/7	Standard Class	Air	26505	914405.05	1	0.57	visa	4.04159E+15	Very Good
120	7 Redwing Circle		431-91-7448	8231	Subaru	Impreza	Blue	2003	712744.35	49349-191		Male	Programmer II	210-648-7948	rbeaver3b@yelp.com	San Antonio	United States	US	Texas	661 Trailsway Crossing	2018/11/29	0093-5514	2019/1/21	Same Day	Truck	78291	945325.6	1	0.68	americanexpress	3.37941E+14	Good
121	899 Cordelia Lane		184-89-9088	8139	Dodge	Stratus	Indigo	1997	786558.98	0067-6045		Male	Programmer Analyst I	510-830-2761	obreede3c@people.com.cn	Berkeley	United States	US	California	36 Melrose Parkway	2019/5/12	11822-0442	2019/5/12	Same Day	Air	94705	821296.41	2	0.66	mastercard	5.23027E+15	Good
122	1008 Monica Pass		499-15-3729	503	Ford	F350	Khaki	2009	505526.69	10096-0158		Female	Product Engineer	301-132-7936	vusher3d@paypal.com	Bethesda	United States	US	Maryland	571 Burning Wood Avenue	2018/7/20	76420-611	2019/4/29	Second Class	Air	20892	855201.29	2	0.67	americanexpress	3.75375E+14	Very Bad
123	4988 Bultman Pass		669-10-9388	2199	Buick	Riviera	Turquoise	1989	764479.19	0574-0427		Female	Editor	425-958-6133	acattanach3e@army.mil	Seattle	United States	US	Washington	10 Fair Oaks Crossing	2018/7/29	0363-0438	2019/1/23	Same Day	Air	98104	872185.79	1	0.81	switch	6.75971E+15	Bad
124	2 Lerdahl Junction		446-64-7077	695	Honda	Accord	Turquoise	1988	763573.51	52125-271		Female	Structural Analysis Engineer	310-744-6141	gdunkley3f@chron.com	Torrance	United States	US	California	1 Lerdahl Parkway	2018/11/18	50436-4842	2019/2/13	First Class	Air	90505	861041.91	1	0.75	visa-electron	4.175E+15	Bad
125	3 Orin Crossing		554-02-7818	5712	Toyota	4Runner	Mauv	2010	733427.36	0904-6277		Male	Programmer Analyst IV	203-922-9178	pthorpe3g@chronoengine.com	Norwalk	United States	US	Connecticut	31219 Little Fleur Trail	2019/4/17	59779-129	2019/3/21	First Class	Truck	6854	924311.1	1	0.41	jcb	3.58471E+15	Very Bad
126	7579 Prentice Circle		271-23-9597	4530	Honda	Accord	Green	2003	712232.05	49715-019		Female	Internal Auditor	205-412-9488	bchampken3h@comsenz.com	Birmingham	United States	US	Alabama	0078 Lyons Center	2018/7/6	42808-201	2019/1/4	Second Class	Air	35242	761383.2	2	0.8	jcb	3.57412E+15	Bad
127	9785 Service Drive		839-41-5843	1955	GMC	Canyon	Orange	2008	799454.24	60505-3780		Male	Senior Developer	513-192-0087	amityashev3i@xrea.com	Cincinnati	United States	US	Ohio	655 Elgar Pass	2018/10/10	59746-216	2019/1/8	Same Day	Air	45203	781571.38	1	0.3	mastercard	5.10014E+15	Good
128	6722 Texas Parkway		535-09-1446	245	Chevrolet	Suburban 1500	Purple	1997	677203.05	49288-0302		Male	Office Assistant II	608-727-7360	okarolczyk3j@goo.gl	Madison	United States	US	Wisconsin	23 Kenwood Junction	2019/6/12	68428-112	2019/5/13	First Class	Truck	53710	765985.31	2	0.89	jcb	3.5398E+15	Okay
129	39771 Bellgrove Avenue		893-14-6140	8159	Lexus	IS-F	Fuscia	2010	540377.33	62175-891		Male	Geologist I	860-222-3821	aride3k@yolasite.com	Hartford	United States	US	Connecticut	53 Carpenter Parkway	2018/12/13	51393-6668	2019/3/16	Standard Class	Air	6160	849594.22	1	0.68	jcb	3.58443E+15	Okay
130	80 Gerald Alley		527-99-2547	7915	Toyota	Prius	Purple	2003	673084.72	50036-571		Female	Help Desk Technician	804-947-0692	hfealey3l@phpbb.com	Richmond	United States	US	Virginia	90 Monument Parkway	2018/12/29	0096-0738	2019/4/12	Second Class	Truck	23213	957562.51	2	0.49	jcb	3.54847E+15	Good
131	278 Cody Plaza		867-74-3976	9827	GMC	Acadia	Maroon	2010	662222.31	47335-203		Male	Accountant IV	509-921-1228	krosengart3m@examiner.com	Spokane	United States	US	Washington	11 Stoughton Lane	2018/12/23	67544-023	2019/5/2	First Class	Truck	99205	807033.52	2	0.37	china-unionpay	5.60223E+15	Okay
132	455 Duke Lane		100-10-4836	6563	Dodge	Ram 2500	Teal	1995	674793.45	55714-4401		Male	Project Manager	704-785-5846	fgretton3n@godaddy.com	Charlotte	United States	US	North Carolina	3 Bultman Parkway	2018/9/20	50580-778	2019/2/6	First Class	Air	28235	912235.25	2	0.54	solo	6.33418E+17	Bad
133	09695 Waywood Crossing		282-02-0435	9606	Mazda	MX-6	Turquoise	1996	520410.55	36800-004		Male	Assistant Media Planner	813-898-1241	senders3o@shinystat.com	Tampa	United States	US	Florida	7513 Lighthouse Bay Center	2019/2/20	65003-018	2019/5/29	Standard Class	Truck	33673	891475.99	1	0.58	diners-club-enroute	2.01926E+14	Very Bad
134	6414 Moulton Point		465-30-3895	6552	GMC	Yukon XL 1500	Crimson	2010	698915.25	51141-5000		Female	Tax Accountant	281-924-4288	smaude3p@drupal.org	Houston	United States	US	Texas	2 Vidon Parkway	2018/8/19	42254-168	2019/3/10	First Class	Air	77035	759267.76	1	0.5	mastercard	5.10014E+15	Very Good
135	2 Commercial Avenue		652-89-6783	3501	Kia	Sorento	Purple	2011	734569.89	65342-0001		Female	Compensation Analyst	559-377-5433	brichten3q@hatena.ne.jp	Fresno	United States	US	California	3523 Clyde Gallagher Junction	2018/7/10	30142-910	2019/4/11	First Class	Air	93709	767218.08	1	0.66	maestro	6.30464E+18	Very Bad
136	7348 Mosinee Circle		121-80-3360	321	Nissan	Maxima	Red	2008	671133.91	37205-664		Female	Business Systems Development Analyst	808-150-6347	ylampert3r@creativecommons.org	Honolulu	United States	US	Hawaii	024 Onsgard Avenue	2018/10/6	30142-199	2019/5/30	Same Day	Truck	96825	919450.3	1	0.49	jcb	3.58169E+15	Bad
137	02 Old Shore Park		556-07-8839	2171	Mercedes-Benz	S-Class	Puce	1998	767605.11	68151-0329		Female	Cost Accountant	813-683-0121	gbasilone3s@gmpg.org	Tampa	United States	US	Florida	5183 Russell Park	2019/6/9	64536-1269	2019/5/23	First Class	Truck	33633	821251.58	2	0.5	jcb	3.54244E+15	Very Bad
138	5 Mesta Center		368-88-5947	4107	Jaguar	XK	Pink	2007	633327.69	61786-020		Male	Speech Pathologist	202-874-9997	iwinear3t@auda.org.au	Washington	United States	US	District of Columbia	858 Algoma Terrace	2018/7/14	55714-4418	2019/4/5	Same Day	Truck	20392	974671.7	2	0.25	americanexpress	3.74622E+14	Good
139	84598 Cherokee Pass		420-62-9576	5499	BMW	X3	Pink	2006	593715.78	24488-027		Male	Senior Cost Accountant	610-369-0593	tjirick3u@e-recht24.de	Allentown	United States	US	Pennsylvania	576 Cambridge Center	2019/5/17	43742-0197	2019/2/27	Second Class	Truck	18105	990521.11	1	0.66	jcb	3.55748E+15	Very Good
140	5 Onsgard Way		562-63-7880	9955	Mitsubishi	Diamante	Turquoise	2000	797965.14	47682-903		Male	Web Designer II	210-204-7413	lboreham3v@histats.com	San Antonio	United States	US	Texas	224 Express Place	2018/10/19	58466-033	2019/5/16	Second Class	Air	78250	767372.51	2	0.41	jcb	3.57299E+15	Okay
141	4306 Sunbrook Parkway		125-38-2989	6011	Toyota	Venza	Indigo	2012	723482.26	0113-0277		Male	Information Systems Manager	404-766-3677	hmatuszkiewicz3w@cargocollective.com	Atlanta	United States	US	Georgia	62725 Dovetail Place	2019/4/3	49288-0368	2019/1/10	Standard Class	Truck	30375	935442.83	2	0.39	visa	4.5137E+15	Very Good
142	711 Messerschmidt Junction		267-59-2200	5285	Infiniti	EX	Crimson	2009	607293.44	68220-160		Male	Accounting Assistant II	202-177-3286	rbahike3x@parallels.com	Washington	United States	US	District of Columbia	6 Declaration Street	2018/11/29	65044-2215	2019/5/4	Second Class	Air	20220	736586.79	2	0.6	jcb	3.53549E+15	Very Good
143	68724 Moose Lane		834-02-0219	8077	Hyundai	Genesis	Turquoise	2010	726772.89	55111-697		Male	Programmer I	862-324-3537	gtwitchett3y@skype.com	Newark	United States	US	New Jersey	625 Sutherland Trail	2019/1/19	68703-100	2019/1/5	Same Day	Truck	7195	997480.97	2	0.27	jcb	3.53242E+15	Very Bad
144	68 Nevada Pass		668-59-9311	9602	Morgan	Aero 8	Violet	2007	676878.44	30142-104		Male	Speech Pathologist	661-481-4276	gmeryett3z@washingtonpost.com	Bakersfield	United States	US	California	72 Union Circle	2019/4/23	11822-2683	2019/4/13	Standard Class	Truck	93311	877185.43	2	0.72	diners-club-enroute	2.01498E+14	Bad
145	0969 Kedzie Road		430-21-1212	7713	Eagle	Vision	Green	1996	711788.28	49884-949		Male	Senior Quality Engineer	304-916-7490	bstarkie40@cafepress.com	Morgantown	United States	US	West Virginia	720 Shasta Circle	2018/11/5	51862-216	2019/4/12	Second Class	Truck	26505	706160.79	2	0.79	diners-club-us-ca	5.49963E+15	Very Bad
146	5166 American Ash Park		311-16-9482	5103	Saab	900	Aquamarine	1989	798837.47	52959-880		Female	Assistant Media Planner	860-741-5902	sbriscam41@bandcamp.com	West Hartford	United States	US	Connecticut	5 Dorton Center	2018/10/10	68382-032	2019/1/24	First Class	Air	6127	801115.22	1	0.63	jcb	3.53145E+15	Okay
147	252 Stephen Terrace		572-63-8744	3332	Mercury	Sable	Green	1999	621305.74	42043-171		Female	Engineer III	718-588-3004	tarrundale42@dagondesign.com	Bronx	United States	US	New York	22 Corben Trail	2019/1/31	63304-590	2019/1/1	Same Day	Truck	10454	762009.69	2	0.33	jcb	3.57413E+15	Good
148	9031 Westport Road		465-55-6310	8964	Lamborghini	Gallardo	Puce	2010	642557.99	59779-115		Male	Database Administrator IV	503-616-4766	hgilfether43@oakley.com	Portland	United States	US	Oregon	37 Schlimgen Drive	2018/10/18	13630-0035	2019/2/27	Second Class	Truck	97286	892976.72	1	0.6	switch	6.33111E+17	Very Bad
149	083 Lotheville Street		850-34-3773	2189	Lamborghini	Murciélago	Crimson	2008	587427.52	68151-4021		Female	Associate Professor	813-581-8697	obanghe44@ed.gov	Tampa	United States	US	Florida	0 Starling Terrace	2018/9/13	0268-0282	2019/5/20	Standard Class	Air	33605	977796.57	2	0.4	visa-electron	4.84461E+15	Very Good
150	0464 Pond Trail		410-14-6619	1741	Toyota	Tacoma Xtra	Khaki	1996	600983.11	67046-017		Male	Senior Editor	813-567-0594	cpitsall45@usa.gov	Tampa	United States	US	Florida	203 Corben Hill	2018/10/17	52667-001	2019/2/8	Second Class	Air	33673	926029.04	2	0.87	bankcard	5.60223E+15	Very Good
151	995 Kim Place		679-67-8363	5523	Mitsubishi	GTO	Purple	1999	605573.45	69152-0006		Female	Operator	816-808-9158	ebrambill46@whitehouse.gov	Independence	United States	US	Missouri	540 Veith Parkway	2019/5/29	68770-120	2019/6/3	Second Class	Air	64054	743622.93	2	0.74	jcb	3.56924E+15	Very Bad
152	5 Mayfield Street		131-48-8804	4874	Nissan	Maxima	Violet	1997	724973.08	49348-274		Male	Structural Engineer	626-727-2694	rvoase47@harvard.edu	Los Angeles	United States	US	California	38271 6th Pass	2018/12/14	21695-388	2019/6/13	Same Day	Truck	90020	744128.64	1	0.89	mastercard	5.00767E+15	Okay
153	38186 Bunting Junction		186-07-8144	981	Dodge	Viper	Puce	2004	568613.03	53620-101		Female	Research Associate	925-895-4232	zodooghaine48@vkontakte.ru	Concord	United States	US	California	79427 Victoria Plaza	2018/7/3	43742-0012	2019/4/12	Second Class	Air	94522	875011.94	2	0.33	americanexpress	3.7617E+14	Bad
154	745 Veith Circle		631-69-3897	8739	Buick	Regal	Yellow	2002	524700.33	43353-754		Male	Pharmacist	320-706-1610	gackermann49@foxnews.com	Saint Cloud	United States	US	Minnesota	34617 Lakeland Street	2019/4/13	55289-720	2019/5/13	Same Day	Truck	56372	961575.66	1	0.84	mastercard	5.10015E+15	Very Good
155	0 Orin Place		337-51-9337	1811	Volkswagen	Jetta	Orange	1997	504405.29	0065-0454		Female	Legal Assistant	612-969-9476	lgregolin4a@friendfeed.com	Minneapolis	United States	US	Minnesota	614 Mayer Center	2019/5/12	76049-002	2019/3/15	First Class	Truck	55470	986893.25	1	0.61	jcb	3.54496E+15	Very Bad
156	48 Mockingbird Trail		446-25-6296	7674	Jaguar	XK Series	Maroon	2005	633145.47	66758-004		Male	Clinical Specialist	571-864-7389	wrennebach4b@fastcompany.com	Alexandria	United States	US	Virginia	57101 Clove Hill	2018/11/30	62011-0200	2019/2/14	Same Day	Air	22313	881577.52	2	0.87	jcb	3.53424E+15	Bad
157	928 Hayes Park		111-84-2828	5771	Toyota	Matrix	Turquoise	2011	612526.42	65044-6693		Female	Research Associate	724-985-3190	rgrzeskowski4c@europa.eu	Pittsburgh	United States	US	Pennsylvania	05821 Bunker Hill Trail	2018/12/22	59062-1381	2019/3/10	Second Class	Air	15235	832307.58	2	0.45	visa-electron	4.91309E+15	Good
158	54120 5th Lane		227-14-6321	9232	Suzuki	Sidekick	Blue	1992	541872.99	0121-0772		Female	General Manager	785-599-7924	agwilt4d@blogger.com	Topeka	United States	US	Kansas	6245 Oakridge Plaza	2018/6/19	10742-8152	2019/4/23	Second Class	Air	66622	781324.74	1	0.6	mastercard	5.00235E+15	Very Good
159	48 Michigan Crossing		222-96-0060	2182	Mazda	MX-3	Purple	1994	614853.62	66497-0001		Male	Biostatistician I	323-142-1369	maizlewood4e@posterous.com	Long Beach	United States	US	California	49 Maryland Center	2019/5/7	11716-0003	2019/3/11	Second Class	Air	90810	932723.37	1	0.69	jcb	3.5699E+15	Good
160	82406 Nevada Center		422-89-1758	8026	Kia	Borrego	Green	2009	700402.15	49348-616		Female	Automation Specialist II	530-803-4379	yridulfo4f@dailymail.co.uk	South Lake Tahoe	United States	US	California	134 Stang Trail	2019/3/8	11410-162	2019/6/12	Same Day	Truck	96154	795220.22	2	0.3	diners-club-carte-blanche	3.01363E+13	Very Bad
161	36 Manitowish Pass		868-61-9439	8499	Chevrolet	HHR	Turquoise	2007	754328.07	63565-0001		Female	Software Consultant	804-831-0385	mcanedo4g@networksolutions.com	Richmond	United States	US	Virginia	4 Nevada Plaza	2018/9/29	68546-325	2019/4/27	Same Day	Truck	23242	969791.15	1	0.45	jcb	3.5354E+15	Okay
162	89 Brentwood Terrace		849-83-6706	5751	GMC	Yukon XL 2500	Crimson	2003	589447.2	59262-259		Female	Statistician III	602-375-6375	jpargetter4h@ted.com	Phoenix	United States	US	Arizona	61 Trailsway Park	2018/12/26	11822-0413	2019/5/19	Standard Class	Truck	85053	754756.67	1	0.88	jcb	3.58614E+15	Good
163	255 Hoepker Center		189-30-8872	600	Mitsubishi	Endeavor	Aquamarine	2006	753865.45	11564-003		Female	Recruiter	202-956-9934	kpearmine4i@uol.com.br	Washington	United States	US	District of Columbia	9 Bayside Alley	2018/8/21	0187-2615	2019/4/16	Same Day	Truck	20599	777555.76	1	0.71	bankcard	5.60223E+15	Very Good
164	22081 Messerschmidt Way		791-26-1894	3834	Chevrolet	Aveo	Yellow	2006	658182.03	66336-099		Male	Dental Hygienist	214-170-7433	ktrawin4j@independent.co.uk	Dallas	United States	US	Texas	40716 Goodland Drive	2018/9/20	64117-136	2019/5/20	Standard Class	Truck	75226	725711.13	2	0.39	jcb	3.54671E+15	Good
165	21 Sullivan Lane		304-68-5356	7671	BMW	525	Blue	2002	636186.89	63629-3279		Male	Programmer III	206-825-7596	mrathmell4k@zdnet.com	Seattle	United States	US	Washington	5035 Algoma Circle	2019/4/26	50436-9803	2019/1/25	Same Day	Truck	98185	722891.11	2	0.53	americanexpress	3.75466E+14	Bad
166	513 Fremont Hill		670-44-7335	8117	Toyota	Matrix	Goldenrod	2012	743995.56	0168-0277		Female	Marketing Assistant	757-571-4747	sflasby4l@cbsnews.com	Suffolk	United States	US	Virginia	92 Redwing Hill	2018/7/11	67467-182	2019/5/22	First Class	Air	23436	711417.21	1	0.31	jcb	3.56051E+15	Okay
167	18889 Glacier Hill Hill		159-95-4995	2757	Toyota	4Runner	Mauv	2000	542786.28	35356-251		Female	GIS Technical Architect	253-306-7420	eharpham4m@wikimedia.org	Tacoma	United States	US	Washington	64087 Florence Center	2019/2/8	49580-0390	2019/1/5	Second Class	Air	98442	758476.1	1	0.78	visa-electron	4.9172E+15	Very Good
168	4554 Sachs Point		780-47-0245	301	Pontiac	Montana	Purple	2006	710720.19	76433-002		Female	Help Desk Operator	203-979-0342	emeece4n@stumbleupon.com	Waterbury	United States	US	Connecticut	4 Ruskin Alley	2019/3/9	75987-021	2019/5/13	Second Class	Air	6721	940192.17	1	0.6	instapayment	6.37832E+15	Okay
169	527 Eastlawn Road		463-73-5608	3404	Nissan	Frontier	Orange	2007	644916.53	10348-010		Female	Project Manager	212-512-5743	sdilley4o@samsung.com	New York City	United States	US	New York	42 Canary Way	2018/11/26	43742-0206	2019/1/8	Second Class	Air	10110	787798.65	2	0.83	diners-club-enroute	2.01486E+14	Okay
170	026 Manley Lane		517-15-7183	522	GMC	2500 Club Coupe	Puce	1993	715190.72	0699-7051		Male	Office Assistant II	312-298-1026	ftankard4p@reddit.com	Chicago	United States	US	Illinois	382 Ludington Court	2019/3/9	53808-0369	2019/5/25	Standard Class	Truck	60614	929803.73	1	0.48	jcb	3.57256E+15	Okay
171	6616 Warbler Hill		521-61-3108	9927	Isuzu	Hombre Space	Maroon	2000	688506.62	68788-9141		Female	Assistant Professor	208-592-2751	arodell4q@flickr.com	Boise	United States	US	Idaho	1423 Gulseth Trail	2019/4/20	54868-4101	2019/3/27	Standard Class	Truck	83711	896394.92	2	0.71	diners-club-enroute	2.01794E+14	Okay
172	2 Stuart Parkway		762-85-5444	5419	Buick	Century	Crimson	1991	682260.42	0268-0654		Female	VP Accounting	806-319-0596	dchriston4r@google.ru	Amarillo	United States	US	Texas	43 Meadow Ridge Park	2019/4/3	76340-9001	2019/4/7	Same Day	Truck	79171	803441.55	2	0.5	jcb	3.57674E+15	Okay
173	1456 Butternut Terrace		511-35-4021	6719	Ford	Taurus	Indigo	2010	717536.91	42549-497		Female	Paralegal	312-619-6759	rtorel4s@cyberchimps.com	Chicago	United States	US	Illinois	9 Colorado Street	2019/5/23	63323-125	2019/2/13	Same Day	Air	60686	827766	2	0.54	jcb	3.55026E+15	Bad
174	02 Crest Line Street		819-31-2989	702	Maserati	Gran Sport	Violet	2005	731358.51	53305-074		Male	Media Manager II	860-333-1948	akale4t@multiply.com	Hartford	United States	US	Connecticut	85163 Menomonie Park	2019/4/17	10122-321	2019/5/28	Same Day	Truck	6160	916848.99	1	0.88	diners-club-enroute	2.0196E+14	Very Good
175	87 Morrow Trail		470-73-7676	966	Toyota	Tacoma	Goldenrod	2001	780956.91	43269-780		Male	Chemical Engineer	574-485-6534	acripin4u@loc.gov	South Bend	United States	US	Indiana	08365 Pepper Wood Center	2019/4/17	49999-885	2019/3/11	Standard Class	Air	46620	848006.6	2	0.34	jcb	3.53735E+15	Very Bad
176	8 Esker Pass		135-09-6171	292	Mercedes-Benz	SL-Class	Yellow	2011	749804.88	53603-1006		Male	Community Outreach Specialist	915-824-4121	gshoard4v@example.com	El Paso	United States	US	Texas	6 Anthes Avenue	2019/5/19	68788-0686	2019/4/8	Standard Class	Truck	88558	914755.73	1	0.8	mastercard	5.10017E+15	Very Bad
177	57 Monument Center		195-12-4744	205	Isuzu	Amigo	Indigo	1993	625746.04	68151-1471		Male	Automation Specialist IV	314-644-4750	rleither4w@privacy.gov.au	Saint Louis	United States	US	Missouri	4 Chive Lane	2019/4/2	0019-0862	2019/3/21	Standard Class	Air	63150	946127.7	2	0.74	laser	6.30445E+16	Okay
178	666 Riverside Crossing		877-92-2965	5599	Oldsmobile	Regency	Puce	1997	512516	49349-272		Male	VP Product Management	781-159-3923	wfrance4x@google.co.jp	Waltham	United States	US	Massachusetts	74049 American Ash Hill	2019/1/21	52862-008	2019/4/7	Second Class	Air	2453	700321.49	2	0.4	visa-electron	4.175E+15	Bad
179	8660 Schiller Hill		513-84-1167	5183	Lincoln	Continental Mark VII	Purple	1988	790037.34	63029-633		Male	Programmer II	405-523-6730	cranaghan4y@simplemachines.org	Oklahoma City	United States	US	Oklahoma	9192 Express Avenue	2018/9/14	41520-678	2019/3/16	Same Day	Air	73197	770340.35	1	0.87	instapayment	6.37843E+15	Very Bad
180	0 Village Park		500-01-9399	4650	Ford	EXP	Crimson	1987	634313.95	48951-8189		Female	Teacher	202-340-5556	ltomeo4z@pen.io	Washington	United States	US	District of Columbia	6 Lunder Point	2018/10/8	0395-2655	2019/2/25	Second Class	Truck	20425	719142.81	2	0.74	visa-electron	4.91357E+15	Very Good
181	7 Arrowood Circle		271-37-6285	2759	Mercedes-Benz	300SL	Pink	1992	783367.8	35356-882		Male	Human Resources Manager	612-954-3382	bphilpin50@blogtalkradio.com	Minneapolis	United States	US	Minnesota	268 Trailsway Junction	2018/10/29	53144-4001	2019/5/22	First Class	Air	55487	839888.72	2	0.48	jcb	3.54423E+15	Very Good
182	06778 Hazelcrest Crossing		496-50-4716	9426	Saturn	VUE	Purple	2009	564137.06	41163-478		Male	Senior Cost Accountant	303-904-3257	ddeakin51@list-manage.com	Aurora	United States	US	Colorado	2 Milwaukee Point	2019/4/28	55504-9003	2019/2/22	Standard Class	Truck	80044	962581.19	2	0.63	china-unionpay	5.60221E+17	Bad
183	61026 Coleman Place		815-89-9588	8171	Chevrolet	Cruze	Orange	2011	601897.98	60429-028		Female	Speech Pathologist	719-301-1853	zkobpac52@umn.edu	Colorado Springs	United States	US	Colorado	1 Lukken Alley	2019/5/12	0049-0032	2019/4/12	Same Day	Truck	80930	705474.04	2	0.86	jcb	3.57452E+15	Bad
184	319 Michigan Road		497-11-1518	2743	Lincoln	Mark VIII	Blue	1994	625680.96	63187-181		Female	Cost Accountant	213-927-4402	ffowlie53@ustream.tv	Los Angeles	United States	US	California	40 Messerschmidt Park	2019/6/17	33261-825	2019/2/5	First Class	Truck	90055	941370.48	2	0.87	jcb	3.58872E+15	Very Bad
185	9 Alpine Terrace		531-84-6299	3504	Mercedes-Benz	E-Class	Aquamarine	2005	763055.59	36800-010		Female	Food Chemist	402-324-3696	lmacillrick54@unc.edu	Lincoln	United States	US	Nebraska	89798 Miller Court	2018/8/11	49999-378	2019/4/16	Second Class	Truck	68583	931107.08	1	0.36	bankcard	5.61068E+15	Bad
186	6 Independence Plaza		249-35-9061	8295	Audi	A5	Goldenrod	2012	796085.49	49349-926		Male	GIS Technical Architect	304-556-4067	pgerardet55@behance.net	Charleston	United States	US	West Virginia	2 Vera Trail	2019/5/26	52125-019	2019/3/30	Second Class	Air	25362	934334.05	2	0.79	jcb	3.54472E+15	Very Good
187	0399 Anzinger Alley		223-18-3159	8232	Mercury	Grand Marquis	Crimson	1990	713675.58	62839-2810		Male	Clinical Specialist	817-947-7356	jocurrane56@usda.gov	Fort Worth	United States	US	Texas	269 Manitowish Road	2019/2/2	42858-302	2019/2/14	First Class	Truck	76129	935458.08	2	0.56	diners-club-enroute	2.01482E+14	Okay
188	0 Harbort Lane		172-91-8070	9959	Cadillac	Seville	Fuscia	2001	774642.61	55154-5676		Male	Financial Analyst	520-911-4959	dblaasch57@apple.com	Tucson	United States	US	Arizona	386 Hansons Way	2018/9/18	11344-919	2019/2/21	Same Day	Air	85705	946737.19	1	0.34	mastercard	5.00235E+15	Good
189	1822 Hanover Alley		829-52-3416	3851	Chevrolet	Malibu	Puce	2013	733330.49	52686-320		Male	Accountant II	206-766-7618	blappine58@amazon.com	Seattle	United States	US	Washington	54 Gateway Court	2018/8/1	54868-3363	2019/5/28	First Class	Truck	98195	910290.98	2	0.36	jcb	3.57758E+15	Good
190	2 Longview Park		445-01-2969	6072	Hyundai	Tucson	Red	2010	544284.59	59115-130		Male	Executive Secretary	646-181-7404	jgreatbank59@skype.com	New York City	United States	US	New York	2421 Fair Oaks Way	2018/11/24	64058-242	2019/4/17	Standard Class	Air	10099	844139.5	1	0.74	visa	4.01795E+15	Good
191	314 Westport Circle		565-46-1132	9421	Mitsubishi	Truck	Goldenrod	1990	675806.28	15127-311		Male	VP Marketing	305-741-4255	alipgens5a@goodreads.com	Hollywood	United States	US	Florida	280 Del Mar Street	2018/10/9	65862-059	2019/1/2	Standard Class	Air	33023	816767.44	2	0.56	maestro	5.03865E+17	Good
192	7680 Bashford Avenue		170-33-0650	801	Toyota	Tacoma Xtra	Maroon	2003	530088.66	16571-150		Female	Payment Adjustment Coordinator	623-188-4046	sbullent5b@creativecommons.org	Phoenix	United States	US	Arizona	81967 Old Shore Alley	2019/2/9	49288-0145	2019/2/25	Second Class	Truck	85020	760486.09	1	0.79	jcb	3.58513E+15	Very Good
193	87887 Sachs Trail		516-46-0775	2253	Volvo	V50	Puce	2010	633559.05	54340-809		Female	Safety Technician IV	850-196-5273	cchalder5c@wordpress.com	Panama City	United States	US	Florida	2 Maple Wood Parkway	2018/7/26	0179-1435	2019/4/23	Second Class	Truck	32405	766362.46	2	0.49	bankcard	5.60225E+15	Good
194	217 Red Cloud Way		325-38-0058	1174	Maserati	GranTurismo	Orange	2011	752857.85	24385-549		Male	Marketing Manager	619-147-1030	mdabinett5d@discovery.com	Chula Vista	United States	US	California	2765 Carioca Street	2019/2/28	41900-500	2019/2/20	First Class	Air	91913	912761.13	1	0.28	china-unionpay	5.60225E+15	Good
195	75927 Carberry Lane		201-25-9822	2763	Mercedes-Benz	CLK-Class	Blue	2007	551141.75	55711-066		Male	Design Engineer	630-300-0865	dchaytor5e@hc360.com	Naperville	United States	US	Illinois	3263 Meadow Vale Road	2019/5/1	14783-438	2019/3/27	Standard Class	Truck	60567	913921.34	1	0.65	jcb	3.57074E+15	Very Good
196	987 Buhler Road		346-24-3016	203	Pontiac	Grand Prix	Indigo	1982	592096.26	59054-140		Female	Software Consultant	914-116-7544	mratray5f@jugem.jp	Bronx	United States	US	New York	6 Bobwhite Court	2019/1/5	0268-6638	2019/4/18	Same Day	Air	10464	925166.65	2	0.51	maestro	6.04876E+16	Bad
197	53 Namekagon Center		603-79-6170	743	Pontiac	Firebird	Teal	1991	504433.54	43857-0026		Female	Payment Adjustment Coordinator	915-835-1984	jettery5g@skyrock.com	El Paso	United States	US	Texas	68401 Oriole Point	2019/3/29	52959-596	2019/5/31	Standard Class	Air	79999	713196.58	1	0.79	jcb	3.54852E+15	Very Good
198	4 Vahlen Terrace		455-91-1610	5903	Dodge	Durango	Goldenrod	2006	574692.68	61667-001		Male	Food Chemist	810-994-0269	pstoter5h@reuters.com	Flint	United States	US	Michigan	90 Mayer Parkway	2018/12/27	43353-538	2019/6/3	Same Day	Truck	48550	914855.62	2	0.77	americanexpress	3.74622E+14	Good
199	97 Ridgeview Point		367-39-7003	7975	Dodge	Stratus	Green	2003	748289.4	51672-4111		Female	Mechanical Systems Engineer	601-597-2858	stroy5i@marketwatch.com	Jackson	United States	US	Mississippi	03 Glacier Hill Road	2019/1/15	0517-3415	2019/5/18	Same Day	Truck	39236	914636.14	2	0.39	bankcard	5.61073E+15	Okay
200	037 Lyons Lane		698-94-3065	8086	Land Rover	Freelander	Crimson	2009	608622.72	55316-478		Male	Civil Engineer	303-315-8967	bbullivant5j@foxnews.com	Denver	United States	US	Colorado	7911 Bobwhite Crossing	2019/6/8	54575-349	2019/2/5	Same Day	Truck	80255	952850.42	1	0.73	jcb	3.55127E+15	Okay
201	1 Pond Lane		641-37-3900	600	Volkswagen	GTI	Crimson	1991	706191.64	0067-4870		Female	Database Administrator II	203-112-7711	acrowth5k@angelfire.com	Stamford	United States	US	Connecticut	40532 Moland Circle	2019/1/10	24236-608	2019/2/5	First Class	Air	6922	993717.13	2	0.38	jcb	3.56276E+15	Good
202	49838 Norway Maple Court		749-45-5048	6994	Mazda	626	Red	1993	600392.19	53808-0737		Female	Operator	325-245-5031	tscapelhorn5l@booking.com	San Angelo	United States	US	Texas	6 Shoshone Court	2018/10/2	49288-0864	2019/1/18	Same Day	Air	76905	923600.29	2	0.77	jcb	3.56011E+15	Bad
203	86 Di Loreto Point		650-97-0439	7846	Mercedes-Benz	GL-Class	Yellow	2012	626861.89	60429-981		Female	Database Administrator I	405-284-1776	gclarson5m@myspace.com	Oklahoma City	United States	US	Oklahoma	9909 Old Gate Circle	2019/1/23	35000-586	2019/6/2	Standard Class	Truck	73129	791094.95	2	0.51	jcb	3.56654E+15	Okay
204	00932 Upham Place		266-97-6904	3029	Saab	9��5��	Yellow	2006	694876.95	59062-1227		Female	Quality Control Specialist	626-290-6033	klackmann5n@jalbum.net	Pasadena	United States	US	California	0384 Talmadge Place	2019/4/12	63402-515	2019/5/9	Second Class	Truck	91199	738823.53	1	0.49	jcb	3.54709E+15	Very Bad
205	36561 Surrey Parkway		752-91-2144	835	Chevrolet	Express 2500	Green	2000	500952.88	0781-1971		Female	Software Test Engineer III	912-128-9397	nitskovitz5o@tamu.edu	Savannah	United States	US	Georgia	412 Autumn Leaf Way	2018/10/8	68645-151	2019/4/2	First Class	Air	31405	721150.82	2	0.87	maestro	5.03879E+15	Very Good
206	69 Emmet Way		303-10-2442	7747	BMW	530	Purple	2002	636917.06	54868-1971		Female	Quality Engineer	253-722-9953	dbramwich5p@shinystat.com	Tacoma	United States	US	Washington	5570 Anthes Park	2019/2/14	58118-2528	2019/5/3	Second Class	Air	98447	797594.37	1	0.79	jcb	3.53952E+15	Okay
207	5 Dapin Way		601-77-8527	7841	Plymouth	Voyager	Puce	1992	666907.63	51861-010		Female	Help Desk Operator	205-723-2069	thorsefield5q@fema.gov	Birmingham	United States	US	Alabama	4 Prairie Rose Junction	2019/1/10	65862-288	2019/1/30	Same Day	Truck	35254	979097.48	1	0.85	jcb	3.57442E+15	Very Good
208	51 Twin Pines Circle		820-82-9655	2491	GMC	1500	Yellow	1996	621950.59	0121-4675		Male	Assistant Manager	772-959-2301	jkingzeth5r@privacy.gov.au	Fort Pierce	United States	US	Florida	74 Maywood Place	2018/7/25	67877-169	2019/5/17	Standard Class	Air	34949	714287.99	2	0.88	diners-club-enroute	2.01651E+14	Okay
209	5284 Blackbird Trail		571-38-4231	9366	Pontiac	LeMans	Fuscia	1990	506364.92	66312-110		Male	Structural Analysis Engineer	256-904-6031	genrdigo5s@yellowpages.com	Huntsville	United States	US	Alabama	06 Luster Street	2018/11/5	0187-5205	2019/2/22	Same Day	Truck	35810	838836.35	2	0.87	jcb	3.58762E+15	Bad
210	3 Nelson Terrace		233-97-6624	1422	Kia	Mentor	Goldenrod	1997	550479.47	57337-061		Male	Web Developer II	210-561-1749	hasple5t@earthlink.net	San Antonio	United States	US	Texas	3258 Canary Parkway	2019/4/22	69097-148	2019/6/3	Same Day	Air	78225	807463.16	2	0.67	americanexpress	3.74284E+14	Okay
211	90 Chive Junction		493-82-7589	8723	GMC	Jimmy	Orange	1999	576531.57	11673-165		Male	Administrative Officer	816-439-5151	egulleford5u@usatoday.com	Lees Summit	United States	US	Missouri	36032 Packers Court	2019/1/15	44924-013	2019/1/14	Standard Class	Truck	64082	831547.06	2	0.78	jcb	3.54563E+15	Very Bad
212	0665 Susan Court		433-04-4627	794	GMC	Canyon	Goldenrod	2007	712220.24	10819-3737		Male	Civil Engineer	808-630-7794	btakle5v@domainmarket.com	Honolulu	United States	US	Hawaii	6 Towne Point	2019/2/15	0591-2230	2019/6/11	Second Class	Truck	96815	931587.86	2	0.89	visa	4.91089E+15	Very Bad
213	0618 Laurel Drive		705-72-6800	1279	Dodge	Ram 1500	Teal	1994	776503.93	52533-024		Female	Senior Financial Analyst	915-832-1634	efayter5w@disqus.com	El Paso	United States	US	Texas	52 Dryden Plaza	2018/8/2	21695-604	2019/3/26	First Class	Air	79950	720437.79	1	0.74	visa-electron	4.02684E+15	Good
214	617 Bashford Avenue		157-37-9651	5021	Chrysler	300	Purple	2010	764549.88	41163-271		Female	Analyst Programmer	240-369-8151	emardlin5x@i2i.jp	Frederick	United States	US	Maryland	41 Forest Dale Plaza	2018/12/11	41268-215	2019/3/10	First Class	Truck	21705	761905	2	0.53	jcb	3.53631E+15	Okay
215	6 Talmadge Circle		829-27-8030	403	Mazda	Miata MX-5	Orange	2001	699037.15	10337-332		Female	Financial Advisor	262-777-9429	mcubberley5y@xing.com	Racine	United States	US	Wisconsin	291 Ramsey Plaza	2019/4/15	44929-001	2019/5/15	Same Day	Truck	53405	907476	2	0.83	americanexpress	3.71948E+14	Good
216	77931 Norway Maple Pass		765-18-4817	2632	Toyota	Solara	Yellow	2003	538626.58	68405-014		Female	Media Manager III	808-564-2781	mfarndell5z@cmu.edu	Honolulu	United States	US	Hawaii	6872 Buena Vista Terrace	2019/5/25	66467-3740	2019/4/30	Standard Class	Truck	96840	783651.01	1	0.74	jcb	3.5866E+15	Very Good
217	18059 Toban Court		882-50-6408	8233	Buick	Century	Aquamarine	1989	591275.55	60681-2105		Male	Design Engineer	704-708-7878	mpoff60@unesco.org	Charlotte	United States	US	North Carolina	472 Karstens Plaza	2018/6/22	68788-0600	2019/3/27	Same Day	Air	28210	705535.68	2	0.65	mastercard	5.21531E+15	Okay
218	556 Myrtle Drive		311-27-8922	8261	Pontiac	Firebird	Goldenrod	1989	676966.15	15127-831		Female	VP Accounting	702-863-4129	gmacconneely61@imgur.com	Las Vegas	United States	US	Nevada	806 Fordem Terrace	2018/10/10	51444-002	2019/1/17	Same Day	Truck	89120	949932.74	1	0.76	maestro	6.76105E+17	Very Good
219	6692 Village Lane		422-06-7486	672	BMW	M Roadster	Yellow	2008	622688	65862-536		Male	Mechanical Systems Engineer	915-129-2280	kgalego62@lulu.com	El Paso	United States	US	Texas	993 Mandrake Street	2019/4/24	43063-209	2019/2/16	First Class	Truck	88530	830384.88	1	0.66	diners-club-carte-blanche	3.05389E+13	Very Bad
220	30 West Court		829-46-6307	8554	Toyota	Sequoia	Yellow	2006	774830.01	44717-536		Male	Director of Sales	937-970-1815	mryves63@moonfruit.com	Springfield	United States	US	Ohio	72042 Merry Hill	2019/2/9	0228-3504	2019/1/12	Same Day	Air	45505	818806.17	2	0.26	jcb	3.53375E+15	Good
221	7 Golf Point		377-54-2757	7978	Mazda	Millenia	Maroon	1998	631486.52	11523-7371		Male	Director of Sales	209-646-9428	cminico64@wikipedia.org	Modesto	United States	US	California	109 Porter Point	2018/11/4	50804-360	2019/4/9	Second Class	Air	95354	802230.91	2	0.38	diners-club-carte-blanche	3.01156E+13	Okay
222	99 Transport Park		830-30-8824	8393	Ford	Focus	Mauv	2004	769767.05	0378-7185		Male	Tax Accountant	313-133-8486	lspeedin65@yahoo.co.jp	Detroit	United States	US	Michigan	63596 School Terrace	2018/9/26	67938-2009	2019/4/5	Second Class	Truck	48275	831934.34	1	0.65	jcb	3.53169E+15	Very Bad
223	5 Hoffman Place		520-91-4887	101	Toyota	Highlander	Yellow	2009	765726.97	49999-598		Male	Associate Professor	716-347-9473	rlebbon66@msn.com	Buffalo	United States	US	New York	7 Crescent Oaks Way	2019/1/24	51672-4030	2019/4/29	Standard Class	Air	14269	712970.25	1	0.54	jcb	3.53681E+15	Bad
224	134 Meadow Ridge Crossing		752-26-0836	6563	Mercedes-Benz	SL-Class	Purple	1995	641603.39	53808-0832		Male	Safety Technician II	954-406-6986	abailey67@harvard.edu	Fort Lauderdale	United States	US	Florida	2022 Gale Court	2019/2/20	49349-069	2019/5/15	Second Class	Truck	33305	950085.83	1	0.64	jcb	3.55789E+15	Bad
225	007 Delaware Road		557-61-0203	1129	Dodge	Caliber	Goldenrod	2010	680084.14	37000-199		Male	Assistant Manager	727-142-2842	kbreton68@nationalgeographic.com	Saint Petersburg	United States	US	Florida	567 Artisan Road	2018/8/11	49349-277	2019/6/13	Standard Class	Air	33710	806964.63	1	0.44	jcb	3.56311E+15	Okay
226	20689 Utah Hill		450-37-8265	9501	Chevrolet	3500	Maroon	1998	546129.68	16590-080		Female	Dental Hygienist	727-443-5253	jmohun69@ocn.ne.jp	Clearwater	United States	US	Florida	0 Hansons Way	2019/2/13	55714-2203	2019/4/23	Standard Class	Air	34620	826316.28	1	0.3	mastercard	5.10014E+15	Very Bad
227	26 Bluestem Court		869-49-1604	6919	Land Rover	Range Rover	Turquoise	2001	617676.13	67253-264		Female	Business Systems Development Analyst	334-636-2686	mpoulsum6a@g.co	Montgomery	United States	US	Alabama	815 Elka Court	2018/11/16	61919-416	2019/5/17	Second Class	Air	36134	901673.03	2	0.33	solo	6.76783E+17	Good
228	6684 Pierstorff Trail		488-80-2732	4349	Geo	Tracker	Aquamarine	1992	793703.68	0591-3602		Female	Compensation Analyst	214-138-2512	vculham6b@cnn.com	Dallas	United States	US	Texas	6 Buhler Trail	2018/7/30	49967-033	2019/5/1	First Class	Truck	75372	701839.3	1	0.39	jcb	3.55119E+15	Very Good
229	185 Waubesa Trail		735-51-0771	3852	Chevrolet	Express 3500	Fuscia	1998	582902.48	67046-806		Male	Staff Scientist	419-247-9627	lkingsmill6c@reuters.com	Toledo	United States	US	Ohio	3034 Caliangt Road	2019/6/3	54569-2933	2019/5/20	Same Day	Air	43666	957797.5	1	0.36	jcb	3.56192E+15	Very Good
230	1 Chinook Center		238-97-7709	9343	Honda	Accord Crosstour	Crimson	2011	665856.64	21695-285		Male	Budget/Accounting Analyst III	713-561-9214	rleachman6d@parallels.com	Houston	United States	US	Texas	454 Oak Trail	2019/6/12	54868-4850	2019/5/29	First Class	Truck	77260	777119.4	1	0.59	jcb	3.56421E+15	Very Bad
231	71 Stang Point		591-32-4673	3893	Chrysler	Concorde	Teal	2002	520771.77	60429-505		Female	Senior Quality Engineer	805-515-9050	ccharnick6e@acquirethisname.com	San Luis Obispo	United States	US	California	52 Anderson Pass	2018/10/27	49999-449	2019/3/20	Standard Class	Truck	93407	858094.56	2	0.83	americanexpress	3.41218E+14	Very Bad
232	1259 Mockingbird Terrace		139-07-9700	9455	Audi	S4	Orange	2001	514620.28	68258-6100		Male	Developer IV	315-173-5833	bmarcome6f@seesaa.net	Syracuse	United States	US	New York	2470 Northwestern Center	2019/5/7	76439-142	2019/3/11	First Class	Truck	13205	918098.21	1	0.73	visa-electron	4.8443E+15	Okay
233	80 Warrior Point		163-52-9668	5849	Mercury	Sable	Maroon	2003	522233.76	52584-024		Female	Actuary	212-819-8294	gversey6g@mit.edu	Jamaica	United States	US	New York	1 Cody Way	2018/11/6	43526-103	2019/3/2	Standard Class	Air	11499	809727.39	2	0.84	jcb	3.57116E+15	Very Good
234	32 Dawn Hill		412-07-3378	207	Lincoln	Navigator	Indigo	2007	564853.64	36987-1607		Female	VP Product Management	903-705-1528	kbryers6h@google.com	Tyler	United States	US	Texas	8168 School Trail	2019/1/21	52125-245	2019/2/13	Same Day	Truck	75705	905674.77	1	0.87	mastercard	5.01012E+15	Very Good
235	344 Marquette Park		499-24-9122	53	Mazda	MPV	Puce	1992	750536.81	49215-0001		Female	Human Resources Manager	561-947-1421	fmartugin6i@phoca.cz	Boca Raton	United States	US	Florida	7 Lakeland Terrace	2018/11/4	0093-7394	2019/5/1	First Class	Air	33432	833339.07	2	0.68	jcb	3.54149E+15	Good
236	5 Lawn Drive		167-88-2365	3887	Bentley	Azure	Indigo	2010	617480.31	50563-112		Male	Budget/Accounting Analyst I	303-501-9600	tstansell6j@merriam-webster.com	Littleton	United States	US	Colorado	6 Fallview Point	2019/6/11	11896-0018	2019/2/23	Standard Class	Truck	80127	857281.07	2	0.31	americanexpress	3.74623E+14	Good
237	04740 6th Point		875-19-0318	4050	Mitsubishi	Starion	Yellow	1987	755397.16	52642-006		Female	Human Resources Manager	770-809-0562	pjoliffe6k@cafepress.com	Atlanta	United States	US	Georgia	8738 Schmedeman Way	2018/12/18	51514-0304	2019/2/6	First Class	Truck	30340	877668.97	2	0.77	maestro	5.03894E+18	Very Bad
238	989 Thompson Street		899-94-1913	8664	Lamborghini	Murciélago	Blue	2002	603490.6	0555-1056		Female	Budget/Accounting Analyst I	412-652-4348	ngullan6l@jalbum.net	Pittsburgh	United States	US	Pennsylvania	21084 Fremont Court	2019/6/5	68462-205	2019/4/3	Second Class	Air	15255	936683.82	2	0.54	diners-club-carte-blanche	3.0039E+13	Very Good
239	9 Rusk Parkway		869-81-5558	5375	GMC	Savana 3500	Teal	2007	515971.07	41250-467		Female	Assistant Media Planner	717-315-7277	hmelmore6m@spotify.com	Harrisburg	United States	US	Pennsylvania	93997 Scofield Lane	2019/1/4	63187-185	2019/2/15	First Class	Truck	17105	906670.05	2	0.29	jcb	3.54499E+15	Very Good
240	2 Lawn Crossing		342-84-4393	7109	Kia	Sedona	Khaki	2003	748998.64	76237-153		Female	Recruiter	404-979-2302	cgertray6n@mapy.cz	Atlanta	United States	US	Georgia	01044 Dayton Center	2018/11/27	51060-010	2019/4/18	Same Day	Air	30343	918739.46	1	0.74	maestro	6.76156E+17	Very Good
241	80696 Fisk Street		799-32-0894	3508	Mazda	Mazdaspeed 3	Indigo	2007	522598.43	55143-012		Female	Pharmacist	513-600-3392	alonghi6o@123-reg.co.uk	Cincinnati	United States	US	Ohio	3356 Burning Wood Pass	2018/11/17	54569-0650	2019/1/17	First Class	Air	45296	951519.83	2	0.59	instapayment	6.38154E+15	Very Good
242	3741 Pankratz Crossing		664-93-7706	8819	Chevrolet	Corvette	Purple	2000	707930.63	35356-301		Female	Account Coordinator	423-360-8605	gmorston6p@unicef.org	Chattanooga	United States	US	Tennessee	8 Rutledge Point	2019/1/20	50970-003	2019/5/29	First Class	Air	37405	896520.79	2	0.38	laser	6.7099E+18	Very Bad
243	405 Manley Trail		684-23-0409	8751	Toyota	Land Cruiser	Fuscia	2011	755210.78	10157-9875		Female	Administrative Officer	561-927-9650	blorkings6q@e-recht24.de	Delray Beach	United States	US	Florida	72 Becker Center	2019/1/5	39822-4200	2019/1/1	Second Class	Air	33448	821081.22	1	0.5	diners-club-international	3.60264E+13	Okay
244	0 Barby Center		423-48-3505	1422	Volvo	V40	Goldenrod	2004	655763.96	52686-274		Male	Graphic Designer	651-514-2942	vivan6r@bravesites.com	Saint Paul	United States	US	Minnesota	07 Harbort Lane	2018/7/14	0363-0459	2019/3/15	First Class	Truck	55127	815360.3	1	0.69	jcb	3.57327E+15	Good
245	47 Larry Lane		306-25-6630	2559	Jaguar	XJ Series	Turquoise	1993	669756.37	36987-1048		Female	Recruiting Manager	850-243-9764	dchillingworth6s@netscape.com	Panama City	United States	US	Florida	762 Calypso Park	2018/9/2	11084-704	2019/5/15	First Class	Air	32412	734353.19	2	0.49	visa-electron	4.84444E+15	Bad
246	50049 Montana Point		610-26-2412	9452	Infiniti	G	Green	2007	530760.44	58411-102		Female	Junior Executive	626-352-3260	mvinsen6t@free.fr	Pasadena	United States	US	California	58 Prentice Crossing	2019/3/24	63739-231	2019/4/20	Second Class	Truck	91125	822574.56	1	0.54	diners-club-carte-blanche	3.02274E+13	Bad
247	41631 Mendota Trail		589-42-7665	284	Chevrolet	Camaro	Turquoise	1977	682006.48	68788-9942		Male	Financial Advisor	210-663-7834	wjenk6u@a8.net	San Antonio	United States	US	Texas	2 Bunting Crossing	2018/9/13	52993-125	2019/5/11	First Class	Truck	78285	966408.44	1	0.44	mastercard	5.10875E+15	Very Bad
248	76827 Old Gate Avenue		815-68-4554	54	Infiniti	G37	Yellow	2011	753206.05	43269-780		Female	Technical Writer	541-120-8588	fgepson6v@usatoday.com	Eugene	United States	US	Oregon	8823 Mcbride Plaza	2018/11/20	43063-401	2019/3/27	Second Class	Truck	97405	915779.62	2	0.42	mastercard	5.00236E+15	Good
249	4 Monterey Terrace		897-67-8034	1739	Subaru	XT	Teal	1985	686586.66	16590-244		Female	Research Nurse	847-850-7613	eblissett6w@infoseek.co.jp	Palatine	United States	US	Illinois	2 Summerview Road	2018/8/12	66975-354	2019/4/3	Standard Class	Truck	60078	847308.19	2	0.3	diners-club-carte-blanche	3.05391E+13	Very Good
250	85 Schlimgen Junction		748-60-5619	9179	Hyundai	Sonata	Puce	2000	591827.18	63739-283		Male	Account Representative II	856-143-9887	kmobius6x@examiner.com	Camden	United States	US	New Jersey	08700 Shoshone Plaza	2018/10/13	66336-002	2019/2/23	First Class	Truck	8104	761593.6	1	0.43	jcb	3.5494E+15	Bad
251	6 Esker Crossing		753-10-7022	6093	Ford	Ranger	Aquamarine	1984	705287.01	64159-6989		Female	Sales Associate	303-711-0764	olord6y@mail.ru	Denver	United States	US	Colorado	4071 Dapin Lane	2019/4/24	65044-2042	2019/2/5	First Class	Truck	80223	748821.37	2	0.4	jcb	3.56749E+15	Very Bad
252	110 Muir Crossing		835-58-8785	4873	Isuzu	Rodeo	Green	1998	790573.68	50844-753		Female	Research Nurse	214-971-5732	achrestien6z@va.gov	Dallas	United States	US	Texas	70214 Maywood Lane	2019/2/19	55154-2416	2019/2/12	Standard Class	Truck	75323	711330.7	2	0.34	bankcard	5.60226E+15	Good
253	90 Morningstar Avenue		501-34-1783	8884	Lamborghini	Murciélago LP640	Goldenrod	2008	698779.93	14783-323		Male	Editor	704-956-6488	jgentzsch70@amazon.co.jp	Charlotte	United States	US	North Carolina	66149 Main Terrace	2018/7/29	49967-075	2019/1/14	First Class	Air	28263	907301.72	1	0.27	jcb	3.58558E+15	Very Bad
254	7002 Stone Corner Park		253-89-5050	4872	Chevrolet	Astro	Yellow	1996	610262.72	54868-5607		Male	Chemical Engineer	904-791-7393	dstarmer71@hatena.ne.jp	Jacksonville	United States	US	Florida	284 Browning Terrace	2019/6/13	21695-678	2019/5/11	First Class	Air	32225	721444.86	1	0.68	diners-club-carte-blanche	3.02888E+13	Very Good
255	80 Talmadge Street		181-41-7940	1641	Acura	RL	Blue	2000	626418.85	58232-9911		Female	Teacher	781-376-3826	dkenington72@51.la	Watertown	United States	US	Massachusetts	569 Delladonna Trail	2019/3/3	58118-0570	2019/2/10	Same Day	Air	2472	905077.85	2	0.25	jcb	3.53627E+15	Very Bad
256	8510 Hollow Ridge Way		435-89-0824	4549	Subaru	Legacy	Green	2009	781026.77	36800-647		Male	Director of Sales	814-812-7417	omaccrann73@dell.com	Erie	United States	US	Pennsylvania	493 Memorial Avenue	2018/8/9	46122-028	2019/5/19	Same Day	Truck	16534	708543	2	0.38	diners-club-us-ca	5.41068E+15	Very Bad
257	7114 Pierstorff Way		432-13-7009	3830	Pontiac	Grand Prix	Aquamarine	1992	760929.24	11822-0900		Male	Statistician IV	212-512-9828	wlumley74@vimeo.com	New York City	United States	US	New York	33 Buhler Court	2019/2/28	25021-824	2019/2/24	Same Day	Air	10029	948947.68	1	0.43	diners-club-enroute	2.01449E+14	Okay
258	808 Maple Wood Road		345-99-5630	8773	Subaru	Legacy	Pink	2010	788851.31	43458-1004		Female	Executive Secretary	602-896-0611	dcrier75@kickstarter.com	Phoenix	United States	US	Arizona	7324 Kinsman Road	2019/2/1	55289-463	2019/2/23	Second Class	Truck	85062	703566.96	1	0.52	jcb	3.54356E+15	Very Good
259	6 Ronald Regan Drive		159-44-1592	2103	Ford	F-Series Super Duty	Maroon	2010	556626.3	37808-437		Male	Speech Pathologist	410-460-3425	sgillings76@reverbnation.com	Baltimore	United States	US	Maryland	45341 Daystar Trail	2018/9/25	54868-3157	2019/5/17	First Class	Air	21290	946609.07	2	0.41	mastercard	5.10013E+15	Bad
260	5672 Darwin Alley		385-60-9979	159	Mercedes-Benz	C-Class	Red	2012	539453.7	68135-020		Female	Teacher	614-631-5515	flauchlan77@mtv.com	Columbus	United States	US	Ohio	8 Loomis Point	2019/5/21	15127-258	2019/1/30	Second Class	Truck	43204	912590.74	1	0.84	visa	4.01795E+12	Good
261	237 Charing Cross Drive		289-73-0573	2169	Mercedes-Benz	CL-Class	Crimson	2004	798192.93	42411-043		Female	Junior Executive	585-842-3258	mcollens78@ezinearticles.com	Rochester	United States	US	New York	78047 Sheridan Plaza	2018/8/19	52959-737	2019/3/7	Same Day	Truck	14646	752316.03	1	0.72	jcb	3.56994E+15	Good
262	6832 Eggendart Park		859-66-6522	4679	Audi	A6	Indigo	1996	716071.15	18860-678		Female	Geologist II	434-116-0366	aroderigo79@chronoengine.com	Charlottesville	United States	US	Virginia	7229 Dryden Terrace	2018/10/30	53346-1323	2019/4/27	Same Day	Air	22903	740186.16	2	0.34	jcb	3.58315E+15	Okay
263	8 Dapin Center		188-43-3442	529	Cadillac	Eldorado	Yellow	1999	662587.93	51060-045		Female	Help Desk Technician	478-506-3914	dmcpartling7a@diigo.com	Macon	United States	US	Georgia	2072 Sullivan Street	2018/12/11	65342-0100	2019/1/31	Second Class	Truck	31217	948713.24	1	0.78	visa-electron	4.91766E+15	Very Good
264	22 Meadow Ridge Alley		626-13-4141	3766	Dodge	Caliber	Orange	2007	550981.27	47593-359		Female	Developer IV	334-396-2155	lcarn7b@upenn.edu	Montgomery	United States	US	Alabama	93 Loomis Lane	2019/1/19	65903-247	2019/5/7	Second Class	Air	36177	983410.65	1	0.63	visa-electron	4.17501E+15	Okay
265	1416 Eggendart Street		189-06-3930	729	Chevrolet	Suburban 1500	Orange	2009	749090.42	61245-146		Male	Electrical Engineer	682-509-6202	ebreckon7c@geocities.jp	Fort Worth	United States	US	Texas	95236 Ohio Alley	2019/3/18	0268-0275	2019/2/28	Same Day	Truck	76110	930665.34	1	0.51	americanexpress	3.45333E+14	Bad
266	4870 Sherman Way		562-22-3910	3826	GMC	Savana 1500	Purple	2007	634779.32	0456-3407		Male	Teacher	763-146-9679	sdemcak7d@harvard.edu	Monticello	United States	US	Minnesota	22733 Walton Avenue	2019/2/4	36800-366	2019/1/21	First Class	Air	55590	715166.87	2	0.47	maestro	5.03805E+18	Very Good
267	440 Arizona Center		504-57-9924	9001	Toyota	Tundra	Yellow	2008	609769.87	49349-866		Male	Chemical Engineer	402-769-7150	vayree7e@github.com	Lincoln	United States	US	Nebraska	90198 Chinook Alley	2019/3/6	44911-0022	2019/6/9	Standard Class	Air	68583	885462.32	1	0.5	visa-electron	4.50802E+15	Bad
268	9083 Debra Crossing		196-80-7223	8007	Subaru	Loyale	Khaki	1990	685084.75	49349-952		Female	Sales Associate	214-909-4415	lchomicki7f@unblog.fr	Houston	United States	US	Texas	02 Johnson Avenue	2019/3/7	0378-1160	2019/4/20	Second Class	Truck	77005	732301	1	0.41	laser	6.3049E+16	Bad
269	73 Walton Park		109-86-9293	5792	Volkswagen	Cabriolet	Orange	1992	558901.59	24236-063		Female	Analyst Programmer	801-222-0204	abernardez7g@goo.ne.jp	Salt Lake City	United States	US	Utah	0141 Crescent Oaks Circle	2019/5/30	43857-0030	2019/1/4	Same Day	Truck	84110	764462.9	1	0.87	china-unionpay	5.60221E+15	Very Good
270	403 Bayside Parkway		808-41-4378	9045	GMC	1500	Yellow	1997	561693.79	59011-444		Male	Software Test Engineer IV	719-129-4996	jheatlie7h@bluehost.com	Colorado Springs	United States	US	Colorado	75 South Pass	2019/4/17	49614-228	2019/5/2	Standard Class	Truck	80915	924763.35	2	0.57	jcb	3.54167E+15	Bad
271	49 Merry Circle		649-68-2842	4441	Volkswagen	Touareg 2	Khaki	2009	554922.83	49288-0176		Male	GIS Technical Architect	334-720-4918	ewoollin7i@phoca.cz	Montgomery	United States	US	Alabama	9 Brentwood Drive	2018/7/17	55714-4409	2019/5/31	Second Class	Air	36119	829806.93	2	0.36	visa	4.04159E+12	Very Bad
272	57 Trailsway Road		150-57-2640	411	Chevrolet	Suburban 1500	Maroon	2001	649244.9	68752-025		Female	Assistant Professor	775-698-1030	avanelli7j@cisco.com	Reno	United States	US	Nevada	40 Waywood Junction	2019/1/8	55154-9429	2019/5/19	Same Day	Truck	89550	870746.72	2	0.67	diners-club-enroute	2.01941E+14	Bad
273	4 High Crossing Road		843-67-9704	2591	Land Rover	Range Rover	Fuscia	2005	549060.9	63014-1600		Female	Web Designer II	330-304-8372	dabba7k@shareasale.com	Youngstown	United States	US	Ohio	12692 Ohio Park	2018/10/5	0093-4160	2019/5/31	Standard Class	Air	44505	756323.57	1	0.86	jcb	3.55993E+15	Good
274	32339 Judy Court		859-96-9189	4108	Oldsmobile	Aurora	Fuscia	1996	739662.76	16864-001		Male	Sales Representative	203-491-1590	cadrienne7l@berkeley.edu	Norwalk	United States	US	Connecticut	67 Pawling Lane	2018/10/26	49035-202	2019/4/7	Standard Class	Truck	6854	762908.87	1	0.52	jcb	3.53608E+15	Bad
275	4445 Michigan Pass		686-99-7947	3451	Buick	Roadmaster	Crimson	1991	676920.58	53808-0396		Female	Safety Technician IV	312-110-7916	eortsmann7m@studiopress.com	Chicago	United States	US	Illinois	6 Maryland Road	2019/5/17	54473-210	2019/2/19	Same Day	Air	60609	962162.33	1	0.87	jcb	3.55668E+15	Very Good
276	57 Cambridge Terrace		769-44-2351	4299	Plymouth	Laser	Maroon	1993	789584.18	14783-451		Female	Software Engineer I	205-699-3632	dtallyn7n@auda.org.au	Birmingham	United States	US	Alabama	2211 Novick Avenue	2018/11/12	37205-187	2019/4/17	First Class	Truck	35242	740646.41	2	0.66	americanexpress	3.74623E+14	Okay
277	53549 Reindahl Terrace		866-71-2942	24	Honda	Civic	Crimson	2003	641468.71	69152-0078		Female	Biostatistician II	901-523-2545	pbovis7o@mayoclinic.com	Memphis	United States	US	Tennessee	6262 Florence Drive	2019/4/26	58232-0749	2019/2/6	Same Day	Air	38109	821835.59	1	0.28	jcb	3.53949E+15	Good
278	7947 Mallory Trail		740-59-3740	3222	Chevrolet	K5 Blazer	Purple	1995	700933.8	68387-802		Male	Internal Auditor	406-295-0934	rmcgeechan7p@digg.com	Bozeman	United States	US	Montana	4237 Lien Park	2019/2/28	11673-245	2019/5/6	Standard Class	Air	59771	769660.81	2	0.34	jcb	3.55767E+15	Okay
279	23 Buhler Street		311-70-1584	612	Toyota	Avalon	Crimson	2005	750136.44	36987-2864		Male	Safety Technician I	512-542-4541	nkayser7q@privacy.gov.au	Austin	United States	US	Texas	52 Pawling Crossing	2018/7/3	41250-854	2019/2/17	Standard Class	Air	78721	965227.41	1	0.65	diners-club-enroute	2.01942E+14	Okay
280	0 Lakewood Junction		891-42-5567	3929	Kia	Soul	Violet	2012	630981.26	57237-025		Female	Account Representative IV	530-843-7188	gdarleston7r@woothemes.com	Chico	United States	US	California	47 Anhalt Park	2019/1/31	57520-0332	2019/4/23	Second Class	Truck	95973	880242.79	2	0.82	jcb	3.53748E+15	Good
281	1349 Huxley Crossing		172-98-2152	8772	Acura	MDX	Red	2009	771998.97	0682-0334		Male	Marketing Assistant	907-140-0701	tpizzey7s@unblog.fr	Anchorage	United States	US	Alaska	9 Dapin Point	2018/7/14	49999-338	2019/3/26	Standard Class	Air	99522	896282.31	2	0.25	jcb	3.53585E+15	Bad
282	16053 Atwood Parkway		803-36-5701	7968	Subaru	Justy	Yellow	1988	770428.67	0258-3687		Male	Environmental Specialist	757-935-7324	nswabey7t@networkadvertising.org	Norfolk	United States	US	Virginia	204 Sunfield Hill	2018/10/3	68788-0384	2019/2/17	Second Class	Air	23514	843893.64	2	0.57	china-unionpay	5.61045E+16	Very Bad
283	74909 Ludington Trail		665-01-6932	8460	Mitsubishi	L300	Aquamarine	1990	691843.34	68258-3024		Male	Web Designer III	830-895-2597	sfullerton7u@newsvine.com	San Antonio	United States	US	Texas	645 Bellgrove Crossing	2018/7/29	49348-847	2019/1/16	First Class	Air	78230	978185.9	2	0.8	laser	6.70962E+18	Good
284	19733 Mcguire Center		709-19-1132	437	Ford	F150	Indigo	2004	713413.43	61722-160		Female	Computer Systems Analyst III	571-477-5661	sdanzelman7v@mlb.com	Arlington	United States	US	Virginia	465 Laurel Trail	2018/12/19	76340-4001	2019/4/11	Second Class	Truck	22244	907268.87	1	0.51	jcb	3.55013E+15	Very Good
285	4 Graedel Street		438-56-6113	1033	GMC	Yukon XL 1500	Pink	2002	643916.65	54340-779		Female	Design Engineer	818-652-8669	mambroz7w@de.vu	Torrance	United States	US	California	90567 Arizona Terrace	2019/1/8	0440-8505	2019/6/7	Same Day	Air	90510	951156.3	2	0.87	jcb	3.53222E+15	Very Good
286	1 Carberry Lane		205-86-5112	5759	Suzuki	Forenza	Teal	2006	786575.33	13734-023		Male	Accountant III	727-806-4128	mvaleri7x@apple.com	Clearwater	United States	US	Florida	1871 Stephen Hill	2018/7/20	0135-0532	2019/2/24	Second Class	Truck	34629	826982.52	2	0.87	jcb	3.55479E+15	Okay
287	15 Caliangt Terrace		801-84-1627	6561	Buick	Somerset	Mauv	1985	538273.2	0781-3315		Male	Assistant Manager	727-421-2331	bidiens7y@google.cn	Saint Petersburg	United States	US	Florida	24 Norway Maple Hill	2018/9/16	65121-885	2019/5/19	Standard Class	Truck	33710	967548.35	1	0.6	jcb	3.5831E+15	Very Bad
288	464 Dayton Avenue		190-67-6241	7839	Honda	CR-X	Goldenrod	1985	573485.27	41163-496		Female	Desktop Support Technician	516-936-3022	bdanielsky7z@stumbleupon.com	New Hyde Park	United States	US	New York	8185 Crescent Oaks Terrace	2019/2/16	57520-0500	2019/6/13	Standard Class	Air	11044	813997.82	1	0.37	jcb	3.53241E+15	Good
289	00085 Anniversary Parkway		776-41-4516	6072	BMW	5 Series	Goldenrod	2012	531392.16	55154-5089		Male	Compensation Analyst	936-580-3986	bmilkeham80@fc2.com	Conroe	United States	US	Texas	53800 Scott Circle	2019/3/11	11673-407	2019/1/20	Second Class	Air	77305	919142.33	1	0.78	switch	4.90306E+17	Bad
290	88834 Maywood Court		198-36-2680	3610	Pontiac	Sunbird	Purple	1991	524432.54	0006-0951		Male	Media Manager II	202-786-2819	fpenvarne81@nydailynews.com	Washington	United States	US	District of Columbia	93 Katie Junction	2018/10/6	17575-006	2019/1/28	Standard Class	Air	20057	747147.58	2	0.27	jcb	3.53661E+15	Good
291	35345 Del Mar Center		645-85-7740	1481	Toyota	Tundra	Goldenrod	2004	506274.41	61755-001		Female	VP Marketing	504-530-3056	jdowzell82@youtube.com	New Orleans	United States	US	Louisiana	642 Main Parkway	2018/11/30	61727-310	2019/5/15	Same Day	Air	70142	847468.73	1	0.35	mastercard	5.53342E+15	Very Good
292	850 Gerald Park		861-42-1270	5021	Pontiac	Firefly	Aquamarine	1995	719071.21	51079-768		Female	Civil Engineer	212-684-7274	smorratt83@4shared.com	New York City	United States	US	New York	16713 Larry Place	2018/12/4	60505-0027	2019/1/29	Standard Class	Truck	10260	933482.06	1	0.75	diners-club-carte-blanche	3.04013E+13	Good
293	34 Fieldstone Way		572-91-5758	5719	GMC	3500 Club Coupe	Puce	1996	747040.1	48951-6040		Female	Computer Systems Analyst I	814-395-3699	ckillshaw84@seattletimes.com	Erie	United States	US	Pennsylvania	9 Merry Road	2018/7/29	48951-7023	2019/4/28	Second Class	Truck	16550	701880.61	2	0.39	mastercard	5.00767E+15	Bad
294	63 Russell Road		883-45-8165	436	Jaguar	XK	Blue	2006	723632.51	68391-517		Female	Nuclear Power Engineer	253-522-6297	lbraunstein85@fastcompany.com	Lakewood	United States	US	Washington	34 Dwight Court	2019/2/5	24488-021	2019/1/6	Standard Class	Air	98498	706493.63	2	0.34	jcb	3.55476E+15	Very Good
295	13 Hauk Way		759-95-6944	4041	Pontiac	Grand Am	Fuscia	1988	511763.96	60429-369		Male	GIS Technical Architect	410-264-7720	chawkett86@sciencedirect.com	Ridgely	United States	US	Maryland	373 Green Lane	2018/8/2	15127-989	2019/1/25	Same Day	Truck	21684	981485.26	2	0.85	maestro	6.7617E+16	Okay
296	566 Westerfield Point		181-96-4964	146	Lincoln	MKZ	Violet	2007	732421.3	30142-406		Male	Accountant IV	801-430-3792	mbonifant87@engadget.com	Salt Lake City	United States	US	Utah	86 Annamark Pass	2019/2/10	66758-054	2019/3/12	Same Day	Air	84130	941955.73	1	0.85	china-unionpay	5.60221E+15	Good
297	4199 Bonner Terrace		653-46-8005	9542	Buick	Rainier	Indigo	2005	539855.21	45802-806		Female	Project Manager	419-840-1084	bsebright88@i2i.jp	Toledo	United States	US	Ohio	95 Jana Lane	2019/3/20	68400-311	2019/3/23	First Class	Truck	43605	730755.76	1	0.31	maestro	6.76128E+17	Very Bad
298	0347 Morrow Avenue		554-87-1854	8052	Mercedes-Benz	E-Class	Khaki	2007	725040.78	43269-612		Female	Librarian	520-135-7763	dcoatham89@abc.net.au	Tucson	United States	US	Arizona	8 2nd Trail	2018/9/21	21695-572	2019/6/4	Standard Class	Truck	85748	735854.69	1	0.6	mastercard	5.10173E+15	Good
299	627 Havey Drive		360-25-1937	8765	Volkswagen	Passat	Mauv	2012	714281.6	55154-1855		Female	Executive Secretary	716-555-9600	erivaland8a@unblog.fr	Buffalo	United States	US	New York	5458 Maple Alley	2019/1/10	60512-6350	2019/1/17	Same Day	Air	14269	908766.53	2	0.33	mastercard	5.10014E+15	Good
300	474 Sunfield Alley		322-29-9723	7050	Isuzu	Hombre	Crimson	1999	759318.3	49967-159		Female	Sales Associate	954-456-3186	gginnaly8b@berkeley.edu	Miami	United States	US	Florida	9 Kennedy Way	2018/7/6	11410-800	2019/3/8	Second Class	Air	33169	890159.82	2	0.5	jcb	3.57295E+15	Bad
301	85 Carpenter Place		502-56-3936	8739	Ford	F-Series	Goldenrod	2001	709836.01	65862-521		Male	Web Designer III	727-712-6176	jhaverty8c@businessweek.com	Clearwater	United States	US	Florida	7 Anhalt Parkway	2018/8/6	53808-0799	2019/6/2	Second Class	Air	34615	701426.93	2	0.53	maestro	6.76334E+17	Bad
302	9 Pennsylvania Crossing		296-32-9525	5596	Scion	xD	Blue	2011	558849.23	59746-211		Female	GIS Technical Architect	719-523-4709	magge8d@imdb.com	Pueblo	United States	US	Colorado	99 Derek Crossing	2019/4/23	54569-0322	2019/2/22	Second Class	Truck	81010	777353.71	1	0.65	bankcard	5.60225E+15	Very Good
303	94529 Glacier Hill Lane		339-20-6980	8520	Scion	xB	Pink	2005	751328.48	61047-817		Male	Accounting Assistant II	520-854-6196	hmartins8e@sohu.com	Tucson	United States	US	Arizona	59 Hoffman Junction	2019/3/9	33992-0054	2019/2/4	First Class	Air	85754	889707.79	2	0.26	visa-electron	4.84483E+15	Bad
304	7813 Del Mar Terrace		343-66-6270	5561	Acura	TL	Pink	2007	516176.1	50436-4379		Female	Graphic Designer	864-248-2548	mjacquemard8f@google.ru	Anderson	United States	US	South Carolina	83 Montana Park	2019/3/3	53950-7007	2019/2/15	Second Class	Air	29625	807218.78	1	0.66	switch	4.91116E+15	Very Bad
305	05 Pine View Place		280-59-1168	8945	Buick	Century	Pink	1999	684551.32	42627-229		Female	Information Systems Manager	785-699-5753	schaves8g@apple.com	Topeka	United States	US	Kansas	302 Eastlawn Junction	2018/8/4	40085-215	2019/1/8	First Class	Air	66611	914434.21	2	0.56	visa	4.01796E+15	Okay
306	1334 Logan Court		694-43-6986	1431	Mazda	MPV	Khaki	2006	753817.77	68703-004		Female	Actuary	915-966-6526	rspacy8h@mozilla.org	El Paso	United States	US	Texas	4811 Stone Corner Street	2018/11/27	16477-152	2019/4/5	First Class	Air	79905	840242.63	2	0.49	jcb	3.53672E+15	Okay
307	71 Artisan Alley		769-63-4799	3923	Mercedes-Benz	M-Class	Khaki	2012	555110.84	65365-005		Male	Speech Pathologist	602-602-0085	atindle8i@mapquest.com	Phoenix	United States	US	Arizona	6 Drewry Center	2018/7/6	0258-3687	2019/6/2	Same Day	Truck	85053	900762.04	1	0.36	maestro	6.76325E+18	Very Good
308	01978 Macpherson Way		245-70-1648	8702	Mitsubishi	Montero	Indigo	1999	616788.1	0641-0948		Male	Assistant Media Planner	901-766-5518	ihuggill8j@blogspot.com	Memphis	United States	US	Tennessee	298 North Court	2019/6/4	66288-1300	2019/1/30	Standard Class	Air	38114	709584.53	2	0.86	jcb	3.54442E+15	Very Bad
309	577 Commercial Way		679-45-4846	6693	Toyota	Highlander	Crimson	2003	587110.99	55154-3437		Male	Executive Secretary	816-953-4876	speople8k@lycos.com	Independence	United States	US	Missouri	246 Randy Junction	2019/1/4	0135-0504	2019/1/11	Same Day	Truck	64054	950305.24	1	0.69	jcb	3.5586E+15	Bad
310	94869 Dexter Place		514-83-2487	4222	Buick	Park Avenue	Yellow	2002	795774	59779-224		Male	VP Quality Control	307-725-0907	akettell8l@qq.com	Cheyenne	United States	US	Wyoming	9 5th Road	2018/11/11	10812-510	2019/1/29	Second Class	Air	82007	785863.89	2	0.43	visa-electron	4.175E+15	Okay
311	72 Lakewood Gardens Way		835-49-5284	157	GMC	Rally Wagon 1500	Indigo	1993	511962.97	0268-6635		Male	Data Coordiator	217-131-9118	cmatyukon8m@mashable.com	Champaign	United States	US	Illinois	3894 Westend Road	2019/2/4	54868-5768	2019/1/27	Same Day	Truck	61825	941761.7	2	0.44	jcb	3.58729E+15	Very Bad
312	750 Gale Drive		651-29-0884	3224	Toyota	4Runner	Pink	2000	787155.62	54569-2483		Male	Research Associate	810-861-2102	torvis8n@independent.co.uk	Flint	United States	US	Michigan	325 Onsgard Avenue	2018/8/8	10096-9182	2019/1/21	Standard Class	Air	48550	863064.52	1	0.52	visa-electron	4.02678E+15	Okay
313	52575 Monterey Way		864-45-4899	1242	Dodge	Neon	Blue	2002	557648.01	16477-811		Male	Research Associate	719-478-5077	lhovert8o@nymag.com	Colorado Springs	United States	US	Colorado	0390 Bobwhite Terrace	2019/5/4	65862-526	2019/2/14	Same Day	Truck	80925	727229.7	1	0.4	bankcard	5.60223E+15	Bad
314	67 Muir Pass		114-78-5085	6901	GMC	Yukon XL 1500	Violet	2009	626592.77	52544-044		Male	Web Developer II	806-750-7979	rropcke8p@ihg.com	Lubbock	United States	US	Texas	0 Prentice Place	2019/1/18	49884-650	2019/2/18	First Class	Air	79491	741782.1	2	0.41	americanexpress	3.74288E+14	Very Good
315	8 Riverside Plaza		894-57-2919	5501	Mercedes-Benz	SLK-Class	Yellow	2011	697365.8	21695-473		Female	Accountant II	901-239-9213	eabeles8q@geocities.jp	Memphis	United States	US	Tennessee	90814 Becker Crossing	2018/10/4	0179-0155	2019/5/25	Standard Class	Truck	38143	728896.99	1	0.83	visa-electron	4.5083E+15	Very Bad
316	7 Saint Paul Way		617-91-5193	1343	Toyota	Avalon	Violet	2002	570870.44	70253-348		Female	Systems Administrator III	503-968-8316	csnasdell8r@linkedin.com	Portland	United States	US	Oregon	06437 Manitowish Street	2018/7/5	56062-027	2019/6/15	Second Class	Truck	97296	910628.21	1	0.58	jcb	3.54317E+15	Very Good
317	2806 Pleasure Drive		637-01-6190	3474	Lexus	CT	Teal	2011	507645.68	64406-016		Male	Structural Analysis Engineer	612-402-9869	acocks8s@rambler.ru	Minneapolis	United States	US	Minnesota	24 Mayer Pass	2018/11/18	76075-101	2019/1/23	Second Class	Truck	55441	707835.38	2	0.8	jcb	3.5763E+15	Okay
318	38 Gulseth Terrace		629-11-7458	4042	Subaru	Impreza	Khaki	1996	552478.67	0713-0166		Female	Biostatistician II	334-697-1884	athireau8t@google.es	Montgomery	United States	US	Alabama	23304 Village Trail	2019/2/18	63304-445	2019/3/12	Same Day	Truck	36104	967120	2	0.75	jcb	3.55717E+15	Bad
319	5 Cordelia Pass		768-82-4144	3509	Chevrolet	Cobalt SS	Green	2009	610710.37	0363-1298		Male	Teacher	559-565-1007	lshorto8u@va.gov	Fullerton	United States	US	California	90164 Mitchell Point	2018/10/1	43269-834	2019/6/2	Second Class	Truck	92640	927475.94	1	0.66	visa-electron	4.50867E+15	Bad
320	1506 Montana Circle		424-76-5495	8379	Chevrolet	APV	Mauv	1993	755891.68	67938-1397		Female	Recruiting Manager	303-939-5642	cbruniges8v@issuu.com	Aurora	United States	US	Colorado	17 Dunning Circle	2019/2/4	49288-0456	2019/1/8	First Class	Air	80045	801288.15	2	0.43	jcb	3.58245E+15	Good
321	038 Sauthoff Place		890-59-0335	3241	Ferrari	612 Scaglietti	Turquoise	2009	695267.57	54838-144		Female	Financial Analyst	901-136-7802	mschrader8w@reference.com	Memphis	United States	US	Tennessee	0 Rieder Terrace	2018/12/18	54057-682	2019/1/18	Standard Class	Truck	38168	771700.35	1	0.6	jcb	3.55758E+15	Good
322	47413 Pleasure Alley		585-25-3757	8717	Hyundai	Veracruz	Khaki	2009	631171.71	53113-266		Female	Statistician I	731-339-1951	cwatman8x@wix.com	Jackson	United States	US	Tennessee	89330 Melvin Street	2019/2/15	35356-197	2019/2/7	Standard Class	Air	38308	701737.03	1	0.27	china-unionpay	5.60225E+17	Okay
323	80522 Caliangt Trail		132-47-6371	1243	Nissan	Frontier	Aquamarine	2001	625121.09	0268-0807		Male	Budget/Accounting Analyst III	281-929-6859	mollet8y@bbc.co.uk	Spring	United States	US	Texas	487 Magdeline Way	2019/5/23	52083-601	2019/4/2	First Class	Truck	77388	762009.87	1	0.3	jcb	3.57946E+15	Okay
324	7 Randy Lane		571-46-4187	1732	Jeep	Comanche	Pink	1992	538437.86	58517-340		Female	Business Systems Development Analyst	213-585-6350	gmor8z@quantcast.com	Los Angeles	United States	US	California	8429 Nancy Center	2019/3/2	43857-0117	2019/5/18	First Class	Air	90081	964162.52	2	0.53	diners-club-international	3.67108E+13	Bad
325	7 Sundown Pass		478-81-7750	9958	Audi	4000	Fuscia	1987	648966.12	0378-6201		Male	Senior Developer	336-892-5724	tperry90@cloudflare.com	Winston Salem	United States	US	North Carolina	99 Rusk Center	2018/11/11	65044-6518	2019/3/26	First Class	Truck	27110	862363.21	2	0.75	jcb	3.53015E+15	Very Good
326	7 Anzinger Street		358-59-7146	6669	Mazda	626	Aquamarine	1991	657876.89	98132-728		Male	Biostatistician IV	802-977-7779	nghelardoni91@rakuten.co.jp	Montpelier	United States	US	Vermont	851 Melvin Court	2019/3/17	0228-2801	2019/1/2	Same Day	Truck	5609	965791.62	2	0.39	solo	6.76725E+18	Bad
327	344 Redwing Lane		274-42-8908	5535	Volvo	C70	Goldenrod	2009	761972.23	0023-4964		Female	Design Engineer	727-155-1700	fdarker92@eventbrite.com	Clearwater	United States	US	Florida	493 Graceland Terrace	2018/8/8	52054-512	2019/3/13	Same Day	Air	33763	994486.13	1	0.87	diners-club-enroute	2.01896E+14	Good
328	989 Michigan Center		521-68-4174	9086	Ford	Flex	Mauv	2012	568006.05	61657-0959		Female	Geological Engineer	727-526-0343	tredmain93@jiathis.com	Clearwater	United States	US	Florida	68 Russell Street	2019/3/9	43857-0294	2019/3/16	Same Day	Truck	34620	828011.87	1	0.46	china-unionpay	5.60223E+15	Very Bad
329	9574 Farmco Place		841-57-3344	754	Acura	NSX	Yellow	1993	670873.16	68258-8973		Female	Recruiter	901-953-7355	mosherin94@un.org	Memphis	United States	US	Tennessee	13199 Transport Court	2018/7/24	60432-604	2019/4/22	Second Class	Air	38114	858907.73	2	0.87	visa-electron	4.40571E+15	Good
330	924 Ryan Parkway		540-24-4522	3880	Chevrolet	Corvette	Purple	1962	600728.74	60505-0265		Female	Civil Engineer	212-446-0443	lbastock95@rambler.ru	New York City	United States	US	New York	20616 Dakota Point	2019/6/3	0591-5621	2019/3/17	Second Class	Air	10115	775084.2	2	0.56	diners-club-carte-blanche	3.05111E+13	Bad
331	36 Clarendon Pass		825-86-8630	8078	Mitsubishi	Lancer	Blue	2004	769727.99	46123-039		Male	Engineer IV	410-617-9937	dholdforth96@auda.org.au	Baltimore	United States	US	Maryland	5 Prairie Rose Center	2019/3/8	49349-206	2019/1/1	Same Day	Air	21203	964975.62	2	0.54	jcb	3.568E+15	Good
332	523 Summerview Way		670-45-8110	2629	Hyundai	Elantra	Aquamarine	2006	627881.84	59779-405		Female	Desktop Support Technician	701-620-6460	ebarthot97@wikispaces.com	Fargo	United States	US	North Dakota	53 Coleman Avenue	2018/10/23	55289-962	2019/1/6	Same Day	Air	58106	884036.61	2	0.26	china-unionpay	5.60224E+15	Very Bad
333	72 Rigney Parkway		412-93-5172	4831	Mercedes-Benz	S-Class	Blue	1985	633339.32	0363-9170		Female	Senior Sales Associate	612-875-7257	okelloway98@icio.us	Minneapolis	United States	US	Minnesota	83 Maple Place	2019/4/3	44911-0014	2019/2/5	Standard Class	Truck	55446	938473.12	1	0.87	diners-club-enroute	2.01416E+14	Okay
334	759 Sachs Junction		449-80-4246	9813	Suzuki	Daewoo Magnus	Puce	2005	701889.62	41163-120		Female	Automation Specialist I	682-394-9956	ebrumbie99@uol.com.br	Fort Worth	United States	US	Texas	96848 Thackeray Plaza	2018/9/2	68828-067	2019/1/2	Standard Class	Truck	76198	708309.06	2	0.38	jcb	3.53045E+15	Very Good
335	57 Harper Point		237-23-4929	6923	Lexus	RX	Aquamarine	2002	725936.35	54569-0843		Female	VP Sales	773-697-9188	mkegan9a@github.com	Chicago	United States	US	Illinois	439 Mallory Place	2019/2/16	52125-531	2019/1/3	Second Class	Air	60657	956996.66	2	0.62	visa	4.13791E+15	Very Good
336	2285 Lighthouse Bay Point		172-43-5210	668	Mitsubishi	Truck	Maroon	1985	538074.63	49778-002		Female	Analyst Programmer	406-956-0909	awoolmer9b@webnode.com	Bozeman	United States	US	Montana	63388 New Castle Junction	2019/5/3	61601-1127	2019/3/23	Second Class	Air	59771	849317.03	1	0.4	visa	4.04138E+12	Bad
337	4372 Upham Drive		415-48-2318	8771	Dodge	Avenger	Yellow	1996	570705.28	0065-0530		Male	Media Manager III	801-624-0463	zkewzick9c@bing.com	Salt Lake City	United States	US	Utah	431 Butterfield Crossing	2018/7/12	76049-620	2019/3/27	First Class	Truck	84199	781518.73	2	0.36	jcb	3.58128E+15	Okay
338	0117 Springview Junction		657-42-2409	7762	Mercury	Cougar	Aquamarine	1967	726377.48	55154-4651		Male	Structural Engineer	612-720-9471	jtoye9d@printfriendly.com	Minneapolis	United States	US	Minnesota	25 Division Plaza	2018/10/3	42254-065	2019/2/25	Standard Class	Air	55428	745537.8	1	0.77	jcb	3.56032E+15	Okay
339	13 Ridge Oak Trail		832-35-5973	771	Buick	LaCrosse	Turquoise	2007	607930.71	0187-1221		Male	Automation Specialist I	801-151-8122	ekleinert9e@redcross.org	Salt Lake City	United States	US	Utah	13 American Ash Drive	2018/9/13	0573-1915	2019/6/4	Standard Class	Air	84135	707110.84	2	0.27	jcb	3.55526E+15	Very Bad
340	5 Lerdahl Hill		539-20-5922	596	Mazda	MPV	Green	2004	553002.61	59779-574		Male	Dental Hygienist	865-756-3584	eloder9f@dailymail.co.uk	Knoxville	United States	US	Tennessee	317 Killdeer Road	2018/10/2	50436-2899	2019/3/15	Second Class	Air	37939	788921.1	1	0.51	visa	4.31248E+15	Bad
341	30650 Magdeline Way		339-75-6952	6739	Mitsubishi	Pajero	Orange	2004	738187.94	55289-531		Male	Registered Nurse	954-364-8053	dfarmery9g@bloglines.com	Fort Lauderdale	United States	US	Florida	7 Commercial Center	2018/8/25	0378-1150	2019/4/15	Same Day	Air	33330	792887.07	1	0.65	jcb	3.53297E+15	Okay
342	4 Springs Lane		731-66-4280	1919	Chrysler	Crossfire Roadster	Mauv	2006	546271.67	60429-288		Male	Nurse Practicioner	512-454-8287	rvicarey9h@buzzfeed.com	Austin	United States	US	Texas	000 Amoth Alley	2019/3/25	52810-702	2019/4/29	Second Class	Air	78764	851604.84	1	0.39	maestro	6.04829E+17	Very Good
343	55301 Marquette Center		849-99-5803	4349	Pontiac	Grand Prix	Aquamarine	1962	784238.63	0555-0767		Male	Systems Administrator I	562-759-5187	amilillo9i@ycombinator.com	Long Beach	United States	US	California	5 Bobwhite Crossing	2018/12/17	68327-030	2019/4/26	Standard Class	Truck	90847	862877.87	1	0.79	jcb	3.57053E+15	Okay
344	4969 Main Parkway		862-38-4615	8408	Lincoln	Mark VIII	Khaki	1994	646473.91	36987-1248		Female	Social Worker	305-111-7318	oleynham9j@wordpress.org	Miami Beach	United States	US	Florida	680 Mendota Trail	2018/12/11	53499-5149	2019/3/1	Same Day	Air	33141	703143.18	1	0.6	jcb	3.58064E+15	Very Good
345	1654 Marcy Crossing		535-89-9766	1229	Buick	Century	Purple	1991	710688.6	30142-462		Female	GIS Technical Architect	412-158-3036	rgathercole9k@hostgator.com	Pittsburgh	United States	US	Pennsylvania	42431 Algoma Drive	2018/7/13	61442-363	2019/5/2	Second Class	Air	15225	913674.43	1	0.57	jcb	3.57653E+15	Very Good
346	4169 Milwaukee Center		649-58-4696	9189	Bentley	Continental	Aquamarine	2008	712682.73	64159-7693		Male	Marketing Manager	512-917-7223	raspinell9l@nydailynews.com	Austin	United States	US	Texas	78 Claremont Park	2019/1/20	51655-439	2019/1/30	First Class	Air	78769	799003.87	1	0.56	jcb	3.57513E+15	Okay
347	56 Bobwhite Park		576-86-4243	8847	Bentley	Continental GTC	Puce	2011	704832.56	61919-992		Male	Business Systems Development Analyst	907-626-0193	pkirimaa9m@cbsnews.com	Juneau	United States	US	Alaska	576 Kingsford Street	2019/6/6	61328-001	2019/4/14	Second Class	Air	99812	988207.53	2	0.52	laser	6.70911E+15	Good
348	34 Hoffman Parkway		295-01-6025	3931	Audi	5000S	Aquamarine	1987	550033.01	48951-8160		Male	Senior Editor	919-509-4728	kcrickett9n@skype.com	Durham	United States	US	North Carolina	56 Schmedeman Place	2019/2/14	54868-6366	2019/5/31	Second Class	Truck	27710	995483.27	2	0.45	diners-club-enroute	2.01962E+14	Good
349	9 Aberg Pass		709-84-4340	8713	Subaru	Impreza WRX	Fuscia	2010	732058.61	30142-733		Female	Social Worker	813-436-5461	kchurcher9o@bloglines.com	Zephyrhills	United States	US	Florida	16 Atwood Center	2018/12/5	0555-0286	2019/6/14	Standard Class	Air	33543	880508.47	2	0.76	jcb	3.54739E+15	Very Good
350	0734 Memorial Circle		238-97-4452	3617	Dodge	Intrepid	Pink	1999	796249.69	43063-051		Female	VP Accounting	406-174-6582	protherforth9p@hostgator.com	Missoula	United States	US	Montana	12447 Merrick Park	2018/9/27	49035-150	2019/2/27	First Class	Truck	59806	851585.1	1	0.59	diners-club-carte-blanche	3.05627E+13	Good
351	43104 Clove Place		146-56-0855	9175	Chevrolet	Caprice	Violet	1995	575973.51	50300-010		Male	Web Designer IV	970-687-2368	yplowell9q@cbc.ca	Greeley	United States	US	Colorado	59 Thackeray Court	2018/6/30	24236-004	2019/5/2	Same Day	Air	80638	989778.2	2	0.34	jcb	3.53169E+15	Very Good
352	448 Marcy Junction		708-10-7891	4233	Ford	Aspire	Orange	1996	547318.93	53603-1006		Male	Junior Executive	763-252-6435	cfuzzens9r@photobucket.com	Monticello	United States	US	Minnesota	32031 Hermina Alley	2018/12/19	0220-9322	2019/6/16	First Class	Air	55590	773862.24	2	0.41	mastercard	5.10014E+15	Okay
353	9074 Carberry Park		832-88-7009	844	Mitsubishi	Truck	Yellow	1991	509977.97	54868-4986		Male	VP Accounting	302-448-4966	wgrassin9s@behance.net	Wilmington	United States	US	Delaware	88 Doe Crossing Plaza	2018/7/2	33261-460	2019/3/22	Standard Class	Air	19810	832447.02	1	0.86	diners-club-us-ca	5.49392E+15	Good
354	002 Bartillon Drive		370-66-4574	9303	BMW	Z4 M	Khaki	2007	755402.38	60512-6032		Male	Office Assistant IV	704-859-4960	jbriatt9t@goodreads.com	Charlotte	United States	US	North Carolina	72549 Helena Terrace	2019/3/14	63187-159	2019/1/7	Standard Class	Air	28235	902951.29	2	0.7	bankcard	5.60222E+15	Bad
355	155 Ridgeview Crossing		198-06-5450	8219	Volkswagen	Jetta	Orange	1995	518274.67	53877-009		Female	Food Chemist	304-233-3877	jbouskill9u@columbia.edu	Charleston	United States	US	West Virginia	5490 Darwin Point	2018/12/11	51452-004	2019/1/25	Second Class	Truck	25336	906612.81	1	0.42	china-unionpay	5.60222E+17	Okay
356	92809 Sloan Point		790-07-9248	5712	Mercedes-Benz	S-Class	Puce	1996	552442.9	98132-710		Female	Payment Adjustment Coordinator	509-989-5964	lfante9v@vk.com	Spokane	United States	US	Washington	6506 Spaight Pass	2019/4/6	56062-516	2019/4/19	Second Class	Truck	99215	710467.3	2	0.71	mastercard	5.10017E+15	Bad
357	799 Hoffman Road		314-36-3449	9301	Lincoln	Aviator	Orange	2004	707799.97	0178-0370		Male	Web Designer IV	603-501-8133	fingry9w@posterous.com	Portsmouth	United States	US	New Hampshire	64137 Pond Circle	2019/2/8	59958-200	2019/2/21	Second Class	Truck	3804	974405.96	1	0.53	jcb	3.53843E+15	Okay
358	42967 Upham Place		892-34-4315	1152	Buick	Roadmaster	Purple	1993	721342.12	50458-515		Male	Tax Accountant	970-590-1597	nbatcock9x@issuu.com	Grand Junction	United States	US	Colorado	2852 Mockingbird Crossing	2019/3/31	43419-803	2019/1/19	Standard Class	Truck	81505	935036.58	1	0.38	diners-club-enroute	2.01979E+14	Good
359	5906 Pond Circle		861-05-9707	9164	Mazda	626	Indigo	1990	780134.65	55111-396		Female	Account Representative II	786-880-8947	kcolmer9y@thetimes.co.uk	Miami	United States	US	Florida	01 Oneill Park	2018/10/23	37205-186	2019/6/3	Same Day	Truck	33111	791753.05	1	0.57	switch	4.90368E+18	Very Bad
360	677 Surrey Park		233-98-2395	9541	Nissan	Pathfinder Armada	Turquoise	2004	707254.79	65923-703		Female	Pharmacist	816-863-4515	vwindrus9z@wisc.edu	Kansas City	United States	US	Missouri	510 Graceland Court	2019/3/4	67457-238	2019/2/3	Standard Class	Truck	64193	786057.61	1	0.41	jcb	3.53429E+15	Okay
361	73 Fulton Crossing		331-95-9623	5599	Mitsubishi	Tredia	Puce	1988	711337.31	10477-7603		Female	Accountant IV	202-699-6634	gabelevitza0@ow.ly	Laurel	United States	US	Maryland	5 Mayer Hill	2018/11/28	60429-555	2019/2/24	Same Day	Truck	20709	970782.56	1	0.67	jcb	3.53992E+15	Okay
362	9545 Goodland Junction		441-40-7398	1601	Volkswagen	Scirocco	Purple	1985	585686.01	0555-9027		Male	Speech Pathologist	913-546-2879	apaulera1@bbc.co.uk	Shawnee Mission	United States	US	Kansas	01 Homewood Hill	2019/4/25	65663-019	2019/4/14	Second Class	Air	66210	915764.49	1	0.67	diners-club-us-ca	5.42444E+15	Okay
363	14 Corry Lane		196-88-0609	8844	Oldsmobile	Silhouette	Aquamarine	2004	751875.79	68647-167		Female	Marketing Assistant	651-480-8222	ddeveralea2@techcrunch.com	Saint Paul	United States	US	Minnesota	2510 Del Mar Way	2019/4/24	0440-1481	2019/5/30	First Class	Air	55108	845809.84	2	0.68	instapayment	6.38233E+15	Okay
364	602 Loomis Crossing		138-24-9961	9391	Hyundai	Elantra	Violet	1997	767048.82	15828-106		Male	Research Nurse	812-558-3721	ntolchara3@hhs.gov	Evansville	United States	US	Indiana	2 Birchwood Park	2018/9/10	55910-975	2019/1/6	Standard Class	Air	47719	889264.23	2	0.56	diners-club-us-ca	5.46919E+15	Okay
365	98916 Blue Bill Park Trail		665-26-5875	8801	Jaguar	S-Type	Violet	2006	669939.89	67938-0904		Male	Project Manager	661-811-9656	bhavillea4@newyorker.com	Bakersfield	United States	US	California	90947 Donald Parkway	2019/2/14	0179-0128	2019/3/27	Standard Class	Air	93311	948461.94	1	0.76	diners-club-enroute	2.0142E+14	Very Good
366	9 Spenser Avenue		457-27-6078	8545	Lotus	Esprit	Violet	1988	667579.26	0179-0080		Female	Accounting Assistant IV	214-632-4099	rkinneya5@home.pl	Dallas	United States	US	Texas	64216 Havey Alley	2018/7/22	0264-9010	2019/1/3	Second Class	Truck	75387	886738.54	2	0.36	diners-club-enroute	2.01968E+14	Okay
367	58 Haas Hill		481-21-9047	3422	Dodge	Neon	Pink	1996	588320.23	42254-305		Female	Analog Circuit Design manager	850-167-2610	lgrovera6@goodreads.com	Pensacola	United States	US	Florida	84 Thompson Parkway	2019/3/8	64117-979	2019/1/15	Same Day	Air	32575	958091.59	2	0.67	mastercard	5.12229E+15	Bad
368	25 Onsgard Street		185-75-2580	9001	Toyota	Corolla	Khaki	1995	679176.28	0310-0282		Male	Senior Editor	313-617-2792	dnaismitha7@gmpg.org	Detroit	United States	US	Michigan	22 Becker Plaza	2018/8/28	52747-902	2019/1/16	Standard Class	Air	48232	854608.37	1	0.46	switch	5.64183E+17	Okay
369	3014 Montana Trail		175-14-8297	8799	Mercedes-Benz	300SD	Red	1993	669998.7	0781-5527		Female	Health Coach III	508-178-7551	fknappa8@unicef.org	Brockton	United States	US	Massachusetts	2103 Doe Crossing Alley	2019/5/4	13668-344	2019/5/17	Same Day	Air	2405	784431.05	2	0.59	jcb	3.55948E+15	Bad
370	17471 Glacier Hill Place		823-89-9741	3964	Honda	Civic Si	Mauv	2006	596253.97	52584-626		Female	Research Associate	206-315-9268	bleggata9@si.edu	Seattle	United States	US	Washington	365 Rieder Point	2019/2/21	55154-0680	2019/4/26	Second Class	Air	98148	956331.73	2	0.66	jcb	3.53343E+15	Good
371	996 Bluejay Lane		469-15-9131	8461	Mazda	Miata MX-5	Pink	2012	596923.45	57664-203		Female	Pharmacist	574-620-3789	avinnickaa@issuu.com	South Bend	United States	US	Indiana	4 Blaine Street	2019/4/17	49999-059	2019/4/11	Standard Class	Air	46699	828957.88	2	0.59	jcb	3.57481E+15	Good
372	6130 Southridge Center		311-61-4354	3712	Chevrolet	Malibu	Mauv	1999	511513.78	21695-015		Female	Information Systems Manager	214-386-0537	jhatliffeab@ustream.tv	Dallas	United States	US	Texas	51 Anzinger Point	2019/4/18	54473-231	2019/5/10	Same Day	Air	75379	847864.16	2	0.55	switch	6.33397E+17	Very Bad
373	8 Dixon Place		447-09-8553	8033	Chevrolet	Suburban 2500	Aquamarine	2007	537180.8	10705-077		Female	Biostatistician III	425-214-6202	shurkettac@g.co	Seattle	United States	US	Washington	713 Rutledge Crossing	2018/11/27	10202-384	2019/5/22	Same Day	Truck	98140	983226.72	1	0.36	diners-club-enroute	2.01808E+14	Bad
374	79185 West Alley		697-38-4356	7940	Audi	A4	Khaki	1998	536212.88	55316-994		Male	Dental Hygienist	239-983-3689	ebontoftad@uiuc.edu	Naples	United States	US	Florida	3124 East Terrace	2018/7/31	60637-013	2019/5/1	Standard Class	Truck	34102	719805.59	2	0.37	jcb	3.56801E+15	Very Bad
375	06441 Hagan Lane		333-44-2991	8729	Ford	Transit Connect	Purple	2010	669805.49	15127-335		Female	Web Developer IV	323-839-1496	elethamae@japanpost.jp	Los Angeles	United States	US	California	7953 South Alley	2018/10/5	54868-1093	2019/4/10	Second Class	Truck	90060	862525.33	1	0.61	jcb	3.53192E+15	Good
376	7836 Kipling Terrace		337-41-5636	4834	Dodge	Ram Wagon B150	Purple	1994	584434.56	36000-175		Female	Data Coordiator	212-878-1214	awilberaf@buzzfeed.com	New York City	United States	US	New York	11 Golf Parkway	2019/2/28	49288-0906	2019/2/21	Standard Class	Air	10184	994907.63	2	0.82	jcb	3.53721E+15	Good
377	99 Talisman Way		710-32-6408	6062	Jaguar	XK	Crimson	2009	552255.48	54295-307		Male	Director of Sales	727-146-5796	kwayperag@vk.com	Saint Petersburg	United States	US	Florida	53 Northview Avenue	2019/4/10	54868-0268	2019/1/12	Standard Class	Truck	33715	894084.33	2	0.71	switch	4.90309E+15	Very Good
378	8819 Mcguire Way		684-12-1517	7072	Jaguar	X-Type	Fuscia	2005	671632.59	42549-604		Male	Database Administrator III	585-183-6177	dlehrianah@vistaprint.com	Rochester	United States	US	New York	0 Talisman Hill	2018/8/27	10191-1829	2019/2/23	First Class	Air	14646	966173.81	1	0.31	laser	6.30411E+18	Very Bad
379	6 Butternut Hill		545-10-3828	2186	Lincoln	Continental Mark VII	Goldenrod	1990	657141.34	57344-018		Male	Financial Advisor	202-590-6322	slottai@taobao.com	Washington	United States	US	District of Columbia	43604 Nova Parkway	2018/6/28	60681-1005	2019/1/23	Second Class	Truck	20078	970170.69	2	0.82	jcb	3.58768E+15	Bad
380	09 Susan Drive		540-10-3026	3924	Lincoln	Mark VIII	Maroon	1997	537061.96	10812-421		Female	Cost Accountant	305-726-6964	hdeaj@go.com	Hialeah	United States	US	Florida	1 Cambridge Hill	2019/2/9	61699-0047	2019/2/10	Same Day	Air	33018	777044.2	2	0.62	mastercard	5.10014E+15	Very Good
381	840 Park Meadow Pass		715-50-5471	5712	Chrysler	Concorde	Red	1999	738178.24	17478-792		Male	Mechanical Systems Engineer	508-512-3009	ayurshevak@seesaa.net	New Bedford	United States	US	Massachusetts	382 Vermont Junction	2019/4/23	52000-000	2019/6/10	First Class	Truck	2745	940471.31	2	0.52	jcb	3.54962E+15	Good
382	4 Sachtjen Court		500-60-6665	2631	Toyota	MR2	Pink	1986	792030.29	76485-1007		Male	Nurse	918-216-4327	mdenkelal@liveinternet.ru	Tulsa	United States	US	Oklahoma	5 Lakewood Gardens Avenue	2018/7/13	63717-871	2019/5/31	Standard Class	Truck	74184	703612.23	2	0.54	jcb	3.57078E+15	Very Bad
383	2 Manufacturers Way		795-56-0064	1254	Chevrolet	Monte Carlo	Aquamarine	1999	620518.8	55714-2351		Male	Senior Financial Analyst	330-859-9512	rwoodyearam@shareasale.com	Akron	United States	US	Ohio	375 Bay Street	2018/10/27	50225-355	2019/4/11	First Class	Truck	44329	784861.1	2	0.32	mastercard	5.10876E+15	Good
384	13 Anniversary Drive		447-98-3395	5317	Audi	A3	Aquamarine	2012	744321.77	0338-0520		Male	Paralegal	816-618-5914	stollandan@census.gov	Kansas City	United States	US	Missouri	9 Mcguire Place	2018/10/25	49884-310	2019/4/7	Standard Class	Air	64153	827211.88	1	0.32	solo	6.76738E+15	Okay
385	8 Hermina Road		275-55-1787	4429	Volvo	S80	Turquoise	2003	661750.37	52644-003		Female	Research Assistant I	301-591-5117	pseagroveao@google.cn	Rockville	United States	US	Maryland	5 Stuart Point	2019/3/2	11822-2683	2019/5/14	Standard Class	Air	20851	776067.12	2	0.65	mastercard	5.30904E+15	Okay
386	56 Eagle Crest Street		469-63-4330	752	Volkswagen	Scirocco	Aquamarine	1987	721311.59	12634-537		Female	VP Accounting	501-384-2881	asydallap@theguardian.com	North Little Rock	United States	US	Arkansas	5 Mosinee Hill	2018/8/26	50436-0165	2019/3/5	First Class	Truck	72118	924086.63	2	0.36	jcb	3.53481E+15	Okay
387	72 Dennis Alley		735-67-5753	4199	Dodge	Viper RT/10	Red	1995	711777.61	52124-0107		Female	Pharmacist	505-953-9735	esauntaq@usnews.com	Albuquerque	United States	US	New Mexico	0137 Pleasure Place	2018/10/26	0310-0279	2019/1/16	Second Class	Air	87140	804823.6	1	0.4	diners-club-carte-blanche	3.03228E+13	Good
388	3 Burning Wood Parkway		187-20-9550	1212	Ford	Focus	Violet	2003	525438.82	57520-0112		Male	Operator	989-409-2784	scourtesar@buzzfeed.com	Saginaw	United States	US	Michigan	945 Buell Crossing	2018/7/8	0527-1376	2019/4/29	First Class	Truck	48609	996299.49	1	0.41	mastercard	5.00766E+15	Bad
389	00 Sutteridge Way		548-45-4741	4511	Ford	Aspire	Puce	1995	658061.65	0462-0264		Female	Registered Nurse	213-221-2269	sfoanas@hugedomains.com	Los Angeles	United States	US	California	48134 Macpherson Circle	2019/2/3	49527-801	2019/3/27	Second Class	Air	90189	862506.39	1	0.51	jcb	3.56571E+15	Good
390	4 Mitchell Circle		844-30-8890	7844	Pontiac	Firefly	Fuscia	1992	780564.35	76293-037		Male	Chief Design Engineer	727-530-8997	rstoreyat@youtube.com	Saint Petersburg	United States	US	Florida	775 Hayes Crossing	2019/4/18	68645-477	2019/3/27	Standard Class	Truck	33710	756341.93	2	0.86	visa-electron	4.84429E+15	Bad
391	31601 Fieldstone Avenue		162-78-0346	1689	Mitsubishi	Precis	Purple	1994	665618.35	0781-5613		Male	Senior Editor	510-191-3865	gyitzhakovau@craigslist.org	Oakland	United States	US	California	602 Lien Crossing	2018/10/9	37808-167	2019/5/25	Same Day	Air	94605	833050.84	1	0.73	bankcard	5.60221E+15	Very Good
392	1 Springs Trail		542-07-6065	9637	Mitsubishi	L300	Goldenrod	1987	634247.75	57520-0203		Male	Chief Design Engineer	816-422-7963	ftremaineav@blogs.com	Kansas City	United States	US	Missouri	9119 Menomonie Junction	2019/4/21	54868-0262	2019/4/18	First Class	Truck	64149	918714.52	2	0.54	mastercard	5.00235E+15	Bad
393	215 Anderson Circle		380-58-4074	7712	Nissan	Pathfinder	Teal	1995	761856.66	52685-427		Female	Web Designer I	314-432-6890	kparsonsonaw@mysql.com	Saint Louis	United States	US	Missouri	9 Mayer Hill	2018/12/7	0603-3968	2019/2/24	Standard Class	Air	63136	819934.17	2	0.64	laser	6.30472E+15	Bad
394	20836 Pankratz Terrace		238-33-3863	5102	Bentley	Continental GT	Indigo	2008	585394.13	50563-149		Female	Developer IV	646-188-6227	mmorrelax@marketwatch.com	New York City	United States	US	New York	795 Lindbergh Terrace	2018/8/12	59316-103	2019/4/19	First Class	Truck	10170	877567.11	1	0.81	jcb	3.5461E+15	Bad
395	590 Dawn Circle		195-25-3503	2642	Maybach	57	Goldenrod	2005	696774.32	10096-0181		Female	Account Coordinator	513-784-2542	jdupreyay@netlog.com	Cincinnati	United States	US	Ohio	76063 Lerdahl Center	2019/5/2	64942-1096	2019/2/16	Standard Class	Air	45233	874387.96	1	0.75	jcb	3.57493E+15	Okay
396	06 Johnson Crossing		386-21-5313	8602	Toyota	Celica	Puce	1997	701219.16	49349-381		Male	Quality Engineer	267-391-1500	sofficeraz@discovery.com	Philadelphia	United States	US	Pennsylvania	990 East Road	2019/6/1	50419-409	2019/6/11	First Class	Air	19136	703287.97	2	0.54	jcb	3.56391E+15	Good
397	7 Cherokee Pass		254-10-4881	8864	Porsche	928	Khaki	1990	765402.33	0615-6557		Female	Accounting Assistant I	515-194-7641	awolfendenb0@studiopress.com	Des Moines	United States	US	Iowa	75991 John Wall Court	2018/7/15	14290-376	2019/4/19	Standard Class	Truck	50330	931383.24	1	0.52	bankcard	5.60224E+15	Okay
398	8 Welch Junction		812-19-6808	9433	Suzuki	Reno	Yellow	2007	504255.12	68084-513		Female	Technical Writer	702-352-9550	adillamoreb1@washingtonpost.com	Las Vegas	United States	US	Nevada	9 Merrick Junction	2018/7/30	53346-1351	2019/5/26	Same Day	Truck	89105	994630.67	2	0.53	mastercard	5.01012E+15	Okay
399	7 Oneill Parkway		756-59-2214	8621	Buick	Terraza	Purple	2006	605466.67	0536-4086		Male	Assistant Professor	202-627-2651	gdeb2@wikimedia.org	Washington	United States	US	District of Columbia	6 Hansons Hill	2018/9/30	16590-301	2019/5/29	Second Class	Air	20503	709881	2	0.47	jcb	3.53771E+15	Very Bad
400	48587 Mockingbird Avenue		506-59-6468	752	Porsche	Boxster	Purple	2002	654317.34	36987-1498		Male	Software Test Engineer II	205-686-6704	sharrellb3@twitter.com	Birmingham	United States	US	Alabama	99 Dawn Place	2019/2/15	65224-539	2019/3/8	Second Class	Truck	35225	844780.81	1	0.72	diners-club-carte-blanche	3.04969E+13	Okay
401	97 Sundown Trail		244-21-9354	5179	Chevrolet	Malibu	Green	1999	762069.58	59663-110		Male	Recruiting Manager	202-305-5724	wconeb4@jimdo.com	Washington	United States	US	District of Columbia	90134 Lyons Alley	2019/5/17	50804-080	2019/3/30	First Class	Air	20220	713725.56	2	0.55	china-unionpay	5.60225E+18	Bad
402	94 Hoepker Point		415-28-4078	2919	Toyota	Sequoia	Khaki	2009	673434.13	52584-950		Male	Marketing Assistant	916-208-0563	llarventb5@skyrock.com	Sacramento	United States	US	California	312 Darwin Road	2019/5/20	55312-053	2019/4/5	Second Class	Truck	95865	739139.18	2	0.44	jcb	3.53962E+15	Very Bad
403	5374 Di Loreto Drive		248-02-6514	9979	Ferrari	F430	Maroon	2006	765173.39	0135-0505		Male	Assistant Manager	816-327-2806	qmackenb6@studiopress.com	Kansas City	United States	US	Missouri	28 8th Place	2019/1/18	30142-313	2019/2/2	Second Class	Air	64153	773819.52	1	0.6	jcb	3.57866E+15	Good
404	174 Packers Street		607-18-5770	6531	Geo	Metro	Red	1992	749356.53	49349-892		Female	Budget/Accounting Analyst IV	817-380-6223	lcallejab7@deviantart.com	Arlington	United States	US	Texas	84 Clarendon Parkway	2019/2/4	53329-089	2019/2/8	Second Class	Truck	76004	965517.38	1	0.63	diners-club-carte-blanche	3.00118E+13	Very Bad
405	9 Forster Center		429-76-8946	9644	Pontiac	Parisienne	Khaki	1986	575871.4	0615-7507		Female	Geologist II	702-524-2293	fharborowb8@t-online.de	Henderson	United States	US	Nevada	5916 Burning Wood Hill	2018/11/6	69244-3001	2019/3/24	Standard Class	Truck	89012	861487.93	1	0.44	jcb	3.53436E+15	Very Good
406	4228 Pankratz Court		672-81-9502	91	Ford	Bronco II	Turquoise	1989	599770.09	0093-5142		Female	Cost Accountant	706-924-7335	llymbourneb9@squarespace.com	Athens	United States	US	Georgia	827 Lien Way	2019/2/3	0220-9314	2019/2/17	First Class	Air	30610	783722.63	2	0.43	jcb	3.58878E+15	Very Good
407	02198 Rowland Street		682-59-2419	47	Ford	Windstar	Indigo	2001	617233.02	49817-1992		Male	Nuclear Power Engineer	804-525-6457	dtrinkeba@vimeo.com	Richmond	United States	US	Virginia	641 Sullivan Pass	2018/12/24	42254-305	2019/4/23	First Class	Air	23237	828615.25	1	0.38	bankcard	5.60224E+15	Very Bad
408	1 Charing Cross Junction		438-17-7753	3221	Plymouth	Prowler	Khaki	2000	732235.64	49283-511		Female	Account Executive	718-835-5749	rsillisbb@nbcnews.com	Bronx	United States	US	New York	8521 Sundown Road	2018/6/30	51393-6778	2019/5/1	First Class	Truck	10454	917808.3	2	0.48	jcb	3.56223E+15	Very Good
409	83136 Carey Junction		879-54-8503	9372	Pontiac	Fiero	Violet	1984	757472.62	36800-262		Female	Developer I	319-289-2106	ejoscelynebc@goo.gl	Cedar Rapids	United States	US	Iowa	355 Blue Bill Park Lane	2019/2/22	0591-0338	2019/3/13	Same Day	Air	52405	708510.59	1	0.4	jcb	3.53312E+15	Very Bad
410	9272 Melody Drive		576-94-5231	7971	Ferrari	458 Italia	Red	2010	582419.91	48951-1035		Female	Research Associate	617-967-6138	jdayesbd@zdnet.com	Boston	United States	US	Massachusetts	675 1st Drive	2019/2/2	49349-361	2019/1/2	Standard Class	Air	2109	907567.38	1	0.72	jcb	3.58087E+15	Very Good
411	03 Veith Terrace		259-56-9594	8627	Dodge	Challenger	Crimson	2011	660881.09	0527-1326		Female	GIS Technical Architect	616-544-3343	aeastcottbe@hp.com	Grand Rapids	United States	US	Michigan	55959 Stone Corner Place	2018/12/12	64406-005	2019/2/25	Same Day	Truck	49505	993389.77	1	0.58	jcb	3.58396E+15	Very Good
412	1 Calypso Way		174-18-0829	3509	Toyota	4Runner	Mauv	2006	537191.11	41520-981		Female	Actuary	478-973-9273	cmaesbf@soundcloud.com	Macon	United States	US	Georgia	5063 Hagan Way	2019/2/15	0781-2693	2019/6/1	First Class	Air	31296	940724.28	2	0.36	jcb	3.55104E+15	Bad
413	5841 School Hill		278-13-9486	32	Lincoln	Continental	Puce	2000	571257.96	52862-201		Male	VP Product Management	303-549-7729	aizhakybg@odnoklassniki.ru	Denver	United States	US	Colorado	96 Schmedeman Avenue	2019/1/3	21695-900	2019/1/16	Same Day	Air	80243	803566.43	2	0.38	jcb	3.5879E+15	Very Bad
414	9 Dunning Center		445-13-1357	7889	Volkswagen	Cabriolet	Green	1989	705332.77	55154-3953		Male	Information Systems Manager	419-542-7357	locullinanebh@icq.com	Toledo	United States	US	Ohio	44 Loftsgordon Trail	2018/12/11	41250-897	2019/2/8	Same Day	Air	43610	724746.45	2	0.85	visa	4.04159E+15	Very Bad
415	4 Burning Wood Hill		356-08-4598	4685	Cadillac	Catera	Red	1997	517838.85	55154-5627		Male	Graphic Designer	808-979-4450	gdanhelbi@tinyurl.com	Honolulu	United States	US	Hawaii	40 Graceland Place	2018/11/12	37000-363	2019/1/4	Standard Class	Air	96850	708915.65	1	0.26	americanexpress	3.37941E+14	Very Bad
416	77 Bluejay Trail		816-89-3650	8425	Chevrolet	Express	Purple	2009	550137.65	64725-0773		Male	Systems Administrator II	951-583-5929	bgerrenbj@wikipedia.org	Corona	United States	US	California	0 Carberry Junction	2018/12/11	55910-105	2019/1/28	First Class	Truck	92883	762854.55	2	0.76	jcb	3.5397E+15	Bad
417	2435 Atwood Way		138-21-0884	869	Ford	Bronco	Red	1988	558871.72	54868-0644		Male	Professor	540-648-4551	pgasgarthbk@hatena.ne.jp	Roanoke	United States	US	Virginia	74 Hayes Place	2019/3/11	67938-2006	2019/3/19	Same Day	Air	24034	945409.64	1	0.63	jcb	3.55466E+15	Good
418	6 Sugar Hill		462-39-5175	146	GMC	Yukon XL 1500	Crimson	2013	746845.47	63777-255		Male	Financial Analyst	952-492-3384	preambl@creativecommons.org	Maple Plain	United States	US	Minnesota	6834 Morrow Terrace	2018/11/4	58404-002	2019/5/8	Second Class	Truck	55579	746469.36	2	0.36	jcb	3.58957E+15	Okay
419	9 Hagan Place		251-58-6250	9946	Hyundai	Tucson	Pink	2011	520626.8	50436-6624		Female	Geologist II	256-259-5219	chubballbm@adobe.com	Gadsden	United States	US	Alabama	95551 Clyde Gallagher Drive	2018/12/15	16781-391	2019/6/7	Standard Class	Truck	35905	954495.74	2	0.77	mastercard	5.44751E+15	Very Good
420	1 Scofield Way		467-23-3113	1265	Volkswagen	Cabriolet	Goldenrod	1998	519163.82	36987-3322		Male	Physical Therapy Assistant	508-492-0882	plorimerbn@soundcloud.com	Boston	United States	US	Massachusetts	92623 Becker Court	2018/8/29	63629-1398	2019/1/31	Same Day	Air	2119	795471.74	2	0.56	visa	4.32644E+15	Very Bad
421	7718 Menomonie Crossing		669-96-6732	6869	Cadillac	Escalade	Maroon	1999	569307.28	49349-872		Female	Food Chemist	937-431-9171	khedlingbo@godaddy.com	Dayton	United States	US	Ohio	1 Buell Circle	2018/9/24	65862-156	2019/2/26	Second Class	Air	45490	989563.41	1	0.6	jcb	3.56701E+15	Good
422	0 Bonner Center		560-90-4449	292	Pontiac	Sunfire	Fuscia	1995	754928.8	0143-9856		Male	Accounting Assistant I	704-309-8319	vklawibp@51.la	Winston Salem	United States	US	North Carolina	88 Express Lane	2018/8/30	53329-060	2019/1/28	Same Day	Air	27105	877648.28	1	0.82	laser	6.30436E+18	Good
423	350 Graedel Court		461-15-9988	34	Pontiac	Firefly	Maroon	1990	683451.73	0378-3000		Male	Tax Accountant	254-365-4444	rdayleybq@friendfeed.com	Waco	United States	US	Texas	2 Nelson Way	2018/12/8	68703-126	2019/3/6	Standard Class	Truck	76711	705887.49	1	0.31	diners-club-international	3.62073E+13	Very Bad
424	8777 Londonderry Court		784-59-9901	321	Land Rover	Defender	Turquoise	1995	754339.76	55154-5599		Female	Budget/Accounting Analyst I	281-966-1049	dinglesfieldbr@ycombinator.com	Humble	United States	US	Texas	1 Jay Point	2018/11/13	52686-269	2019/2/6	First Class	Air	77346	956281.86	2	0.55	jcb	3.58459E+15	Okay
425	76 Springs Way		699-75-3481	1698	Chevrolet	Camaro	Mauv	1999	692354.26	36987-3131		Female	Database Administrator IV	386-825-1385	kmclleesebs@about.me	Daytona Beach	United States	US	Florida	708 Mifflin Road	2019/5/5	63874-687	2019/3/4	Same Day	Air	32128	876335.12	2	0.27	jcb	3.58233E+15	Okay
426	76251 Village Green Road		199-95-5278	9646	Infiniti	G	Yellow	1996	722011.08	0472-0166		Male	Tax Accountant	206-792-7053	rbristonbt@csmonitor.com	Bellevue	United States	US	Washington	5747 1st Place	2018/9/10	0603-4467	2019/4/19	Same Day	Air	98008	724222.87	2	0.47	jcb	3.56466E+15	Very Good
427	498 4th Road		129-63-4167	9961	Infiniti	QX	Yellow	2004	780435.83	63629-4018		Female	Sales Associate	615-671-7755	kdytebu@reference.com	Nashville	United States	US	Tennessee	38 Cottonwood Circle	2018/7/11	61957-1025	2019/2/9	Second Class	Air	37205	807442.68	1	0.84	jcb	3.53866E+15	Very Good
428	759 Green Street		808-43-9252	4834	GMC	Suburban 1500	Aquamarine	1999	787041.1	55111-763		Female	Cost Accountant	720-966-2313	igliddonbv@myspace.com	Littleton	United States	US	Colorado	56829 Sachtjen Drive	2018/10/25	62111-0212	2019/4/24	First Class	Truck	80161	975043.14	2	0.49	bankcard	5.60224E+15	Good
429	8 Red Cloud Crossing		305-82-5873	8609	Isuzu	Rodeo	Red	1992	682066.73	60681-2301		Male	Internal Auditor	217-853-3382	btesdalebw@mapquest.com	Springfield	United States	US	Illinois	7047 Rigney Circle	2018/7/1	52125-451	2019/2/17	Second Class	Truck	62705	733749.91	2	0.35	solo	6.33495E+18	Okay
430	74 Dapin Park		218-49-8679	5497	Buick	Century	Purple	2005	636390.78	55910-664		Female	Associate Professor	907-542-9771	aspurgeonbx@dyndns.org	Anchorage	United States	US	Alaska	881 Buell Place	2019/1/30	68084-713	2019/3/5	Second Class	Air	99522	882367.09	2	0.3	jcb	3.58628E+15	Very Bad
431	2682 Haas Hill		141-19-4186	7844	Mitsubishi	Cordia	Mauv	1986	669311.28	50742-152		Female	Information Systems Manager	302-891-3167	yhickby@digg.com	Newark	United States	US	Delaware	39415 Mockingbird Crossing	2019/6/8	60709-101	2019/5/23	Standard Class	Air	19714	769301.23	1	0.68	jcb	3.58761E+15	Very Bad
432	3365 Victoria Avenue		579-92-7504	304	Lotus	Esprit	Orange	1993	644944.49	52083-637		Male	Compensation Analyst	503-642-1039	lvidineevbz@mayoclinic.com	Portland	United States	US	Oregon	533 Sunbrook Way	2018/11/5	11673-510	2019/1/19	Second Class	Truck	97221	880990.12	1	0.82	mastercard	5.10875E+15	Okay
433	86161 Bartillon Terrace		367-08-2475	7870	Suzuki	X-90	Mauv	1998	669539.97	76237-153		Female	Structural Engineer	361-715-4075	lpawelc0@jimdo.com	Corpus Christi	United States	US	Texas	552 Washington Lane	2018/7/15	68382-022	2019/3/19	Second Class	Air	78475	978487.83	1	0.37	jcb	3.57732E+15	Very Good
434	67141 Namekagon Trail		257-54-9039	6995	Isuzu	Trooper	Purple	1994	531757.37	57955-5130		Female	Engineer I	816-136-8177	jbrydsonc1@hhs.gov	Kansas City	United States	US	Missouri	16093 Starling Pass	2018/12/13	61748-025	2019/2/27	Second Class	Air	64190	761139.99	1	0.65	maestro	6.30402E+15	Bad
435	59448 Ridgeview Lane		102-38-8721	3526	GMC	Acadia	Goldenrod	2007	503085.42	67386-421		Male	Programmer I	415-588-2673	cingamellsc2@desdev.cn	San Francisco	United States	US	California	4915 Truax Place	2018/12/30	30142-008	2019/1/29	Same Day	Air	94110	943060.99	2	0.77	jcb	3.55691E+15	Very Good
436	7 Mayfield Junction		862-45-7382	128	Mitsubishi	Truck	Pink	1987	732226.47	0338-0047		Male	Information Systems Manager	626-861-6415	gscrancherc3@bloglines.com	Pasadena	United States	US	California	932 Hollow Ridge Plaza	2019/4/3	11673-679	2019/3/2	Standard Class	Truck	91199	890807.06	2	0.83	switch	4.90356E+18	Bad
437	50796 Mandrake Road		461-93-7421	7491	Chevrolet	Impala	Indigo	1994	689679.13	55289-251		Male	Junior Executive	614-124-6693	fcollopyc4@a8.net	Columbus	United States	US	Ohio	610 Dovetail Parkway	2019/1/30	10812-094	2019/3/11	Standard Class	Truck	43231	813302.71	2	0.74	maestro	5.01838E+16	Good
438	0 Prairieview Center		531-21-5091	8245	Ford	Mustang	Violet	1987	735244.7	21695-628		Male	Programmer Analyst IV	907-324-9843	tocurneenc5@google.it	Anchorage	United States	US	Alaska	774 Grasskamp Plaza	2018/11/10	21695-693	2019/6/11	Second Class	Truck	99599	746554.82	1	0.62	jcb	3.57109E+15	Very Bad
439	7564 Lake View Pass		651-10-5560	8492	Mercedes-Benz	SL-Class	Maroon	2009	666358.14	49348-934		Male	Electrical Engineer	970-784-6499	ebumpusc6@japanpost.jp	Greeley	United States	US	Colorado	28455 Comanche Way	2018/9/2	58276-015	2019/6/13	Same Day	Truck	80638	965227.24	2	0.56	laser	6.30458E+18	Bad
440	6 Trailsway Avenue		851-47-8136	7737	Chevrolet	Silverado 1500	Green	2000	630110.16	55289-663		Male	Safety Technician I	202-708-2464	ljoffec7@mashable.com	Alexandria	United States	US	Virginia	1370 Declaration Pass	2018/10/13	69152-0018	2019/5/21	Standard Class	Air	22309	828669.91	1	0.51	china-unionpay	5.60221E+17	Very Bad
441	8618 Darwin Way		237-88-3514	9303	Honda	Odyssey	Pink	1998	696990.83	49520-501		Male	Account Representative III	202-559-1909	trobjohnsc8@com.com	Washington	United States	US	District of Columbia	72616 4th Junction	2018/12/11	66993-664	2019/3/4	Standard Class	Air	20099	735706.58	2	0.45	diners-club-carte-blanche	3.05262E+13	Very Good
442	2961 Texas Court		194-23-1321	7766	Buick	Lucerne	Maroon	2008	713693.94	63629-1605		Female	VP Quality Control	915-220-2132	bhutchcraftc9@acquirethisname.com	El Paso	United States	US	Texas	266 Bonner Alley	2018/9/1	61767-306	2019/2/20	First Class	Air	88525	886724.2	1	0.53	bankcard	5.61011E+15	Good
443	29555 Jenifer Pass		677-54-9252	713	Land Rover	Range Rover	Khaki	2010	779991.83	11822-0656		Male	Sales Representative	850-206-4344	wcamerelloca@1688.com	Tallahassee	United States	US	Florida	109 Dayton Road	2019/4/25	64942-1352	2019/3/24	Second Class	Air	32304	737010.7	2	0.65	americanexpress	3.74623E+14	Very Bad
444	16559 Michigan Terrace		652-46-9888	29	Audi	riolet	Teal	1996	661113.15	61328-001		Female	Accountant III	626-826-1717	jbubeercb@youku.com	Alhambra	United States	US	California	6421 Weeping Birch Way	2018/8/21	0173-0453	2019/5/8	Same Day	Truck	91841	795497.49	1	0.36	mastercard	5.10875E+15	Good
445	5 Green Ridge Way		303-29-5200	8873	Toyota	Solara	Blue	2004	572151.15	50436-8102		Female	Librarian	828-509-9826	hallawaycc@newyorker.com	Asheville	United States	US	North Carolina	94985 Service Park	2019/4/23	59045-1001	2019/3/2	Second Class	Truck	28805	723054.8	1	0.86	jcb	3.57807E+15	Bad
446	36 Heath Pass		433-43-1432	9749	Buick	Park Avenue	Turquoise	1997	665233.99	54111-113		Male	Web Developer II	619-165-8510	faddisoncd@ox.ac.uk	San Diego	United States	US	California	5 Nobel Trail	2019/4/10	55910-804	2019/3/9	First Class	Air	92170	958446.75	1	0.39	jcb	3.57761E+15	Okay
447	25 Quincy Junction		366-97-3918	7979	Toyota	T100	Violet	1997	598281.37	30698-202		Female	Quality Control Specialist	919-182-4324	gsatfordce@nyu.edu	Raleigh	United States	US	North Carolina	22199 Fulton Junction	2018/10/1	36987-2526	2019/5/22	Second Class	Air	27610	772511.88	2	0.73	jcb	3.56857E+15	Good
448	5965 Carey Crossing		307-71-8958	5569	Ford	E150	Crimson	2004	541214.23	0430-0115		Female	Editor	618-607-1822	gleimstercf@xinhuanet.com	East Saint Louis	United States	US	Illinois	4022 West Court	2018/7/25	46122-255	2019/4/27	Same Day	Air	62205	999091.78	1	0.34	visa-electron	4.02647E+15	Bad
449	75587 Northridge Plaza		104-59-1634	8362	Buick	LeSabre	Crimson	1999	736388.36	0002-4115		Female	Research Associate	862-362-4311	rhummerstoncg@unblog.fr	Newark	United States	US	New Jersey	556 Gerald Lane	2019/1/4	36987-1667	2019/5/27	Second Class	Air	7195	943041.6	2	0.54	diners-club-enroute	2.01554E+14	Very Good
450	7 Mitchell Street		263-72-3471	519	Dodge	Ram 3500	Yellow	2008	757665.88	65044-6590		Female	Office Assistant IV	208-753-4095	cpickerch@imageshack.us	Boise	United States	US	Idaho	67 Waywood Trail	2018/11/6	42507-090	2019/5/18	Standard Class	Air	83711	839084.88	2	0.8	visa-electron	4.50851E+15	Good
451	531 Calypso Park		661-45-6777	4253	Mercury	Grand Marquis	Yellow	1989	671298.77	56149-001		Female	Cost Accountant	713-912-6223	kmacgregorci@umn.edu	Houston	United States	US	Texas	88268 Eastwood Trail	2018/12/21	65342-1007	2019/1/23	Standard Class	Air	77234	881123.85	2	0.76	jcb	3.54598E+15	Okay
452	234 Mariners Cove Plaza		848-91-4874	891	Mercedes-Benz	300D	Pink	1993	722439.41	55648-953		Male	Software Consultant	916-486-9481	snurcombecj@godaddy.com	Sacramento	United States	US	California	0301 Commercial Center	2018/9/24	53329-019	2019/2/10	Same Day	Truck	94263	772133.44	2	0.83	jcb	3.5621E+15	Good
453	2423 Maryland Avenue		821-61-8212	8692	Hyundai	Sonata	Crimson	1994	514486.5	0268-1139		Female	Assistant Media Planner	203-516-9913	jcollingdonck@squidoo.com	Waterbury	United States	US	Connecticut	497 Summit Center	2019/2/14	16714-588	2019/3/24	Standard Class	Air	6726	948234.77	2	0.66	americanexpress	3.74288E+14	Okay
454	6117 Hansons Alley		189-94-1122	4256	Morgan	Aero 8	Green	2007	578375.38	49288-0142		Male	VP Sales	718-696-9158	adearancl@oracle.com	Staten Island	United States	US	New York	97697 Morning Parkway	2018/10/2	59726-258	2019/1/16	Same Day	Truck	10305	729591.5	2	0.57	jcb	3.53931E+15	Very Good
455	89 Riverside Alley		742-92-0451	1279	Subaru	Tribeca	Maroon	2008	768870.77	68745-1056		Female	Account Representative III	904-163-4942	ibyshcm@woothemes.com	Jacksonville	United States	US	Florida	833 5th Pass	2019/4/20	34645-5018	2019/3/17	Standard Class	Truck	32204	733529.11	1	0.84	jcb	3.53254E+15	Bad
456	54825 Carpenter Park		500-28-7357	3773	Oldsmobile	Bravada	Aquamarine	1994	556397.6	64117-118		Male	Staff Accountant I	909-410-3184	emagranecn@cmu.edu	Riverside	United States	US	California	71527 Fisk Plaza	2019/1/8	54868-5759	2019/3/29	First Class	Truck	92505	717486.98	2	0.72	maestro	6.75969E+17	Very Good
457	335 Jay Trail		405-70-6603	3794	BMW	Z3	Green	2001	552085.33	15127-550		Female	Accountant I	202-125-5205	gquinceyco@dell.com	Washington	United States	US	District of Columbia	16885 Forest Drive	2019/5/22	0093-0173	2019/5/6	First Class	Air	20067	898100.59	1	0.5	mastercard	5.10876E+15	Good
458	22 Elgar Road		758-56-8189	754	Jeep	Liberty	Purple	2002	661128.07	65649-802		Male	Information Systems Manager	202-601-5408	wbarmadiercp@vimeo.com	Washington	United States	US	District of Columbia	4 Ridge Oak Street	2018/8/12	24236-350	2019/3/18	Second Class	Air	20226	965633.6	1	0.8	laser	6.7717E+17	Bad
459	640 Vahlen Parkway		570-40-5193	8897	Toyota	4Runner	Crimson	1999	775280.52	36987-1770		Female	Sales Associate	303-213-2819	emcnuffcq@wp.com	Denver	United States	US	Colorado	4 Vidon Crossing	2019/2/28	58118-1391	2019/4/21	First Class	Truck	80270	727320.46	1	0.29	jcb	3.54746E+15	Bad
460	52158 Karstens Point		391-18-0448	7012	Subaru	XT	Pink	1991	792254	63629-4730		Female	Structural Analysis Engineer	765-346-3393	jroistonecr@joomla.org	Muncie	United States	US	Indiana	86 Pleasure Lane	2019/1/8	55154-5102	2019/6/5	First Class	Truck	47306	805972.29	2	0.54	jcb	3.52925E+15	Bad
461	42 Hudson Junction		309-61-0744	7532	Chevrolet	Suburban 1500	Fuscia	2011	667028.25	59535-8101		Female	Junior Executive	217-914-3205	eardycs@washington.edu	Springfield	United States	US	Illinois	7 Pepper Wood Pass	2018/7/23	55513-924	2019/1/21	Standard Class	Air	62776	972681.47	2	0.8	bankcard	5.60226E+15	Bad
462	19 4th Crossing		194-01-3947	3851	Suzuki	Swift	Maroon	1996	623455.83	49738-081		Female	Sales Associate	812-529-5050	oglassfordct@mail.ru	Terre Haute	United States	US	Indiana	54918 Briar Crest Park	2018/9/24	60681-1001	2019/5/23	First Class	Air	47812	970572.88	2	0.83	jcb	3.54712E+15	Very Bad
463	1 Northland Terrace		147-85-9606	9737	Dodge	Daytona	Goldenrod	1984	565504.68	47593-507		Male	Administrative Assistant IV	210-345-2970	cmaccrackencu@wsj.com	San Antonio	United States	US	Texas	41409 Oakridge Park	2018/11/28	30142-098	2019/5/30	Standard Class	Air	78220	709349.55	2	0.63	jcb	3.5846E+15	Bad
464	20189 Rockefeller Circle		307-04-2548	872	Jaguar	XK Series	Fuscia	2005	617670.71	68647-193		Female	Statistician IV	559-950-9467	wpantonecv@tripod.com	Fresno	United States	US	California	9 Brentwood Road	2018/9/16	49349-284	2019/5/18	Standard Class	Air	93773	926420.38	2	0.27	jcb	3.55859E+15	Good
465	12 Algoma Circle		317-25-9993	7865	Pontiac	Gemini	Orange	1987	549809.01	43857-0150		Female	Research Assistant I	304-173-0353	apohlkecw@studiopress.com	Charleston	United States	US	West Virginia	4 Burrows Junction	2019/1/4	51442-543	2019/6/13	Standard Class	Truck	25356	886334.01	1	0.57	americanexpress	3.74289E+14	Okay
466	0278 Shelley Hill		536-83-6781	2072	Mitsubishi	Galant	Aquamarine	1993	584732.92	59970-051		Female	Civil Engineer	504-896-4535	tlazenbycx@bandcamp.com	New Orleans	United States	US	Louisiana	67 Dottie Trail	2019/5/12	10191-1569	2019/1/23	First Class	Truck	70187	723611.55	1	0.35	visa-electron	4.175E+15	Very Bad
467	65 Grover Hill		790-79-3573	77	BMW	X5	Yellow	2002	565214.83	37000-555		Male	Analyst Programmer	602-615-3752	estillecy@artisteer.com	Phoenix	United States	US	Arizona	95 Kensington Alley	2018/7/22	54868-4096	2019/5/9	Same Day	Truck	85062	765444.82	2	0.58	instapayment	6.39457E+15	Okay
468	5925 East Place		659-21-0151	3793	Lotus	Elise	Maroon	2004	613272.52	11673-027		Male	Programmer IV	916-389-4023	tbrinsoncz@nifty.com	Sacramento	United States	US	California	6 Garrison Parkway	2019/5/4	36987-1664	2019/4/23	First Class	Truck	94286	908062.27	1	0.55	mastercard	5.01012E+15	Bad
469	426 Toban Drive		140-16-3673	9216	Pontiac	Sunbird	Crimson	1983	608562.22	69075-001		Male	Financial Analyst	505-247-0125	tled0@1und1.de	Albuquerque	United States	US	New Mexico	85035 Fordem Crossing	2019/5/28	44567-802	2019/1/23	First Class	Truck	87140	819189.22	2	0.37	jcb	3.54314E+15	Okay
470	62 Northview Terrace		294-41-9298	7678	Dodge	Ram 1500	Pink	1999	712777.85	49288-0826		Male	Teacher	408-656-4189	hsnarttd1@hibu.com	Santa Clara	United States	US	California	58954 Prairie Rose Point	2019/4/15	65862-155	2019/3/9	Standard Class	Truck	95054	876908.46	2	0.66	diners-club-enroute	2.01752E+14	Okay
471	64 Spenser Avenue		763-10-9352	5329	Porsche	944	Yellow	1985	545924.57	13537-503		Female	Research Associate	716-222-1487	cwittd2@cargocollective.com	Buffalo	United States	US	New York	971 Charing Cross Parkway	2018/9/11	43742-0175	2019/4/24	First Class	Air	14215	724844.48	1	0.62	switch	4.91138E+18	Very Good
472	1584 Cascade Alley		537-46-5679	612	Chevrolet	Corvette	Indigo	1953	532923.48	0002-7597		Male	Chief Design Engineer	360-923-0728	fratcliffed3@blog.com	Olympia	United States	US	Washington	4941 Tomscot Drive	2019/2/3	68428-158	2019/5/6	First Class	Air	98506	890076.42	1	0.32	visa	4.01796E+12	Very Bad
473	453 Fisk Point		220-65-0031	1755	Mitsubishi	Galant	Aquamarine	2004	767749.68	55550-102		Male	Product Engineer	562-833-3335	lhordled4@about.com	Long Beach	United States	US	California	0 Gulseth Way	2019/3/6	0615-1311	2019/2/2	Standard Class	Air	90810	989960.93	1	0.38	diners-club-enroute	2.0185E+14	Very Bad
474	8 Hanson Center		277-30-9002	9976	Cadillac	STS	Khaki	2009	669912.41	65044-1437		Female	Food Chemist	915-744-5002	ccauserd5@eepurl.com	El Paso	United States	US	Texas	2121 Stuart Park	2018/10/25	62750-060	2019/6/4	First Class	Truck	79999	882530.88	2	0.8	jcb	3.57589E+15	Bad
475	9 Maryland Junction		212-72-8973	8387	Subaru	Impreza	Maroon	2006	651000.95	51785-514		Male	Analyst Programmer	727-500-3606	tlawlyd6@aboutads.info	Clearwater	United States	US	Florida	2 Sunbrook Parkway	2019/2/3	21130-002	2019/3/15	Same Day	Air	33763	968912.35	1	0.59	jcb	3.52993E+15	Very Good
476	9 Gale Parkway		820-21-1779	9635	Nissan	Quest	Teal	1999	513164.28	0054-0435		Female	Engineer III	714-463-6030	nmickad7@cbc.ca	Newport Beach	United States	US	California	73 Schurz Hill	2019/1/19	62296-0021	2019/1/6	Same Day	Air	92662	805456.7	2	0.27	bankcard	5.60226E+15	Good
477	5298 American Ash Pass		420-28-1587	633	Lexus	GX	Teal	2003	645759.44	0054-8181		Male	Computer Systems Analyst II	205-979-4979	jdoneldd8@tinypic.com	Tuscaloosa	United States	US	Alabama	32960 Shopko Street	2019/2/26	68788-9204	2019/2/1	Standard Class	Air	35405	858051.56	2	0.61	laser	6.70602E+15	Bad
478	419 Nevada Hill		503-12-3193	81	Mercury	Sable	Aquamarine	1998	696271.57	53489-330		Female	Environmental Specialist	203-704-1147	jkopfd9@wunderground.com	New Haven	United States	US	Connecticut	4475 Beilfuss Plaza	2019/2/27	65585-511	2019/3/5	Same Day	Truck	6520	838978.3	1	0.78	instapayment	6.37658E+15	Bad
479	67 Farwell Point		459-57-6974	9451	Volkswagen	rio	Puce	2000	693154.15	68151-1174		Female	Senior Quality Engineer	402-386-5416	bliddardda@networkadvertising.org	Omaha	United States	US	Nebraska	88 Muir Pass	2019/4/22	10544-227	2019/5/14	Standard Class	Air	68117	793703.92	2	0.39	visa-electron	4.02654E+15	Good
480	67 Old Gate Center		841-17-7017	8804	GMC	Sierra 3500	Crimson	2009	658316.68	35356-698		Male	Payment Adjustment Coordinator	612-928-7567	idunsforddb@aboutads.info	Minneapolis	United States	US	Minnesota	733 Helena Pass	2018/10/31	41163-413	2019/4/30	Same Day	Truck	55487	912691.3	1	0.29	china-unionpay	5.60221E+18	Very Bad
481	1827 Warrior Park		716-43-8118	9915	Plymouth	Reliant	Purple	1981	603300.58	63629-5191		Male	Teacher	713-188-2047	toulddc@google.com.br	Houston	United States	US	Texas	729 Riverside Circle	2019/1/28	63824-303	2019/5/31	First Class	Truck	77206	872255.78	2	0.32	jcb	3.58473E+15	Bad
482	6235 Shasta Park		810-01-0459	9194	Volvo	XC60	Red	2012	589798.37	0168-0279		Male	Sales Associate	310-249-1369	bdahlendd@blogs.com	Santa Monica	United States	US	California	0 Ridgeview Drive	2018/6/25	50988-400	2019/2/19	Second Class	Air	90410	970386.74	1	0.49	jcb	3.53168E+15	Good
483	8 Helena Parkway		781-99-3876	504	Mitsubishi	Lancer Evolution	Green	2003	555439.93	52959-386		Female	Web Designer IV	806-641-9906	uburnistonde@mozilla.com	Amarillo	United States	US	Texas	311 Briar Crest Crossing	2018/12/12	68788-9714	2019/5/18	Same Day	Air	79165	902939.46	1	0.57	diners-club-international	3.66713E+13	Very Good
484	821 Anhalt Junction		433-14-4266	8594	Mitsubishi	Eclipse	Blue	1991	651029.95	36987-2212		Male	Internal Auditor	206-932-3656	jlidgelydf@disqus.com	Seattle	United States	US	Washington	60 Menomonie Drive	2018/8/4	55154-6027	2019/2/8	Standard Class	Air	98195	927879.16	2	0.58	jcb	3.54393E+15	Bad
485	3 Hanson Park		724-07-7936	7121	Chevrolet	Camaro	Yellow	2002	635301.28	61715-118		Female	Compensation Analyst	413-470-2585	jstradlingdg@un.org	Springfield	United States	US	Massachusetts	0740 Pine View Lane	2019/3/15	58118-0031	2019/3/31	Standard Class	Air	1152	818145.13	2	0.82	instapayment	6.38799E+15	Bad
486	6 Stoughton Terrace		846-34-1523	4575	BMW	X3	Blue	2008	573845.58	52810-411		Male	Account Coordinator	210-179-7686	rlaisedh@acquirethisname.com	San Antonio	United States	US	Texas	83328 Heath Avenue	2019/3/1	55926-0021	2019/4/4	Second Class	Truck	78285	801355.67	2	0.38	china-unionpay	5.60223E+16	Very Bad
487	7209 Meadow Ridge Point		676-34-4117	8395	Mercedes-Benz	E-Class	Puce	1985	620916.42	66993-902		Male	Environmental Tech	202-494-5125	ktumbeltydi@com.com	Washington	United States	US	District of Columbia	74 Cordelia Road	2018/12/25	76436-204	2019/3/17	Second Class	Air	20530	935254.87	1	0.25	switch	6.33314E+15	Okay
488	950 Monument Park		160-33-0424	4551	Citroën	CX	Pink	1989	535583.38	76439-218		Female	Nurse Practicioner	203-952-7550	kkenratdj@patch.com	Waterbury	United States	US	Connecticut	7202 Burning Wood Way	2019/4/10	58232-0016	2019/6/12	Standard Class	Air	6705	853729.39	2	0.49	mastercard	5.13069E+15	Bad
489	6 Fisk Street		879-63-7771	5199	Ford	Escape	Indigo	2013	515076.09	0703-7045		Female	GIS Technical Architect	901-929-1160	npumfrettdk@theatlantic.com	Memphis	United States	US	Tennessee	4 Chinook Circle	2019/3/13	43353-815	2019/1/9	Standard Class	Air	38181	703557.26	2	0.34	jcb	3.5695E+15	Very Bad
490	6 Carioca Alley		445-17-2775	7786	Mercedes-Benz	CL-Class	Purple	2004	733882.58	21695-655		Male	Account Representative II	913-704-0217	wleifdl@time.com	Kansas City	United States	US	Kansas	25 Merry Road	2018/7/4	55111-220	2019/6/7	First Class	Truck	66160	880589.44	2	0.39	americanexpress	3.74289E+14	Very Bad
491	352 Monica Drive		281-57-4165	9981	Chrysler	Cirrus	Red	1999	704831.17	63323-086		Male	Payment Adjustment Coordinator	504-686-5984	hpiggendm@accuweather.com	New Orleans	United States	US	Louisiana	488 Del Mar Circle	2018/8/10	76329-3301	2019/1/1	First Class	Truck	70116	739988.12	1	0.5	jcb	3.53359E+15	Good
492	9 Old Gate Pass		410-89-8997	4381	Honda	Odyssey	Orange	2004	751722.52	0363-8130		Female	Structural Engineer	415-395-1335	wkinetondn@cdbaby.com	San Francisco	United States	US	California	8 Saint Paul Avenue	2019/3/31	76354-005	2019/4/6	Standard Class	Truck	94110	998562.82	2	0.63	mastercard	5.52307E+15	Very Bad
493	9003 Armistice Lane		637-84-3768	5110	Kia	Rio	Pink	2006	500412.46	55305-116		Female	Recruiter	216-138-2762	mmcgougando@weather.com	Cleveland	United States	US	Ohio	0646 Buhler Park	2018/10/13	55289-816	2019/3/8	Standard Class	Air	44111	876223.9	1	0.28	visa-electron	4.40547E+15	Very Good
494	7 Bowman Parkway		412-87-1556	5893	Toyota	Highlander	Purple	2009	719290.59	0268-1007		Female	Structural Engineer	925-100-6978	rbedborodp@huffingtonpost.com	Concord	United States	US	California	95 Stephen Avenue	2019/4/12	59779-930	2019/3/12	Same Day	Air	94522	786998.55	2	0.68	visa	4.3008E+15	Okay
495	2208 Eagle Crest Center		111-12-4129	6695	Chevrolet	Silverado 3500HD	Red	2006	653416.69	65966-001		Female	Payment Adjustment Coordinator	713-107-9541	cnanuccioidq@gravatar.com	Houston	United States	US	Texas	89363 Spaight Plaza	2018/7/12	0054-0243	2019/2/13	First Class	Truck	77040	950904.6	1	0.88	jcb	3.57841E+15	Good
496	5 Forest Run Plaza		530-82-7798	4289	Chrysler	300M	Maroon	2002	783490.19	51079-575		Female	Help Desk Technician	603-531-5616	jsandyforddr@yahoo.co.jp	Manchester	United States	US	New Hampshire	94753 Kinsman Plaza	2019/5/7	54458-916	2019/4/24	First Class	Air	3105	776910.83	2	0.53	jcb	3.56095E+15	Very Bad
497	03387 Sheridan Terrace		838-06-9578	4614	Buick	Regal	Pink	1992	507428.47	53877-006		Female	Account Representative I	918-693-8966	chymasds@uiuc.edu	Tulsa	United States	US	Oklahoma	9 Onsgard Point	2019/3/12	57520-0360	2019/1/15	First Class	Air	74126	958053.93	1	0.62	jcb	3.56958E+15	Bad
498	72 Hauk Street		664-20-4806	9232	Maserati	GranTurismo	Aquamarine	2011	506473.26	0220-9346		Male	Research Assistant II	860-802-6981	emartijndt@wikispaces.com	Hartford	United States	US	Connecticut	288 Macpherson Court	2018/10/2	68258-3001	2019/6/15	Second Class	Air	6160	938507.65	2	0.86	jcb	3.57507E+15	Okay
499	86314 Division Terrace		730-16-1616	5162	Buick	Skylark	Purple	1989	575307.81	66116-402		Female	Staff Accountant III	518-579-9906	dnewbattdu@privacy.gov.au	Albany	United States	US	New York	10691 Bay Road	2019/3/29	55312-332	2019/1/13	First Class	Truck	12227	885763.43	2	0.64	jcb	3.55879E+15	Okay
500	25 Elgar Place		732-12-0593	3331	Ford	F350	Fuscia	2000	715560.89	61715-108		Male	Junior Executive	614-597-0555	dfruchondv@etsy.com	Columbus	United States	US	Ohio	8905 Mccormick Center	2019/3/29	10477-2627	2019/1/20	Standard Class	Air	43284	898768.41	2	0.7	diners-club-enroute	2.01471E+14	Good
501	2843 Northview Street		711-84-4357	2933	Dodge	Avenger	Blue	1997	733721.67	52033-001		Male	Dental Hygienist	202-263-8673	mcorneilledw@ucoz.ru	Washington	United States	US	District of Columbia	93 Hallows Circle	2019/1/9	0069-0079	2019/1/3	First Class	Air	20029	871622.99	1	0.85	jcb	3.54217E+15	Bad
502	77331 Homewood Point		509-94-2704	12	Ford	Econoline E250	Fuscia	1999	674000.04	60505-0821		Male	Graphic Designer	713-499-2223	whuckindx@hao123.com	Houston	United States	US	Texas	903 Arapahoe Park	2019/2/26	41520-958	2019/6/9	Second Class	Air	77299	719980.57	2	0.56	visa	4.04159E+12	Bad
503	34 Calypso Drive		647-63-1621	3729	Toyota	Venza	Aquamarine	2012	604216.78	42507-374		Male	Tax Accountant	321-678-3924	esleathdy@google.co.jp	Palm Bay	United States	US	Florida	203 Delaware Trail	2018/8/29	52376-021	2019/3/3	Standard Class	Air	32909	913883.52	1	0.89	americanexpress	3.37941E+14	Good
504	8839 Basil Plaza		734-37-3831	6696	Chrysler	Sebring	Pink	2007	559428.86	14783-099		Female	Director of Sales	904-417-8461	gjarrarddz@soundcloud.com	Saint Augustine	United States	US	Florida	7 Blackbird Place	2019/4/20	50580-134	2019/2/12	Same Day	Truck	32092	765754.69	2	0.63	bankcard	5.60224E+15	Very Bad
505	8766 Carpenter Center		403-14-8402	5029	Dodge	Ram 3500	Pink	1994	765576.5	68258-3032		Female	Compensation Analyst	515-897-1020	apedleye0@go.com	Des Moines	United States	US	Iowa	44675 Towne Hill	2019/1/28	0406-0367	2019/2/8	Second Class	Truck	50393	755200.23	1	0.33	laser	6.70612E+16	Very Bad
506	44192 Harper Street		376-46-2741	4466	Maserati	Quattroporte	Green	2005	561692.04	36987-1519		Male	Assistant Media Planner	785-900-4958	apedleye1@twitpic.com	Topeka	United States	US	Kansas	449 Anhalt Avenue	2019/1/31	33261-342	2019/4/25	First Class	Air	66617	855020.04	2	0.79	jcb	3.57809E+15	Good
507	529 Mariners Cove Trail		269-70-4570	4972	Ford	E250	Blue	2005	700110.9	21130-255		Female	Mechanical Systems Engineer	301-279-8740	mmacenteee2@npr.org	Rockville	United States	US	Maryland	7 Algoma Center	2018/11/14	0472-0911	2019/1/11	Second Class	Truck	20851	852020.36	2	0.63	instapayment	6.38639E+15	Very Good
508	4590 Thierer Lane		254-67-4087	402	Acura	Integra	Mauv	1998	781411.93	12830-739		Female	Design Engineer	630-767-5118	jrowcastlee3@examiner.com	Naperville	United States	US	Illinois	45 Farragut Parkway	2019/1/9	64024-970	2019/2/1	Second Class	Air	60567	865242.2	2	0.3	china-unionpay	5.60222E+16	Bad
509	65 Kinsman Terrace		619-58-7371	9161	Honda	Accord	Maroon	1985	744236.27	49035-393		Male	Account Representative III	303-948-0769	jattoce4@php.net	Denver	United States	US	Colorado	3079 Maple Wood Street	2019/3/30	54170-110	2019/4/20	Standard Class	Air	80262	985763.8	2	0.42	switch	6.33361E+18	Bad
510	75 Westridge Pass		547-85-9847	8415	Volkswagen	GTI	Purple	1997	534452.2	63323-117		Male	Media Manager II	704-971-9849	jshentone5@facebook.com	Charlotte	United States	US	North Carolina	6112 Schurz Alley	2019/4/26	63629-2882	2019/3/5	Second Class	Air	28299	771152.11	2	0.7	mastercard	5.00236E+15	Okay
511	2862 Stephen Circle		873-66-6061	8877	Mazda	MX-5	Puce	1990	666168.02	10586-9104		Female	Environmental Specialist	423-881-9277	mdoleye6@soundcloud.com	Chattanooga	United States	US	Tennessee	02 Bunting Street	2018/10/5	21130-296	2019/6/2	First Class	Truck	37450	957071.04	1	0.29	mastercard	5.00235E+15	Very Bad
512	687 Brentwood Point		664-74-0625	4240	Nissan	240SX	Turquoise	1995	535141.14	0069-6001		Male	Physical Therapy Assistant	504-625-6875	jtripconye7@github.io	New Orleans	United States	US	Louisiana	345 Susan Center	2018/8/30	0955-1041	2019/1/8	Standard Class	Air	70187	716008.74	1	0.89	jcb	3.56724E+15	Okay
513	915 Lakeland Center		850-08-6675	9136	Saab	9��5��	Aquamarine	2011	673180.95	61699-4888		Female	Business Systems Development Analyst	702-781-1307	gyurove8@cmu.edu	North Las Vegas	United States	US	Nevada	5584 Russell Road	2018/12/27	64720-321	2019/4/25	Same Day	Air	89036	756463.73	1	0.35	jcb	3.58766E+15	Very Bad
514	5031 Bluestem Circle		135-43-7540	69	Audi	Allroad	Aquamarine	2005	668880.58	64942-1305		Female	Marketing Assistant	909-618-8876	mdee9@nih.gov	Riverside	United States	US	California	34312 Anthes Lane	2019/3/21	41167-0031	2019/4/29	Standard Class	Truck	92505	958022.53	1	0.36	jcb	3.56565E+15	Okay
515	6887 Basil Circle		547-76-0965	3753	Volvo	XC60	Purple	2012	739155.3	49288-0591		Female	Teacher	404-602-8109	bbarlassea@jugem.jp	Atlanta	United States	US	Georgia	0 Fisk Point	2018/11/30	11822-0542	2019/3/31	Standard Class	Truck	30368	700480.52	1	0.29	diners-club-carte-blanche	3.03532E+13	Very Good
516	10788 Cody Alley		881-02-8632	1031	Buick	Century	Purple	2002	709582.06	54868-1590		Female	Product Engineer	360-671-2653	kodoireidheb@weebly.com	Vancouver	United States	US	Washington	0 Sunnyside Alley	2018/9/4	43742-0087	2019/2/6	First Class	Air	98682	829557.3	1	0.5	jcb	3.52841E+15	Okay
517	473 Norway Maple Terrace		306-07-7616	7882	Mercury	Capri	Pink	1986	702527.3	68788-9203		Male	Project Manager	916-833-8515	lgouinlockec@bloglines.com	Sacramento	United States	US	California	292 Crowley Hill	2019/1/11	41250-829	2019/5/7	First Class	Truck	94286	892599.94	1	0.44	maestro	6.76108E+15	Very Good
518	048 Packers Avenue		593-82-9122	2242	Saab	9��3��	Green	2005	783661.39	59572-205		Female	Nuclear Power Engineer	202-186-6508	pasplanded@delicious.com	Washington	United States	US	District of Columbia	4160 Northwestern Hill	2018/10/25	60512-1017	2019/3/13	Standard Class	Air	20088	832080.27	2	0.72	mastercard	5.24941E+15	Bad
519	9 Aberg Alley		680-20-3768	58	Chrysler	Pacifica	Yellow	2004	611128.05	51808-210		Male	Chief Design Engineer	518-108-0398	adeee@flavors.me	Albany	United States	US	New York	65 Alpine Terrace	2018/11/12	59779-620	2019/2/3	First Class	Truck	12210	921035.98	1	0.44	diners-club-carte-blanche	3.0351E+13	Very Good
520	469 Waxwing Park		252-27-6855	3785	Dodge	Ram Van 2500	Teal	2003	592129.56	63739-805		Female	Assistant Professor	205-592-2534	rbreakwellef@dropbox.com	Birmingham	United States	US	Alabama	0817 Scott Street	2019/4/27	48433-311	2019/4/29	First Class	Truck	35279	817508.04	1	0.52	mastercard	5.10017E+15	Good
521	513 Logan Pass		193-66-4084	5021	Mitsubishi	Excel	Indigo	1989	723731.51	42602-003		Female	Quality Engineer	440-528-3723	vconwelleg@forbes.com	Cleveland	United States	US	Ohio	9178 Talmadge Parkway	2018/7/30	67938-0942	2019/2/10	Standard Class	Air	44125	732820.42	2	0.78	diners-club-enroute	2.01675E+14	Good
522	3 Kipling Road		528-53-6691	6561	Mazda	Protege	Teal	1998	560565.94	0220-9081		Female	Staff Accountant IV	412-634-3631	kbeneteh@unc.edu	Pittsburgh	United States	US	Pennsylvania	798 Parkside Alley	2018/7/24	43742-0343	2019/1/15	First Class	Truck	15240	941817.29	2	0.73	jcb	3.56504E+15	Bad
523	9 Hermina Junction		729-36-2041	8866	Mercedes-Benz	M-Class	Red	1998	653470.84	50242-075		Male	Sales Associate	862-571-4694	hscallonei@goodreads.com	Paterson	United States	US	New Jersey	63 Stang Alley	2018/10/29	13537-220	2019/2/26	Same Day	Air	7544	740237.44	2	0.64	jcb	3.55726E+15	Very Bad
524	424 Debra Center		865-42-1286	9317	Subaru	Forester	Red	2007	530257.82	49349-677		Female	Environmental Tech	937-136-1689	rcouzensej@google.com.hk	Dayton	United States	US	Ohio	2 Jenna Alley	2019/4/26	0395-1213	2019/4/9	Second Class	Truck	45408	803378.01	1	0.75	bankcard	5.60224E+15	Bad
525	03400 Armistice Lane		642-85-8473	4641	Mazda	B-Series Plus	Blue	1996	691121.91	52959-009		Female	Web Developer II	843-664-1270	odibbek@4shared.com	Beaufort	United States	US	South Carolina	57163 Rieder Circle	2018/9/22	75887-003	2019/1/10	Second Class	Air	29905	792237.37	2	0.89	jcb	3.58694E+15	Very Bad
526	8 Rowland Crossing		768-57-3316	8473	Mazda	Miata MX-5	Crimson	2008	689817.44	54569-1155		Male	Statistician I	407-575-8746	sstaintonel@mac.com	Orlando	United States	US	Florida	30499 Spohn Avenue	2019/2/17	41520-114	2019/3/26	Second Class	Truck	32835	931525.87	2	0.32	americanexpress	3.37942E+14	Very Bad
527	71947 Farwell Place		179-12-3107	50	Chevrolet	Bel Air	Goldenrod	1967	540948.38	43857-0023		Male	Director of Sales	904-875-1436	rlimbertem@usgs.gov	Jacksonville	United States	US	Florida	254 Shopko Trail	2019/2/2	0591-3964	2019/5/22	Second Class	Truck	32259	796675.88	1	0.84	maestro	6.76129E+16	Very Bad
528	25888 Scoville Street		407-25-1568	3143	Plymouth	Laser	Crimson	1989	610866.9	60681-1002		Female	Community Outreach Specialist	209-630-9698	sjammeten@reference.com	Visalia	United States	US	California	7 Stoughton Court	2018/10/1	55711-070	2019/4/24	First Class	Air	93291	899138.27	2	0.74	americanexpress	3.74283E+14	Bad
529	8372 Farwell Junction		328-35-3520	4561	Pontiac	Sunfire	Pink	2004	629947.59	68682-004		Female	Technical Writer	574-972-1049	kkettlesingeo@auda.org.au	South Bend	United States	US	Indiana	89409 Sherman Terrace	2018/7/13	48951-2084	2019/1/11	Standard Class	Air	46614	749736.46	2	0.9	bankcard	5.60224E+15	Very Good
530	61489 Mcguire Parkway		569-07-4332	3925	Ford	Edge	Khaki	2009	777418.65	0904-6191		Male	Editor	513-822-7045	cvanep@webmd.com	Cincinnati	United States	US	Ohio	1941 Pine View Lane	2018/9/4	0054-8528	2019/1/13	First Class	Air	45296	795709.75	1	0.63	jcb	3.5496E+15	Okay
531	6353 Green Avenue		213-30-7079	1351	Mazda	MPV	Green	1990	524531.89	52810-212		Male	Recruiter	405-499-0654	rdonawayeq@indiegogo.com	Oklahoma City	United States	US	Oklahoma	2864 Golf Hill	2018/12/7	63459-201	2019/3/3	Standard Class	Truck	73167	770851.96	1	0.44	americanexpress	3.37942E+14	Good
532	626 Clyde Gallagher Terrace		413-89-0621	5599	Audi	A3	Violet	2012	674456.59	51672-1271		Female	Senior Financial Analyst	941-236-7604	isellaner@mail.ru	Bradenton	United States	US	Florida	70718 Forest Place	2019/5/6	52125-574	2019/4/15	Same Day	Air	34210	841175.73	1	0.5	switch	6.3311E+18	Very Good
533	09 Mosinee Road		296-82-0168	5900	Lotus	Elise	Goldenrod	2009	518657.83	10544-151		Female	Editor	806-764-4623	adelles@macromedia.com	Lubbock	United States	US	Texas	39 Kingsford Alley	2018/12/14	10096-0258	2019/2/8	Standard Class	Truck	79405	908650.52	2	0.3	jcb	3.57057E+15	Bad
534	272 Elmside Street		178-72-5871	3429	Suzuki	Vitara	Yellow	2002	546296.85	11822-6101		Female	Occupational Therapist	561-287-4093	ttidballet@biblegateway.com	Boca Raton	United States	US	Florida	49 Blue Bill Park Parkway	2019/5/30	44523-603	2019/4/30	Second Class	Air	33432	838528.58	2	0.4	laser	6.70658E+15	Okay
535	95 Vera Park		212-40-8303	3481	Pontiac	Trans Sport	Goldenrod	1991	600871.41	51655-102		Male	Cost Accountant	417-977-7996	kroseveareu@furl.net	Springfield	United States	US	Missouri	5 Prairie Rose Lane	2019/5/29	63323-127	2019/3/8	Same Day	Truck	65805	796593.13	1	0.7	jcb	3.56021E+15	Very Bad
536	68 Eastwood Way		741-55-2529	5369	Dodge	Intrepid	Goldenrod	2002	594583.1	0409-3213		Female	Chemical Engineer	843-953-4690	lwernhamev@businessinsider.com	Florence	United States	US	South Carolina	2 Coleman Plaza	2019/6/10	68737-226	2019/4/8	Standard Class	Truck	29505	896621.53	1	0.39	jcb	3.57731E+15	Bad
537	881 Arizona Court		770-12-9213	2779	Mitsubishi	Raider	Crimson	2009	660245.46	50114-8500		Male	Legal Assistant	313-711-6183	brozew@homestead.com	Detroit	United States	US	Michigan	355 Vernon Alley	2018/7/25	0268-1138	2019/5/6	First Class	Truck	48217	732441.62	1	0.8	mastercard	5.34097E+15	Okay
538	8 Becker Crossing		126-13-2125	7704	Volvo	C30	Turquoise	2009	748409.41	33237-002		Female	Product Engineer	714-952-3051	cshottinex@posterous.com	Anaheim	United States	US	California	84726 Onsgard Way	2018/11/13	24385-054	2019/6/12	Standard Class	Air	92812	780766.03	1	0.46	jcb	3.53982E+15	Very Good
539	30193 Arapahoe Trail		578-83-2676	2799	Volkswagen	Jetta	Yellow	1987	741224.47	55154-2734		Male	Recruiting Manager	850-405-8579	cgerwoodey@gizmodo.com	Tallahassee	United States	US	Florida	47 Mifflin Way	2018/7/27	60793-130	2019/1/10	First Class	Air	32399	938479.84	2	0.27	maestro	5.89396E+17	Very Good
540	94 Doe Crossing Point		474-35-5497	118	Suzuki	Sidekick	Puce	1997	573481.77	67296-0470		Female	Health Coach I	702-484-8672	thurchez@home.pl	Las Vegas	United States	US	Nevada	9 Briar Crest Street	2019/5/11	50383-063	2019/1/31	First Class	Air	89140	706633.15	2	0.8	visa	4.37113E+12	Very Good
541	59 Helena Park		714-07-9190	3764	Oldsmobile	Cutlass Supreme	Teal	1993	608535.16	37012-484		Male	Assistant Manager	828-669-4882	rcresserf0@mediafire.com	Asheville	United States	US	North Carolina	11749 Dovetail Junction	2018/7/12	65862-134	2019/6/17	First Class	Truck	28805	869402.01	1	0.89	visa-electron	4.844E+15	Good
542	4299 Dorton Crossing		694-21-0235	3403	Chevrolet	Express 3500	Yellow	1996	760883.96	11527-163		Male	Compensation Analyst	812-832-2160	mreolfif1@jimdo.com	Jeffersonville	United States	US	Indiana	03655 Basil Road	2018/11/11	57520-0503	2019/4/24	Second Class	Truck	47134	744912.09	2	0.31	jcb	3.57165E+15	Very Good
543	1 Welch Point		719-53-5670	304	Lexus	ES	Blue	2002	620925.48	0185-0128		Male	Design Engineer	316-400-2858	mlenevef2@spotify.com	Wichita	United States	US	Kansas	4 Jana Road	2018/12/22	62037-938	2019/2/5	Standard Class	Air	67220	935182.86	2	0.59	jcb	3.55034E+15	Okay
544	406 Montana Parkway		844-80-9527	2371	Toyota	Solara	Yellow	2003	796767.55	36987-2792		Female	Paralegal	818-857-6971	krichemondf3@nih.gov	Van Nuys	United States	US	California	05 Maple Court	2019/1/30	0067-6025	2019/1/2	Same Day	Truck	91411	795237.45	2	0.37	diners-club-enroute	2.01427E+14	Bad
545	2948 Loftsgordon Parkway		157-64-6315	3775	GMC	3500 Club Coupe	Purple	1994	552464.54	0113-0973		Female	Account Executive	347-898-2504	bkarppif4@omniture.com	Brooklyn	United States	US	New York	88 Toban Road	2019/3/9	16590-609	2019/6/8	Standard Class	Air	11241	922429.28	1	0.72	instapayment	6.3932E+15	Okay
546	278 Toban Drive		129-25-1741	4623	Volvo	V90	Indigo	1997	770234.37	58118-1260		Female	Account Representative I	415-678-8058	ffantf5@paypal.com	San Francisco	United States	US	California	137 Karstens Crossing	2019/1/27	64117-250	2019/2/2	Standard Class	Air	94169	957463.31	1	0.59	jcb	3.5864E+15	Good
547	2 Center Road		472-69-6959	8706	Isuzu	Hombre	Fuscia	1999	763156.52	60512-2015		Male	Information Systems Manager	302-787-5308	atrathanf6@dailymotion.com	Wilmington	United States	US	Delaware	7 Maryland Parkway	2019/1/17	45802-283	2019/1/14	First Class	Truck	19892	898723.16	1	0.85	maestro	5.01899E+15	Very Bad
548	89 Killdeer Road		137-70-2218	4519	Ford	Aspire	Goldenrod	1994	628831.35	63010-011		Female	Research Associate	808-718-2077	gscrivenorf7@amazon.co.jp	Honolulu	United States	US	Hawaii	2289 Darwin Center	2019/5/2	14720-372	2019/1/26	Second Class	Truck	96845	931999.99	1	0.41	mastercard	5.25909E+15	Okay
549	8 Center Way		429-99-0447	5292	Mazda	Miata MX-5	Maroon	2002	711760.55	37808-351		Female	Compensation Analyst	917-172-2218	jtatlockf8@scientificamerican.com	New York City	United States	US	New York	1937 International Road	2018/12/29	0113-2476	2019/4/30	Same Day	Truck	10155	740283.16	1	0.74	jcb	3.54989E+15	Good
550	30 Brickson Park Street		649-52-8302	754	Dodge	Durango	Maroon	2009	703519.17	60429-323		Female	Administrative Assistant II	256-527-2391	mpowlandf9@slate.com	Huntsville	United States	US	Alabama	587 Nelson Trail	2018/6/30	43063-407	2019/1/27	Second Class	Air	35815	911847.09	1	0.72	jcb	3.58865E+15	Bad
551	5 Myrtle Junction		237-34-5520	5593	Jeep	Grand Cherokee	Orange	2010	579570.63	59351-0333		Female	VP Accounting	510-255-4514	mmcilroyfa@dropbox.com	Sacramento	United States	US	California	20 Sloan Parkway	2019/3/11	36987-1216	2019/4/7	Standard Class	Air	95823	924010	1	0.56	switch	4.91143E+18	Very Bad
552	61766 Eagle Crest Trail		392-09-9670	7937	Volkswagen	GTI	Turquoise	1997	761039.81	52685-454		Male	Quality Engineer	915-896-6974	lgaythwaitefb@npr.org	El Paso	United States	US	Texas	81781 Ridge Oak Terrace	2019/1/29	68001-133	2019/2/24	Second Class	Truck	79911	817701.54	1	0.37	jcb	3.58922E+15	Good
553	1388 Emmet Point		204-59-9604	5824	Lexus	IS-F	Green	2012	544052.09	0002-4465		Female	Safety Technician II	317-472-9307	mnoirfc@mlb.com	Indianapolis	United States	US	Indiana	8958 Glacier Hill Crossing	2019/5/23	10742-8368	2019/6/17	Same Day	Air	46221	797957.33	1	0.27	jcb	3.54563E+15	Good
554	7477 Anderson Crossing		471-08-6486	8876	Infiniti	Q	Orange	2001	757878.29	63187-087		Female	Professor	602-153-9389	erittelmeyerfd@hao123.com	Phoenix	United States	US	Arizona	8920 Kings Drive	2019/1/18	54868-4381	2019/6/8	First Class	Truck	85053	843930.47	2	0.75	maestro	5.01844E+16	Very Good
555	72410 Reinke Alley		738-05-0868	8269	Suzuki	Kizashi	Red	2011	643784.73	41520-873		Female	Assistant Professor	407-911-1873	nharrisfe@house.gov	Orlando	United States	US	Florida	434 Raven Center	2018/12/30	37808-431	2019/1/13	Second Class	Air	32835	725006.81	2	0.68	maestro	6.04866E+16	Bad
556	1 Meadow Valley Court		561-72-9421	1229	Chevrolet	3500	Mauv	1993	714010.1	68391-306		Male	Automation Specialist III	202-918-0251	mmcquilliamff@ning.com	Washington	United States	US	District of Columbia	6 Anthes Parkway	2018/10/19	35356-173	2019/2/15	Standard Class	Air	20220	989798.81	2	0.4	maestro	6.76328E+18	Okay
557	957 Petterle Way		775-69-0274	1724	Volvo	V40	Orange	2002	599234.27	49349-336		Female	Senior Developer	202-757-0920	belstubfg@tinyurl.com	Washington	United States	US	District of Columbia	9 Amoth Court	2018/7/18	0378-0344	2019/1/14	Standard Class	Air	56944	955661.07	1	0.29	americanexpress	3.74623E+14	Good
558	9037 Bonner Drive		361-46-9281	9545	Volvo	C70	Turquoise	2008	524051.85	10812-604		Male	VP Quality Control	410-730-9421	hstithefh@smugmug.com	Baltimore	United States	US	Maryland	4157 Forest Dale Place	2018/7/26	0378-2017	2019/3/29	First Class	Truck	21265	779769.27	1	0.58	jcb	3.5535E+15	Good
559	0327 Surrey Pass		440-86-7792	9154	Infiniti	M	Blue	2007	762039.69	63629-1558		Female	Environmental Tech	713-241-3306	sdudgeonfi@elpais.com	Houston	United States	US	Texas	23 Saint Paul Place	2018/10/24	60512-6646	2019/4/28	Standard Class	Air	77206	984606.86	1	0.29	diners-club-enroute	2.01999E+14	Very Good
560	4 Dakota Plaza		569-81-2051	3452	Scion	iQ	Goldenrod	2012	527372.53	0498-0401		Male	Assistant Media Planner	724-342-7649	gvernallfj@nps.gov	New Castle	United States	US	Pennsylvania	4012 Mesta Avenue	2018/12/19	49349-334	2019/2/18	First Class	Truck	16107	740278.41	1	0.87	switch	6.33372E+18	Good
561	3507 Saint Paul Court		325-13-8612	8960	Ford	Excursion	Maroon	2005	597917.34	23155-014		Male	Senior Cost Accountant	520-304-2181	bfilippellofk@bizjournals.com	Tucson	United States	US	Arizona	94207 Waywood Avenue	2018/9/24	54738-908	2019/3/29	Standard Class	Truck	85754	849568.1	1	0.37	china-unionpay	5.60221E+17	Good
562	3 Blue Bill Park Circle		723-07-2473	3227	Mercedes-Benz	SL-Class	Blue	2011	645402.68	54868-6162		Male	Professor	510-334-8931	cpittendreighfl@unc.edu	Oakland	United States	US	California	4676 Anzinger Place	2018/8/22	0085-1110	2019/3/6	Same Day	Truck	94611	938371.34	2	0.56	china-unionpay	5.60223E+16	Okay
563	42 Mifflin Way		102-41-0153	370	Mercedes-Benz	E-Class	Aquamarine	2002	647466.27	60760-978		Male	Occupational Therapist	678-609-3172	dboldfm@berkeley.edu	Atlanta	United States	US	Georgia	49986 Warbler Center	2019/5/26	43353-867	2019/2/24	Same Day	Truck	30301	901134.64	1	0.32	jcb	3.57316E+15	Very Good
564	57182 Lunder Avenue		215-35-2226	2219	Buick	Lucerne	Indigo	2011	756084.82	11822-0450		Female	Budget/Accounting Analyst IV	650-872-5300	mdulanyfn@storify.com	Redwood City	United States	US	California	6193 Starling Trail	2019/5/1	68258-7980	2019/1/28	First Class	Truck	94064	922666.88	2	0.56	jcb	3.56352E+15	Okay
565	1599 Mariners Cove Alley		200-95-8491	161	Honda	CR-V	Orange	1997	679745.5	63730-292		Male	Geological Engineer	903-928-4295	hmacchaellfo@umn.edu	Texarkana	United States	US	Texas	9 Onsgard Crossing	2018/9/6	58118-1342	2019/6/6	Standard Class	Air	75507	891147.46	1	0.49	maestro	5.89387E+17	Very Bad
566	4 Jackson Drive		814-79-0366	7711	Mitsubishi	Galant	Red	1994	572474.69	60429-354		Female	Graphic Designer	561-499-3718	bjanderafp@ow.ly	Boca Raton	United States	US	Florida	84 4th Junction	2018/10/9	37205-607	2019/5/17	Second Class	Air	33499	958300.42	1	0.35	mastercard	5.25823E+15	Very Bad
567	717 Maryland Crossing		361-75-4426	5821	Chevrolet	Monte Carlo	Yellow	2000	501681.17	0283-0679		Male	Automation Specialist IV	508-794-7055	khobbertfq@msn.com	Worcester	United States	US	Massachusetts	9229 Hooker Terrace	2019/4/17	52380-0540	2019/4/24	Standard Class	Air	1654	846498.77	2	0.69	americanexpress	3.74284E+14	Very Good
568	6 Dexter Junction		123-42-8616	3172	Subaru	Forester	Red	2007	706042.96	0456-0095		Male	Internal Auditor	304-554-2052	chirthefr@goo.ne.jp	Huntington	United States	US	West Virginia	3032 Maple Wood Way	2019/5/1	76113-012	2019/5/10	Same Day	Air	25721	742354.62	1	0.88	jcb	3.57109E+15	Good
569	901 Westport Court		520-29-6917	7878	Volkswagen	Cabriolet	Yellow	1989	532077.53	50181-0038		Female	Geological Engineer	865-635-0498	idruhanfs@devhub.com	Knoxville	United States	US	Tennessee	1 Dixon Avenue	2018/7/16	61245-145	2019/1/17	Same Day	Truck	37914	929795.76	2	0.55	jcb	3.58628E+15	Very Bad
570	1595 Homewood Road		695-01-2565	442	Chevrolet	Camaro	Goldenrod	1969	527560.44	60971-1176		Female	Mechanical Systems Engineer	469-818-7917	pdroverft@psu.edu	Irving	United States	US	Texas	0 Glendale Road	2018/12/4	51389-119	2019/1/22	Second Class	Truck	75062	811729	2	0.59	jcb	3.53578E+15	Bad
571	30362 Mariners Cove Pass		828-88-3282	7031	Nissan	GT-R	Turquoise	2011	506821.81	55301-411		Male	Information Systems Manager	502-270-9040	tclayefu@surveymonkey.com	Louisville	United States	US	Kentucky	55 Nancy Lane	2019/2/1	75857-1100	2019/2/6	Second Class	Air	40280	868698.33	2	0.56	jcb	3.54697E+15	Good
572	51756 Corben Drive		765-65-1142	9643	Suzuki	Vitara	Teal	2002	531593.7	44523-450		Female	Electrical Engineer	501-853-3771	emckirdyfv@who.int	Little Rock	United States	US	Arkansas	7 Ridgeway Center	2018/12/26	49967-206	2019/1/26	First Class	Air	72231	910114.62	1	0.36	diners-club-carte-blanche	3.02357E+13	Very Good
573	401 Brown Terrace		857-64-8516	9219	Pontiac	Bonneville	Indigo	1968	521774.37	64942-0894		Female	Associate Professor	419-317-3217	bmatthisfw@ezinearticles.com	Toledo	United States	US	Ohio	96 Texas Way	2018/7/25	12462-201	2019/2/27	Standard Class	Air	43656	826583.87	1	0.89	jcb	3.5644E+15	Bad
574	78325 Merchant Trail		557-02-9169	500	Pontiac	Montana	Turquoise	2005	688179.93	54868-5585		Male	Database Administrator IV	775-503-6439	bplayhillfx@uol.com.br	Carson City	United States	US	Nevada	56197 Hollow Ridge Terrace	2019/2/24	49738-872	2019/4/14	Same Day	Truck	89714	712249.45	2	0.57	jcb	3.53859E+15	Bad
575	1871 Scoville Junction		502-87-4013	8684	Eagle	Talon	Yellow	1990	768898.81	22700-143		Female	Quality Engineer	202-842-9921	cebify@goo.gl	Washington	United States	US	District of Columbia	35 Novick Street	2019/6/1	36987-1842	2019/4/29	Same Day	Air	20470	911911.25	2	0.41	jcb	3.54918E+15	Bad
576	3817 Ilene Park		409-44-1664	8944	Ford	Aerostar	Red	1997	660411.83	36987-3061		Male	Software Consultant	240-408-7636	sgoodhallfz@mozilla.com	Silver Spring	United States	US	Maryland	55189 Thackeray Parkway	2019/5/1	0013-2651	2019/5/11	First Class	Air	20904	811909.78	2	0.39	diners-club-carte-blanche	3.01507E+13	Okay
577	508 Larry Way		362-39-7487	3121	Chevrolet	Camaro	Khaki	1967	689570.61	59310-175		Female	Registered Nurse	256-669-1494	vstaggg0@hao123.com	Gadsden	United States	US	Alabama	267 Redwing Pass	2018/11/26	24330-410	2019/4/11	Second Class	Air	35905	807335.29	2	0.41	diners-club-carte-blanche	3.01019E+13	Very Good
578	58 Mifflin Trail		392-03-3145	7779	Toyota	Celica	Khaki	2003	742359.49	47781-103		Female	Recruiter	718-345-9152	kwoolagerg1@weibo.com	Bronx	United States	US	New York	555 Bowman Street	2018/10/23	24987-242	2019/1/5	Same Day	Air	10464	920041.64	2	0.27	bankcard	5.60221E+15	Okay
579	862 Park Meadow Terrace		370-46-8661	5311	Lincoln	LS	Mauv	2003	761782.87	67692-148		Male	Speech Pathologist	212-167-7718	tscoong2@fc2.com	New York City	United States	US	New York	2 Dahle Alley	2019/3/6	55648-967	2019/5/26	Standard Class	Truck	10160	860503.45	1	0.51	switch	4.90319E+18	Bad
580	08600 Trailsway Crossing		135-31-7982	3814	Chevrolet	Astro	Pink	1997	695450.22	0378-3005		Male	Human Resources Assistant II	916-986-0177	adeg3@wunderground.com	Sacramento	United States	US	California	483 Eliot Point	2018/12/16	0270-1314	2019/4/17	Same Day	Air	95852	740768.09	2	0.63	diners-club-carte-blanche	3.03184E+13	Okay
581	9 Annamark Circle		209-66-3829	7878	BMW	M5	Goldenrod	2008	673726.33	68745-1019		Male	Environmental Tech	412-555-5255	tschaumakerg4@topsy.com	Pittsburgh	United States	US	Pennsylvania	3052 Monica Place	2018/10/10	63739-047	2019/2/8	Standard Class	Truck	15220	929636.59	2	0.58	jcb	3.55618E+15	Very Good
582	73169 Ramsey Way		295-84-6096	8115	Pontiac	Grand Prix	Purple	1996	546993.51	68084-734		Female	Registered Nurse	602-205-7436	cseeneyg5@ucoz.com	Phoenix	United States	US	Arizona	762 Maryland Avenue	2019/3/3	76509-800	2019/1/18	Second Class	Air	85010	712164.3	2	0.71	jcb	3.58769E+15	Okay
583	8 Knutson Circle		828-68-8205	243	Audi	S6	Violet	2009	757251.54	36987-3362		Male	Safety Technician IV	478-926-9762	hbaptisteg6@si.edu	Macon	United States	US	Georgia	9 Twin Pines Lane	2019/1/22	55289-390	2019/4/9	First Class	Truck	31296	995138.41	2	0.89	jcb	3.58222E+15	Bad
584	935 Nevada Pass		244-83-6199	5845	Buick	Somerset	Turquoise	1987	780201.47	23155-112		Female	Structural Analysis Engineer	318-180-8398	lchanderg7@ox.ac.uk	Alexandria	United States	US	Louisiana	45 Steensland Lane	2018/11/19	57691-108	2019/2/18	Second Class	Air	71307	952627.07	1	0.44	jcb	3.58156E+15	Good
585	00294 Jenna Terrace		646-21-7402	7923	Buick	Park Avenue	Red	2000	671395.03	64125-127		Male	Information Systems Manager	775-308-3119	wpundg8@arizona.edu	Carson City	United States	US	Nevada	63051 Anzinger Street	2019/2/17	51523-006	2019/2/24	Second Class	Air	89706	993368.91	1	0.81	switch	4.91151E+17	Very Good
586	4 Haas Hill		298-66-7618	9988	Isuzu	Trooper	Khaki	1992	676215.34	45802-770		Male	General Manager	786-387-4994	tbrocketg9@slideshare.net	Miami	United States	US	Florida	6528 Oxford Court	2019/3/9	36987-3350	2019/4/29	Standard Class	Air	33190	950423.02	2	0.7	jcb	3.57982E+15	Good
587	96684 Ramsey Avenue		364-64-8840	8892	Ford	Club Wagon	Teal	1993	742207.22	49693-1801		Male	Research Assistant II	972-876-2368	owhettletonga@paypal.com	Dallas	United States	US	Texas	66 Delaware Center	2018/11/23	49035-449	2019/5/29	Same Day	Truck	75210	932820.19	1	0.41	jcb	3.56026E+15	Very Bad
588	22 Larry Center		562-45-7815	8039	Subaru	Outback	Pink	2011	566794.25	36987-3360		Female	Financial Advisor	972-320-5465	smacparlandgb@linkedin.com	Dallas	United States	US	Texas	45476 Lien Crossing	2019/6/15	58232-0721	2019/1/3	Second Class	Truck	75241	817665.95	1	0.44	jcb	3.56657E+15	Bad
589	044 Crownhardt Lane		171-31-0268	9802	Volkswagen	GTI	Indigo	2000	769088.39	0395-1003		Male	Food Chemist	903-214-7052	wdennessgc@harvard.edu	Tyler	United States	US	Texas	42960 Dorton Drive	2018/12/14	57237-082	2019/4/18	Same Day	Truck	75705	935839.8	2	0.51	switch	4.90512E+17	Okay
590	3675 Ohio Road		597-76-0299	7978	Acura	NSX	Indigo	1995	668051.61	45802-453		Male	VP Accounting	859-392-5327	emacfaulgd@cloudflare.com	Lexington	United States	US	Kentucky	171 Bluejay Lane	2018/10/23	58232-0037	2019/5/25	Second Class	Truck	40586	894285.16	1	0.83	maestro	6.76337E+18	Very Good
591	0168 Golf View Point		204-18-7381	282	Pontiac	Vibe	Indigo	2006	652121.19	51393-7336		Female	Programmer Analyst II	707-795-2111	crolloge@bbc.co.uk	Santa Rosa	United States	US	California	44 Jana Street	2019/6/4	0603-4979	2019/1/29	Standard Class	Air	95405	819652.66	1	0.35	china-unionpay	5.6106E+17	Good
592	787 Tennyson Pass		678-37-2454	5193	Mercedes-Benz	CLS-Class	Crimson	2010	733580.12	0409-0219		Male	Structural Analysis Engineer	702-892-2638	akaaskoopergf@japanpost.jp	Las Vegas	United States	US	Nevada	18153 Little Fleur Place	2019/1/10	53208-377	2019/6/9	Same Day	Truck	89105	978988.09	1	0.53	bankcard	5.60222E+15	Very Bad
593	82 Victoria Terrace		397-55-9995	9616	Mazda	B2000	Green	1985	752822.39	75936-113		Male	Senior Developer	912-146-7423	bwarlawgg@auda.org.au	Savannah	United States	US	Georgia	9764 Center Hill	2018/12/17	64942-0819	2019/3/25	Second Class	Air	31416	828364.86	1	0.54	americanexpress	3.37942E+14	Good
594	87644 1st Junction		190-53-8819	8861	BMW	M3	Indigo	2001	634012.21	51386-300		Male	Human Resources Manager	609-574-1193	gvonderdellgh@sfgate.com	Trenton	United States	US	New Jersey	88 Lunder Place	2019/5/6	0781-9404	2019/6/1	Second Class	Air	8650	824706.54	2	0.65	jcb	3.58815E+15	Okay
595	7 Kim Alley		794-31-5819	1422	Isuzu	Rodeo	Blue	1994	735110.74	0025-1851		Female	VP Accounting	515-903-2317	dgwatkinsgi@hao123.com	Des Moines	United States	US	Iowa	6004 Graceland Street	2018/6/20	0363-0311	2019/5/19	Second Class	Truck	50330	784176.28	1	0.74	jcb	3.53745E+15	Okay
596	5 Prairieview Terrace		891-21-1980	2104	Lamborghini	Diablo	Red	1995	639325.75	50988-183		Male	VP Quality Control	509-594-8977	bwesthofergj@123-reg.co.uk	Spokane	United States	US	Washington	3 Mesta Terrace	2018/10/25	0268-1524	2019/3/8	First Class	Truck	99210	712590.5	1	0.82	mastercard	5.3155E+15	Bad
597	87 Eastlawn Parkway		505-15-6064	9315	Oldsmobile	Cutlass Cruiser	Fuscia	1993	577105.85	59779-349		Female	Data Coordiator	718-258-5427	imckilroegk@miitbeian.gov.cn	New York City	United States	US	New York	3911 Leroy Trail	2019/5/23	43269-694	2019/4/18	First Class	Truck	10004	887350.81	2	0.43	bankcard	5.60223E+15	Very Bad
598	16283 Swallow Lane		120-98-6931	9411	Pontiac	GTO	Goldenrod	2004	594796.89	52533-103		Male	Senior Cost Accountant	225-639-4419	grevengl@aboutads.info	Baton Rouge	United States	US	Louisiana	33 7th Street	2018/8/9	51346-230	2019/3/28	Second Class	Air	70820	971787.33	1	0.29	diners-club-carte-blanche	3.03348E+13	Okay
599	08884 Farwell Street		164-56-2152	101	Chrysler	Town & Country	Mauv	1996	518555.94	0220-9324		Female	Operator	515-627-6399	cpleasegm@xing.com	Des Moines	United States	US	Iowa	57169 New Castle Circle	2019/4/14	55910-014	2019/4/29	First Class	Air	50393	990115.45	1	0.85	diners-club-carte-blanche	3.0094E+13	Okay
600	5 Bunker Hill Court		767-51-2913	8070	Hyundai	Tucson	Red	2010	569753.76	41190-915		Female	Assistant Manager	724-372-9092	iriggollgn@gravatar.com	New Castle	United States	US	Pennsylvania	0 Toban Parkway	2019/2/17	0069-3120	2019/3/24	Standard Class	Truck	16107	997044.61	2	0.41	mastercard	5.01013E+15	Okay
601	34 Dapin Lane		140-74-6559	5296	Mercedes-Benz	E-Class	Fuscia	2011	535714.96	68345-965		Male	Physical Therapy Assistant	904-487-0831	dhanveygo@miibeian.gov.cn	Jacksonville	United States	US	Florida	95 Manley Place	2018/7/29	49288-0349	2019/6/6	Same Day	Truck	32215	860560.39	2	0.36	bankcard	5.60226E+15	Bad
602	2 1st Drive		375-61-4621	7091	Acura	RL	Indigo	2000	774027.46	68788-9164		Male	Programmer I	214-276-6272	rcokergp@oakley.com	Dallas	United States	US	Texas	100 Shopko Road	2019/6/16	42508-157	2019/3/17	Standard Class	Air	75260	981664.2	2	0.44	jcb	3.57285E+15	Very Good
603	819 Lakeland Center		119-85-3166	1231	MG	MGB	Khaki	1977	701700.99	66969-6014		Female	Pharmacist	407-923-9393	gwycliffegq@java.com	Orlando	United States	US	Florida	9 Forest Dale Crossing	2019/2/14	55154-5154	2019/2/5	Second Class	Air	32859	831134.31	2	0.67	jcb	3.52825E+15	Very Good
604	0928 Morrow Street		438-30-4921	7965	Ford	F-Series	Violet	1997	607062.87	48256-0011		Female	Engineer III	727-862-4401	tarnoppgr@wikipedia.org	Saint Petersburg	United States	US	Florida	9 Schlimgen Road	2019/1/4	67345-0681	2019/3/7	Same Day	Air	33731	776415.38	2	0.6	laser	6.30481E+18	Very Bad
605	08954 Donald Road		874-28-5123	6691	BMW	M3	Mauv	2012	595765.47	0603-2433		Female	Recruiter	212-479-7667	gbeswetherickgs@google.it	New York City	United States	US	New York	204 North Trail	2019/2/22	59078-031	2019/2/9	Same Day	Truck	10009	977136.92	1	0.52	jcb	3.5506E+15	Very Bad
606	32022 Blackbird Circle		264-34-2085	394	Hyundai	Elantra	Khaki	2004	697773.34	0597-0058		Male	Health Coach II	303-665-1796	pgriffithgt@ezinearticles.com	Aurora	United States	US	Colorado	39659 Northridge Alley	2019/2/25	65044-6695	2019/6/7	First Class	Air	80044	891672.21	1	0.7	bankcard	5.60226E+15	Okay
607	89 Kennedy Pass		418-01-3270	4882	Austin	Mini Cooper	Indigo	1964	717807.54	53808-0347		Male	Office Assistant I	-9839	hlevigu@cafepress.com	Pittsburgh	United States	US	Pennsylvania	773 Northridge Junction	2019/1/16	60512-1035	2019/2/5	First Class	Air	15266	777048.56	2	0.41	jcb	3.53492E+15	Bad
608	76546 Manufacturers Lane		368-25-9482	1693	Daewoo	Lanos	Indigo	2001	518771.58	0485-0096		Male	Occupational Therapist	718-341-7678	rhamelgv@com.com	Staten Island	United States	US	New York	371 Fuller Parkway	2019/2/4	10267-3852	2019/5/18	First Class	Air	10305	824035.7	2	0.61	diners-club-us-ca	5.40834E+15	Bad
609	67 Sommers Junction		514-79-9569	5253	Land Rover	Range Rover Classic	Teal	1993	782933.2	67457-483		Female	Human Resources Assistant I	918-857-4530	gcasagw@thetimes.co.uk	Tulsa	United States	US	Oklahoma	1913 Killdeer Place	2018/8/19	64092-802	2019/2/11	Second Class	Air	74116	737975.27	2	0.68	americanexpress	3.37942E+14	Very Good
610	3186 Susan Avenue		234-12-7384	6823	Chevrolet	3500	Fuscia	1995	552264.38	41520-851		Female	Recruiter	716-172-8857	krostengx@gravatar.com	Buffalo	United States	US	New York	09 Pepper Wood Court	2018/7/11	68788-9038	2019/1/24	Standard Class	Truck	14233	848949.57	2	0.86	jcb	3.53402E+15	Okay
611	0664 Forest Dale Pass		693-77-7892	2642	Volkswagen	CC	Turquoise	2009	739678.91	55714-2252		Female	Actuary	804-422-4116	rlochgy@lycos.com	Richmond	United States	US	Virginia	46657 Hoard Street	2018/11/1	11523-7227	2019/4/2	Same Day	Air	23289	791102.8	1	0.66	jcb	3.54516E+15	Very Bad
612	98 Oakridge Alley		407-40-8666	8117	Subaru	XT	Maroon	1989	771615.41	11673-383		Female	Structural Analysis Engineer	310-661-1285	ggierathsgz@goo.gl	Van Nuys	United States	US	California	08 Straubel Trail	2019/6/4	37000-233	2019/5/12	Second Class	Truck	91406	950938.83	1	0.84	americanexpress	3.74283E+14	Bad
613	6 Larry Terrace		175-56-0810	8289	Porsche	911	Khaki	2009	680222.44	49738-201		Female	Software Consultant	314-965-2604	swoolnoughh0@flickr.com	Saint Louis	United States	US	Missouri	28534 Di Loreto Road	2018/10/13	54868-0029	2019/1/7	Same Day	Truck	63104	892342.66	2	0.53	visa-electron	4.91762E+15	Okay
614	7352 Jenifer Circle		302-77-3424	214	Ferrari	612 Scaglietti	Mauv	2010	673375.23	58118-0517		Female	Executive Secretary	918-874-0387	lkrystekh1@globo.com	Tulsa	United States	US	Oklahoma	92 Manitowish Drive	2018/8/2	0172-3759	2019/1/19	Second Class	Air	74156	743647.02	2	0.34	diners-club-enroute	2.01426E+14	Very Good
615	1153 Little Fleur Hill		721-03-7469	5304	Infiniti	Q	Yellow	2006	750632.87	42507-944		Male	Professor	916-656-9509	cleh2@elpais.com	Sacramento	United States	US	California	84 American Park	2019/6/11	66467-9730	2019/5/15	Second Class	Truck	95838	771529.46	2	0.27	switch	4.91169E+17	Bad
616	001 Oak Valley Drive		387-10-2825	3428	Mazda	MX-5	Fuscia	2010	736324.33	46122-500		Female	Administrative Officer	251-544-7654	lmountjoyh3@w3.org	Mobile	United States	US	Alabama	1 Oriole Parkway	2019/1/11	60432-741	2019/1/13	Second Class	Air	36641	913702.08	1	0.57	mastercard	5.04838E+15	Good
617	71 Hagan Drive		284-95-0721	8007	Pontiac	Bonneville	Blue	1985	710786.2	42851-152		Male	Compensation Analyst	801-335-2729	tskaceh4@wordpress.com	Salt Lake City	United States	US	Utah	5 Helena Way	2018/8/28	51991-192	2019/3/19	Standard Class	Air	84199	780696.77	2	0.74	china-unionpay	5.60226E+18	Bad
618	017 Claremont Way		603-50-4595	1233	Pontiac	G6	Yellow	2008	676145.9	59762-6722		Female	Automation Specialist IV	719-585-2765	bhauckeh5@nasa.gov	Pueblo	United States	US	Colorado	327 Debra Junction	2019/4/6	53057-010	2019/5/27	Same Day	Truck	81010	763541.16	2	0.43	jcb	3.53231E+15	Bad
619	34 8th Way		715-01-3090	2741	Mazda	Familia	Orange	1990	643597.88	50573-3560		Male	Administrative Officer	716-117-9706	prosserh6@oracle.com	Buffalo	United States	US	New York	26 Gina Street	2019/1/26	55315-189	2019/4/23	Second Class	Truck	14269	958248.92	1	0.66	visa-electron	4.40556E+15	Bad
620	07 Glendale Park		880-42-1897	1672	Chevrolet	Vega	Yellow	1971	727957.25	0378-4513		Female	Account Representative II	901-790-7873	csainthillh7@biblegateway.com	Memphis	United States	US	Tennessee	92 Sutherland Drive	2018/7/17	68788-9525	2019/4/24	First Class	Truck	38136	819739.38	1	0.81	americanexpress	3.37941E+14	Bad
621	5 Elmside Trail		395-15-2207	8962	Kia	Mentor	Yellow	1997	691360.54	68016-115		Male	Senior Cost Accountant	203-906-8874	gklementzh8@blogtalkradio.com	Stamford	United States	US	Connecticut	21277 Nancy Point	2018/7/22	63629-1595	2019/3/8	Same Day	Air	6912	835713.1	1	0.71	jcb	3.58363E+15	Very Bad
622	9687 Weeping Birch Hill		205-13-4102	3811	Morgan	Aero 8	Maroon	2007	532343.91	33261-158		Male	Dental Hygienist	251-762-6091	ybrewish9@oracle.com	Mobile	United States	US	Alabama	68813 Sunfield Park	2019/2/26	58914-012	2019/6/6	Second Class	Air	36616	731079.94	2	0.32	americanexpress	3.74283E+14	Okay
623	3 Walton Plaza		420-88-5799	7790	Cadillac	CTS	Khaki	2010	673432.16	63736-013		Male	Technical Writer	309-672-2081	wwastieha@surveymonkey.com	Peoria	United States	US	Illinois	11784 Orin Road	2018/12/6	50742-109	2019/4/3	Same Day	Air	61629	834043.02	2	0.4	jcb	3.58773E+15	Okay
624	830 Swallow Center		566-64-1055	6991	Kia	Rondo	Khaki	2008	589048.72	51531-5397		Female	Computer Systems Analyst I	352-830-3670	lbeachemhb@imdb.com	Gainesville	United States	US	Florida	8 Ludington Hill	2018/10/24	43857-0337	2019/4/29	First Class	Truck	32610	735522.76	2	0.58	jcb	3.58107E+15	Very Good
625	65 Fisk Parkway		294-25-7323	8256	Volvo	C70	Indigo	2008	718178.27	0363-1005		Male	Automation Specialist IV	704-853-0361	dalredhc@weebly.com	Charlotte	United States	US	North Carolina	991 Del Mar Drive	2019/5/30	33261-082	2019/4/22	First Class	Air	28220	956935.45	2	0.39	jcb	3.58622E+15	Very Bad
626	02 Jay Hill		498-21-3639	6019	Mercedes-Benz	400E	Violet	1993	785365.82	54162-004		Female	Senior Developer	303-348-1911	ksheerhd@bigcartel.com	Aurora	United States	US	Colorado	552 Eagan Parkway	2018/12/4	59535-1051	2019/1/4	Standard Class	Truck	80045	712230.24	2	0.38	mastercard	5.01012E+15	Okay
627	74568 Red Cloud Trail		215-06-8021	9607	Ford	Taurus	Mauv	1986	512225.67	55154-2095		Male	Clinical Specialist	702-680-9913	scharthe@geocities.com	Las Vegas	United States	US	Nevada	32 Warner Circle	2019/3/21	53405-0003	2019/3/9	Same Day	Truck	89150	891157.32	2	0.61	mastercard	5.10017E+15	Bad
628	67 Montana Drive		102-08-2843	9509	Volkswagen	Eos	Indigo	2011	679361.6	0615-1590		Male	Quality Engineer	540-852-7556	gharrieshf@apple.com	Roanoke	United States	US	Virginia	476 Sunnyside Point	2019/3/18	36987-1245	2019/4/7	Standard Class	Air	24029	806673.24	2	0.54	laser	6.30456E+15	Very Good
629	13370 Warbler Place		587-21-7915	6381	Pontiac	6000	Yellow	1985	528568.02	61995-0212		Female	VP Product Management	719-256-4587	aedgeleyhg@godaddy.com	Colorado Springs	United States	US	Colorado	267 Dunning Pass	2019/1/8	49230-203	2019/3/4	Same Day	Truck	80915	775664.96	1	0.62	jcb	3.55068E+15	Okay
630	32 Scott Place		410-38-2403	8122	GMC	Acadia	Teal	2007	782455.31	21695-975		Female	Business Systems Development Analyst	212-254-7773	mseedhousehh@google.com.br	New York City	United States	US	New York	8320 Garrison Center	2018/7/4	55319-050	2019/5/7	Same Day	Truck	10184	786369.5	2	0.67	jcb	3.56626E+15	Good
631	8201 Mayfield Terrace		333-35-1831	6869	Mitsubishi	Challenger	Violet	1997	640079.55	36987-2202		Female	Biostatistician IV	239-266-4138	wturtonhi@sitemeter.com	Lehigh Acres	United States	US	Florida	6803 Kings Junction	2019/1/3	55154-5705	2019/5/1	Second Class	Air	33972	888587.82	2	0.73	diners-club-enroute	2.01546E+14	Very Good
632	1851 Eggendart Junction		722-35-8776	6594	Suzuki	Sidekick	Blue	1998	501184.47	63044-203		Female	Junior Executive	559-459-5176	vroelvinkhj@netscape.com	Visalia	United States	US	California	46318 John Wall Terrace	2018/8/20	98132-2132	2019/2/18	Standard Class	Truck	93291	938110.31	1	0.29	maestro	6.7638E+16	Very Bad
633	82217 Anthes Point		467-58-5023	8294	Cadillac	XLR-V	Maroon	2006	608757.83	0781-5949		Female	Research Nurse	215-475-1382	ggenckehk@icq.com	Philadelphia	United States	US	Pennsylvania	31926 Golf View Park	2018/8/24	52959-655	2019/1/20	Standard Class	Truck	19146	839317.46	1	0.72	diners-club-carte-blanche	3.00864E+13	Bad
634	47 Acker Terrace		121-93-3637	3329	Dodge	Ram Van 1500	Blue	1998	597985.7	41250-236		Female	Geologist II	559-979-3676	cshillitoehl@oakley.com	Fresno	United States	US	California	8 Meadow Vale Lane	2018/12/8	60512-6445	2019/3/19	Standard Class	Truck	93762	761974.18	2	0.9	visa-electron	4.50869E+15	Very Bad
635	9226 Randy Parkway		416-99-8611	765	Mazda	MX-5	Goldenrod	2005	783560.28	68180-750		Female	Senior Quality Engineer	304-666-2523	mgruszczakhm@tuttocitta.it	Charleston	United States	US	West Virginia	4458 Hagan Court	2018/12/11	65044-0611	2019/3/27	Second Class	Air	25336	823774.58	2	0.37	visa-electron	4.02683E+15	Good
636	29735 Bunting Point		128-94-2595	8181	Nissan	NX	Purple	1992	529834.34	40042-050		Male	Mechanical Systems Engineer	402-582-1673	vgraftonherberthn@sun.com	Omaha	United States	US	Nebraska	9152 Fisk Court	2019/2/18	51389-255	2019/1/1	Same Day	Air	68134	960903.36	1	0.42	jcb	3.58653E+15	Good
637	2 Roxbury Street		193-29-6908	9632	Acura	TL	Mauv	2012	645509.45	36987-2177		Female	Financial Analyst	505-252-2910	scholwellho@mozilla.org	Albuquerque	United States	US	New Mexico	07035 Clemons Avenue	2019/3/25	61957-2150	2019/4/8	Same Day	Air	87201	778527.53	1	0.51	jcb	3.56606E+15	Very Good
638	01 Shoshone Avenue		234-06-5587	7824	Pontiac	Firebird	Purple	1984	607372.3	0338-6307		Female	Mechanical Systems Engineer	818-248-5591	aebdenhp@webmd.com	Torrance	United States	US	California	53 Emmet Plaza	2018/11/18	57520-0638	2019/1/8	Second Class	Air	90510	761228.77	2	0.9	jcb	3.55172E+15	Okay
639	170 Raven Place		509-34-3985	9101	Infiniti	QX	Puce	2008	717562.04	51824-014		Male	Associate Professor	251-728-7382	cchelamhq@tripadvisor.com	Mobile	United States	US	Alabama	34 Knutson Way	2019/6/15	63629-3325	2019/3/6	Standard Class	Air	36670	989743.23	2	0.56	americanexpress	3.79723E+14	Very Good
640	9 Fieldstone Trail		534-20-2530	3	Lexus	GX	Puce	2012	523494.53	52125-357		Male	Paralegal	937-704-3099	kmardallhr@disqus.com	Dayton	United States	US	Ohio	0080 Katie Alley	2018/9/24	51386-400	2019/2/17	Second Class	Air	45432	789298.88	1	0.45	diners-club-carte-blanche	3.01392E+13	Very Bad
641	42865 Roxbury Court		347-27-9394	449	GMC	Savana 1500	Pink	2000	763216.32	50268-688		Male	Analyst Programmer	909-477-9059	toateshs@sina.com.cn	Riverside	United States	US	California	4224 Hoepker Place	2019/4/16	75847-9001	2019/4/18	Same Day	Truck	92505	924082.02	1	0.27	jcb	3.57065E+15	Very Good
642	278 Oak Avenue		267-60-7116	359	Pontiac	Bonneville	Maroon	1986	789868.88	30142-001		Male	Payment Adjustment Coordinator	254-722-0807	jattockht@si.edu	Waco	United States	US	Texas	4950 Lillian Park	2019/6/9	13537-110	2019/1/7	Same Day	Truck	76705	704107.04	2	0.37	diners-club-enroute	2.01786E+14	Very Bad
643	93 Bowman Pass		875-88-9905	3974	Volvo	V90	Maroon	1997	558527.72	68001-215		Female	Senior Editor	203-527-2914	ekhadirhu@marriott.com	Bridgeport	United States	US	Connecticut	8788 Sugar Center	2019/4/28	59746-177	2019/5/29	Same Day	Truck	6673	977073.6	2	0.73	jcb	3.57054E+15	Very Good
644	0 Namekagon Hill		770-87-0912	7251	Jaguar	XJ Series	Crimson	2001	608076	62932-144		Male	Dental Hygienist	702-592-2211	mteenanhv@disqus.com	Las Vegas	United States	US	Nevada	62315 Summerview Alley	2018/9/25	61957-0001	2019/4/3	First Class	Air	89105	993765.47	2	0.64	visa	4.04159E+12	Bad
645	78739 Laurel Center		533-70-5972	5673	MINI	Cooper Countryman	Orange	2012	791609.76	0527-1325		Male	Director of Sales	412-466-2776	mleedalhw@webmd.com	Mc Keesport	United States	US	Pennsylvania	024 Columbus Point	2019/3/30	43337-9328	2019/3/13	Same Day	Truck	15134	716610.92	1	0.26	jcb	3.5603E+15	Very Good
646	554 Green Drive		652-18-3763	4449	Suzuki	SJ	Blue	1985	674310.63	63187-133		Female	Business Systems Development Analyst	937-206-1580	hmclellanhx@un.org	Dayton	United States	US	Ohio	642 Swallow Court	2018/11/1	60505-2782	2019/3/10	First Class	Truck	45454	839486.16	2	0.9	jcb	3.55182E+15	Very Bad
647	56 Sauthoff Hill		448-47-7655	7869	Lexus	CT	Purple	2012	577229.85	48951-7053		Male	Database Administrator III	651-557-1718	demsliehy@imgur.com	Saint Paul	United States	US	Minnesota	7557 Mallory Circle	2018/6/26	43063-438	2019/2/3	Standard Class	Truck	55108	811231.72	1	0.36	maestro	6.30474E+17	Good
648	28381 Mesta Lane		115-93-2377	5012	Land Rover	Discovery	Mauv	2012	543958.94	64764-151		Female	Engineer II	772-360-0041	mhamalhz@blog.com	Fort Pierce	United States	US	Florida	2 Arkansas Way	2018/8/5	59279-514	2019/4/16	First Class	Truck	34981	834407.25	2	0.33	jcb	3.5815E+15	Bad
649	4 Morningstar Center		264-35-4631	9209	Jaguar	XJ Series	Indigo	1999	540829.71	67750-1234		Female	Senior Editor	212-309-3109	cgaigeri0@time.com	New York City	United States	US	New York	912 Clarendon Lane	2019/4/12	63941-238	2019/3/18	First Class	Truck	10203	990912.12	1	0.27	bankcard	5.61064E+15	Very Good
650	80290 Gateway Parkway		446-53-9144	5214	Chevrolet	Suburban 2500	Turquoise	2005	758169.67	58443-0024		Female	Junior Executive	937-829-5472	coxladei1@google.it	Dayton	United States	US	Ohio	68325 Morrow Center	2018/10/30	58517-360	2019/3/5	Second Class	Truck	45403	848589.35	1	0.69	jcb	3.53578E+15	Very Bad
651	193 Kim Street		714-26-5098	1253	Maserati	Spyder	Fuscia	2004	770566	59779-101		Female	Marketing Assistant	202-253-3828	kscirmani2@dot.gov	Washington	United States	US	District of Columbia	32645 Crowley Avenue	2018/7/23	68645-021	2019/2/9	Standard Class	Truck	20540	730554.46	2	0.49	jcb	3.55615E+15	Good
652	55810 Little Fleur Court		441-66-2551	701	Kia	Sportage	Puce	2009	618975.97	60916-002		Female	Programmer IV	907-172-8427	ggoddeni3@sogou.com	Anchorage	United States	US	Alaska	1802 Red Cloud Street	2019/4/1	0998-0408	2019/3/27	First Class	Air	99599	707101.04	1	0.7	jcb	3.58834E+15	Bad
653	1851 Hoffman Hill		331-59-8481	1351	GMC	Savana 3500	Blue	2007	756053.37	36800-517		Male	Staff Scientist	804-173-4821	oluthwoodi4@mapy.cz	Richmond	United States	US	Virginia	41 Dawn Court	2019/4/14	76439-252	2019/3/1	Standard Class	Truck	23208	799258.82	2	0.77	jcb	3.54474E+15	Very Bad
654	00 Scoville Avenue		113-91-9167	5314	Mazda	CX-9	Violet	2012	642663.85	59115-056		Male	Sales Associate	417-222-7311	wprugeli5@facebook.com	Springfield	United States	US	Missouri	25 Morrow Plaza	2018/6/28	50268-061	2019/4/19	Standard Class	Truck	65805	805218.62	1	0.46	visa-electron	4.50845E+15	Good
655	2789 Muir Lane		763-90-7035	9213	Mazda	CX-7	Green	2007	529095.29	53808-0218		Male	Associate Professor	712-551-2600	jburchessi6@dailymail.co.uk	Sioux City	United States	US	Iowa	106 Redwing Parkway	2018/10/28	63629-3355	2019/2/26	Second Class	Truck	51110	808565.5	1	0.79	jcb	3.58477E+15	Good
656	919 Lake View Place		209-76-8535	1751	Geo	Tracker	Puce	1994	719508.53	66479-581		Male	Tax Accountant	405-455-8082	mstiegersi7@exblog.jp	Oklahoma City	United States	US	Oklahoma	1 Grayhawk Pass	2019/4/1	52125-805	2019/4/29	Same Day	Air	73190	912639.03	2	0.28	diners-club-enroute	2.01691E+14	Okay
657	3643 Hovde Park		432-69-4266	8902	GMC	Sierra 3500HD	Khaki	2006	732775.37	11673-067		Female	Chief Design Engineer	904-985-4451	pdenmani8@bloglines.com	Jacksonville	United States	US	Florida	53423 Aberg Park	2019/6/16	0004-0259	2019/4/27	Same Day	Truck	32209	874217.35	1	0.55	visa-electron	4.91786E+15	Bad
658	85 Dexter Drive		157-75-3159	435	Hyundai	Veracruz	Mauv	2010	727063.16	60660-7786		Male	Professor	646-558-3330	rlouthi9@blogspot.com	New York City	United States	US	New York	6546 Hazelcrest Plaza	2018/11/27	49738-178	2019/6/9	Standard Class	Truck	10060	952405.8	2	0.38	jcb	3.55468E+15	Okay
659	45 Forest Dale Circle		574-31-2723	7879	Infiniti	Q	Violet	2004	571919.96	49349-472		Male	Associate Professor	386-518-3293	dhavelineia@cornell.edu	Daytona Beach	United States	US	Florida	0355 Oxford Alley	2019/1/31	54868-0113	2019/5/21	Same Day	Air	32128	998946.17	1	0.5	diners-club-enroute	2.01763E+14	Bad
660	498 Fordem Center		378-01-2970	2912	Toyota	Corolla	Fuscia	2005	638644.35	35356-544		Male	Compensation Analyst	607-884-5591	awallickerib@java.com	Elmira	United States	US	New York	63 Elgar Road	2018/7/9	0268-0710	2019/5/20	First Class	Truck	14905	872374.92	1	0.29	diners-club-us-ca	5.51131E+15	Bad
661	2494 Almo Circle		322-62-8408	9827	Chevrolet	Camaro	Crimson	2002	568280.89	0268-6618		Male	Internal Auditor	334-997-2654	mgaynsfordic@lycos.com	Montgomery	United States	US	Alabama	43 Graedel Street	2019/3/28	63801-107	2019/4/10	First Class	Truck	36125	779286.32	2	0.86	americanexpress	3.74288E+14	Good
662	120 Larry Plaza		870-26-5136	8384	Bentley	Continental	Pink	2007	541512.45	16590-036		Female	Programmer Analyst III	904-380-2810	ddunkirkid@salon.com	Jacksonville	United States	US	Florida	37 Arkansas Terrace	2019/6/1	67046-231	2019/5/26	First Class	Truck	32204	974185.28	1	0.85	mastercard	5.00236E+15	Very Bad
663	5490 Atwood Hill		623-55-7805	8835	Honda	Ridgeline	Blue	2007	613830.05	43742-0185		Male	Assistant Manager	405-228-7153	bgiacobbinijacobie@linkedin.com	Oklahoma City	United States	US	Oklahoma	303 Sunfield Pass	2018/12/29	0093-0132	2019/3/6	First Class	Air	73104	850717.71	1	0.74	visa	4.0416E+15	Good
664	65984 Welch Junction		516-33-1896	4195	Chevrolet	Suburban 1500	Orange	2004	515987.86	0363-0657		Female	VP Sales	520-414-6932	ocaulwellif@sfgate.com	Tucson	United States	US	Arizona	73 Waxwing Lane	2018/9/3	10631-093	2019/5/5	First Class	Truck	85720	863995.73	1	0.75	jcb	3.54187E+15	Bad
665	903 Prairie Rose Parkway		312-35-7412	702	Suzuki	Grand Vitara	Goldenrod	2002	688373.49	64990-601		Female	Environmental Tech	941-127-1885	mburdisig@unicef.org	Sarasota	United States	US	Florida	93 Manufacturers Junction	2019/2/27	55910-042	2019/2/17	Same Day	Air	34276	869234.14	2	0.8	diners-club-enroute	2.01404E+14	Bad
666	97 Corscot Parkway		209-47-7350	8184	Chevrolet	Express 3500	Pink	2007	763208.56	43857-0238		Male	Data Coordiator	860-626-3765	rheimsih@zdnet.com	Hartford	United States	US	Connecticut	09 Warbler Pass	2019/6/15	27505-002	2019/5/1	Standard Class	Truck	6160	982332.78	2	0.77	maestro	6.3043E+16	Very Bad
667	662 Arkansas Hill		109-67-3198	3341	Ford	Mustang	Yellow	1987	539008.1	58232-0024		Male	Legal Assistant	847-452-6143	edomninii@rambler.ru	Chicago	United States	US	Illinois	20 Forest Dale Point	2018/12/20	36987-1208	2019/1/30	First Class	Air	60646	991577.15	1	0.9	jcb	3.52874E+15	Very Bad
668	92 Novick Alley		607-67-9078	9944	GMC	1500	Turquoise	1997	636538.52	54575-338		Female	Research Associate	212-350-8606	rreitenbachij@wix.com	New York City	United States	US	New York	0 Arrowood Street	2018/10/6	0395-1207	2019/1/25	Same Day	Truck	10125	866464.78	1	0.58	jcb	3.53675E+15	Very Good
669	6435 Brentwood Plaza		267-61-5998	1411	Pontiac	Sunfire	Red	2004	708442.65	37808-595		Female	Media Manager III	202-503-2973	dfeirnik@homestead.com	Washington	United States	US	District of Columbia	757 Knutson Avenue	2018/8/11	42346-200	2019/5/2	Same Day	Truck	20062	873317	2	0.61	jcb	3.54599E+15	Bad
670	99 Menomonie Point		287-62-6677	7786	BMW	M3	Green	2012	647261.03	55111-728		Female	Web Designer III	718-833-5427	scoldtartil@sbwire.com	Flushing	United States	US	New York	13035 Spohn Park	2019/3/21	59667-0071	2019/1/28	Second Class	Truck	11355	956662.15	1	0.46	maestro	6.76175E+17	Okay
671	853 Dennis Court		161-02-5895	9525	Dodge	Stratus	Green	2003	599204.35	11716-8653		Female	Internal Auditor	321-243-9957	mfeathersbyim@qq.com	Melbourne	United States	US	Florida	3155 Clemons Terrace	2019/5/13	50458-178	2019/6/16	Same Day	Truck	32919	848990.62	2	0.66	switch	4.91145E+18	Very Bad
672	1642 Alpine Plaza		700-82-9373	9116	Lamborghini	Gallardo	Purple	2009	714654.98	68382-112		Male	Computer Systems Analyst II	951-859-5357	ndelaguain@usa.gov	Riverside	United States	US	California	2196 Scofield Parkway	2019/6/12	60505-2539	2019/1/23	Same Day	Truck	92513	749325.93	2	0.9	maestro	5.01894E+16	Very Bad
673	43 Mallard Road		348-62-6683	8849	Mercedes-Benz	W201	Red	1988	562065.32	68428-740		Male	Staff Accountant I	859-780-0771	rwoodgerio@ovh.net	Lexington	United States	US	Kentucky	1895 Mitchell Way	2018/9/6	57520-0781	2019/3/7	First Class	Air	40596	978500.72	2	0.88	laser	6.70653E+15	Very Bad
674	14 Swallow Circle		895-97-2090	7252	Ford	F150	Pink	2004	632096.76	0363-0443		Female	Media Manager IV	941-101-5303	scurtainip@latimes.com	Port Charlotte	United States	US	Florida	280 Warner Pass	2018/6/26	52654-0004	2019/5/7	Same Day	Truck	33954	850537.55	2	0.36	jcb	3.57134E+15	Good
675	93997 Kensington Point		825-05-0743	4282	Volvo	850	Orange	1994	529273.76	41250-117		Male	Research Associate	212-787-4683	sblaiklockiq@myspace.com	New York City	United States	US	New York	5876 Corben Trail	2018/8/5	24208-732	2019/2/26	Standard Class	Truck	10275	818919.24	2	0.89	bankcard	5.60223E+15	Okay
676	61 Shopko Terrace		446-22-1421	1781	Chevrolet	Metro	Turquoise	2000	784307.8	55118-545		Male	Director of Sales	907-593-8008	wburstonir@deliciousdays.com	Anchorage	United States	US	Alaska	07 Sachtjen Road	2018/11/27	75862-021	2019/5/31	Standard Class	Air	99512	960701.39	2	0.88	jcb	3.5351E+15	Very Bad
677	91 Hollow Ridge Trail		420-99-2483	331	Dodge	Dakota	Blue	1993	543323.96	10631-099		Female	Biostatistician IV	952-896-2862	mnialsis@goo.ne.jp	Young America	United States	US	Minnesota	41 Clove Center	2019/3/22	0591-0885	2019/2/18	Standard Class	Air	55564	753692.62	2	0.73	jcb	3.53532E+15	Very Bad
678	01667 2nd Junction		606-68-6621	9991	Lamborghini	Diablo	Teal	1991	616493	36987-2341		Male	Graphic Designer	614-782-8409	achastangit@liveinternet.ru	Columbus	United States	US	Ohio	5 Annamark Junction	2019/3/1	68258-1972	2019/5/8	Same Day	Truck	43204	934482.24	2	0.38	jcb	3.57314E+15	Good
679	57815 Express Center		325-86-3901	9015	Mercury	Mountaineer	Violet	2001	640766.85	55648-177		Male	Computer Systems Analyst IV	718-582-8080	aamyiu@google.co.uk	New York City	United States	US	New York	174 Northwestern Street	2018/7/9	50563-200	2019/4/21	Second Class	Truck	10009	773869.38	1	0.39	mastercard	5.00236E+15	Very Good
680	568 Leroy Circle		167-36-5788	3581	Buick	Skyhawk	Puce	1984	501528.57	52731-7003		Male	Budget/Accounting Analyst III	215-193-0911	acrowteriv@cbsnews.com	Philadelphia	United States	US	Pennsylvania	22710 Stuart Terrace	2018/7/24	11489-074	2019/4/14	First Class	Truck	19191	848881.86	2	0.85	jcb	3.5435E+15	Good
681	01615 Buena Vista Trail		430-80-6105	5909	Kia	Forte	Turquoise	2011	510117.79	0013-2653		Female	Senior Financial Analyst	571-949-9499	estoddiw@dot.gov	Reston	United States	US	Virginia	09112 Beilfuss Plaza	2019/5/18	64942-1176	2019/3/2	Same Day	Air	22096	881198.22	2	0.44	diners-club-enroute	2.01808E+14	Okay
682	85530 Merchant Plaza		601-73-5186	8735	Chrysler	Voyager	Goldenrod	2001	629728.76	0173-0756		Male	Budget/Accounting Analyst IV	518-297-7474	llacknerix@hc360.com	Albany	United States	US	New York	78462 Forster Avenue	2018/8/16	55154-2364	2019/3/4	First Class	Truck	12205	944911.41	2	0.57	jcb	3.53421E+15	Bad
683	01757 Vernon Point		262-07-1668	4574	Toyota	RAV4	Green	2001	583790.54	0268-6699		Female	Desktop Support Technician	239-826-7143	fwadleyiy@cafepress.com	Fort Myers	United States	US	Florida	47960 Gateway Alley	2019/5/19	63736-918	2019/1/10	Standard Class	Truck	33913	967527.66	2	0.37	americanexpress	3.74623E+14	Very Bad
684	2 Bluestem Center		535-02-7483	8374	Volvo	S60	Purple	2005	533164.04	63629-5013		Male	Community Outreach Specialist	860-657-8323	rlaingmaidiz@ow.ly	Hartford	United States	US	Connecticut	4707 Katie Terrace	2018/11/20	0173-0842	2019/1/28	First Class	Air	6105	857224.85	2	0.87	diners-club-carte-blanche	3.03387E+13	Good
685	1 Scott Drive		680-14-7820	31	Lincoln	LS	Crimson	2002	664215.95	49348-788		Female	Technical Writer	202-887-9992	btempertonj0@fastcompany.com	Washington	United States	US	District of Columbia	623 Bluejay Alley	2019/2/27	52125-827	2019/1/4	First Class	Air	20226	847956.69	1	0.68	jcb	3.55984E+15	Very Bad
686	248 Sundown Plaza		734-46-2514	336	Porsche	Boxster	Aquamarine	2000	605242.17	10819-5808		Female	Software Engineer III	904-364-0096	cbenaharonj1@skype.com	Jacksonville	United States	US	Florida	27 Oxford Street	2019/2/22	13537-148	2019/1/29	Second Class	Air	32259	993719.01	1	0.43	instapayment	6.38553E+15	Good
687	3 Sutherland Center		481-10-5521	8693	GMC	Sierra 3500	Blue	2006	560424	0179-1804		Female	Speech Pathologist	501-974-3049	cagiolfingerj2@cdbaby.com	North Little Rock	United States	US	Arkansas	78 Lakeland Crossing	2018/12/4	30142-246	2019/4/11	First Class	Truck	72118	733485.8	1	0.86	visa-electron	4.02669E+15	Very Good
688	505 Emmet Street		392-60-3873	8087	Lexus	GS	Fuscia	2007	634610.93	59088-864		Male	Civil Engineer	312-708-1629	cdomenicoj3@omniture.com	Chicago	United States	US	Illinois	41981 Commercial Hill	2018/12/29	10578-004	2019/3/7	Standard Class	Air	60619	864404.36	2	0.42	jcb	3.54095E+15	Good
689	908 Glacier Hill Place		144-59-9212	9547	Toyota	Paseo	Aquamarine	1993	708992.48	58668-4281		Female	Graphic Designer	719-896-0684	iembyj4@e-recht24.de	Pueblo	United States	US	Colorado	67639 Bartelt Hill	2019/4/16	43063-354	2019/5/18	Same Day	Truck	81015	808171.21	2	0.32	jcb	3.57228E+15	Okay
690	4 Helena Plaza		711-14-0177	544	BMW	M6	Yellow	2010	595539.97	0173-0772		Male	GIS Technical Architect	843-498-9975	csweatingj5@slate.com	Charleston	United States	US	South Carolina	64997 Vidon Way	2019/1/23	50988-177	2019/5/30	Standard Class	Truck	29424	936232.58	1	0.55	jcb	3.56138E+15	Bad
691	19619 Springview Drive		834-44-1587	2105	Dodge	Ram Van 3500	Puce	1996	727328.97	10477-0809		Male	Account Coordinator	310-938-1580	wovanesianj6@slate.com	Santa Monica	United States	US	California	35 Hoard Circle	2019/2/26	68428-035	2019/1/23	First Class	Truck	90410	973303.14	2	0.29	diners-club-us-ca	5.54638E+15	Okay
692	38 Leroy Circle		851-87-3453	9917	Audi	S5	Red	2012	699195.57	10096-0280		Male	Accountant II	203-776-0898	bsavagej7@ucla.edu	Norwalk	United States	US	Connecticut	5 South Drive	2018/7/25	65113-2428	2019/2/13	Second Class	Air	6854	863580.14	1	0.39	americanexpress	3.46818E+14	Okay
693	2251 Graedel Street		271-90-4904	8094	Chevrolet	Equinox	Green	2009	730722.65	41595-7009		Female	Administrative Assistant IV	303-382-8249	cyansonj8@slideshare.net	Littleton	United States	US	Colorado	9 Annamark Plaza	2018/10/31	61314-237	2019/2/22	Second Class	Truck	80126	719643.13	1	0.67	jcb	3.52988E+15	Bad
694	8 Stoughton Crossing		539-07-0988	8157	Volkswagen	Golf	Mauv	1989	736857.2	52685-434		Female	GIS Technical Architect	810-235-8803	rrainsj9@storify.com	Warren	United States	US	Michigan	7394 Kipling Avenue	2018/10/18	21130-445	2019/2/28	Second Class	Truck	48092	732590.34	2	0.72	diners-club-us-ca	5.4546E+15	Okay
695	91235 Cherokee Avenue		490-90-1388	7912	Volkswagen	GTI	Fuscia	2011	724018.89	54838-551		Male	Food Chemist	504-553-8625	ksecrettja@woothemes.com	New Orleans	United States	US	Louisiana	4046 Moose Circle	2018/12/28	33261-810	2019/5/9	First Class	Truck	70154	752689.24	1	0.32	jcb	3.53778E+15	Very Good
696	3 Stephen Crossing		548-43-1686	8394	Suzuki	Esteem	Turquoise	1996	603662.84	68180-902		Male	Statistician III	646-927-6795	pabaroughjb@nydailynews.com	Brooklyn	United States	US	New York	56 Kings Junction	2019/3/27	68745-1035	2019/5/4	Standard Class	Air	11205	998944.56	2	0.53	jcb	3.56714E+15	Very Bad
697	82 Bellgrove Lane		481-91-2770	2263	Pontiac	1000	Violet	1984	615803.61	41520-092		Female	Sales Representative	862-536-9761	fcardoojc@reference.com	Newark	United States	US	New Jersey	24873 Talmadge Point	2018/11/8	57955-6044	2019/5/6	Second Class	Air	7188	723933.99	1	0.55	jcb	3.5416E+15	Bad
698	2321 Delaware Hill		844-76-6966	3886	Buick	Skylark	Puce	1997	584619.29	10157-1010		Female	Account Coordinator	408-170-2918	abroxupjd@qq.com	San Jose	United States	US	California	90 Golden Leaf Crossing	2018/10/13	0143-9681	2019/1/9	Standard Class	Air	95155	908697.34	1	0.81	jcb	3.58762E+15	Okay
699	03971 Grover Road		404-01-9457	873	Ford	Festiva	Aquamarine	1990	515198.84	43419-028		Female	VP Accounting	405-340-4762	bsimkinje@angelfire.com	Oklahoma City	United States	US	Oklahoma	03903 Mccormick Parkway	2018/11/27	0113-0459	2019/2/22	First Class	Truck	73179	854665.45	1	0.75	bankcard	5.61028E+15	Very Good
700	36918 2nd Avenue		497-92-9272	5103	Infiniti	G25	Indigo	2012	514859.66	68151-2347		Female	Budget/Accounting Analyst IV	509-448-4917	nzecchiniijf@webeden.co.uk	Spokane	United States	US	Washington	4098 Dunning Junction	2019/1/11	63323-285	2019/2/28	Same Day	Truck	99252	933882.85	1	0.56	jcb	3.58316E+15	Very Good
701	5343 Schiller Way		617-67-0879	5363	Chevrolet	Camaro	Maroon	1969	726527	52584-900		Female	Account Executive	412-232-2228	emccookjg@constantcontact.com	Pittsburgh	United States	US	Pennsylvania	4802 Meadow Vale Alley	2018/11/21	43742-0195	2019/3/18	First Class	Truck	15279	781387.1	1	0.62	jcb	3.53656E+15	Very Good
702	9576 Alpine Road		882-04-7101	9125	Chrysler	Imperial	Blue	1992	700741.85	33992-0100		Male	Editor	509-526-6935	gwarringtonjh@uol.com.br	Spokane	United States	US	Washington	4 Comanche Court	2018/8/16	67234-014	2019/1/8	Standard Class	Air	99252	819482.77	2	0.52	visa-electron	4.02686E+15	Good
703	1183 Redwing Court		353-48-6544	5461	Ford	Galaxie	Red	1964	505333.49	52584-053		Male	Desktop Support Technician	916-510-6535	adunstoneji@qq.com	Sacramento	United States	US	California	206 Kennedy Junction	2018/7/23	64205-006	2019/1/2	First Class	Air	95838	974787.89	1	0.81	jcb	3.57749E+15	Okay
704	3 Ohio Court		292-72-2472	1273	Chevrolet	Suburban	Blue	2008	513179.3	34645-4001		Male	Statistician IV	202-458-6400	ggobeauxjj@mail.ru	Washington	United States	US	District of Columbia	29810 Bunting Avenue	2019/5/28	68788-9777	2019/1/11	First Class	Truck	20067	963512.41	2	0.69	americanexpress	3.74622E+14	Good
705	1572 Mitchell Place		652-19-2433	604	Lincoln	LS	Puce	2003	727445.38	60319-2001		Male	Legal Assistant	281-864-1863	brubiejk@clickbank.net	Houston	United States	US	Texas	4841 Pond Pass	2019/5/31	13537-171	2019/5/1	Second Class	Truck	77095	724227.01	2	0.29	china-unionpay	5.60224E+16	Okay
706	031 Forster Point		420-24-4101	248	GMC	Sierra 1500	Turquoise	2005	758216.55	52915-070		Female	Technical Writer	214-834-6027	cdavidssonjl@pcworld.com	Dallas	United States	US	Texas	64 Paget Parkway	2019/1/13	55312-994	2019/6/4	First Class	Truck	75251	824000.5	2	0.59	jcb	3.52827E+15	Bad
707	9 Manley Road		321-62-5923	8125	Audi	Q7	Violet	2012	586615.13	62756-093		Male	Systems Administrator IV	310-656-0953	vcrathornejm@technorati.com	Inglewood	United States	US	California	49185 Tony Junction	2018/11/9	51367-016	2019/4/11	Second Class	Truck	90310	835501.86	2	0.35	jcb	3.58377E+15	Okay
708	47 Bonner Street		718-13-1400	7877	Jeep	Commander	Yellow	2010	526361.54	55714-4520		Female	Geologist II	319-782-8681	mgethinjn@flickr.com	Iowa City	United States	US	Iowa	53560 Jenifer Parkway	2019/3/10	55154-4959	2019/1/23	Same Day	Air	52245	862416.27	1	0.59	jcb	3.57644E+15	Very Good
709	5 Declaration Circle		463-66-8301	8422	Isuzu	Trooper	Maroon	1992	788339.39	61010-5400		Male	Senior Developer	520-847-1547	cgiovannijo@nasa.gov	Tucson	United States	US	Arizona	544 Mandrake Junction	2019/4/11	0603-2109	2019/6/14	Second Class	Truck	85715	739527.87	2	0.69	diners-club-enroute	2.01566E+14	Good
710	13 Bluestem Trail		684-93-2807	9135	Mercury	Mountaineer	Blue	2006	563999.5	51769-980		Male	Accounting Assistant IV	203-267-8615	cfirksjp@webs.com	Stamford	United States	US	Connecticut	179 Pleasure Pass	2018/7/30	51815-216	2019/4/24	Same Day	Truck	6905	935249.84	1	0.85	maestro	6.76177E+18	Bad
711	57 Westerfield Way		537-02-6248	5633	Chrysler	300	Indigo	2007	591457.66	52125-618		Female	Account Executive	361-685-5115	adowsonjq@cnn.com	Corpus Christi	United States	US	Texas	9 Columbus Street	2018/7/11	30142-770	2019/6/7	Standard Class	Truck	78415	854774.96	2	0.29	visa	4.04138E+12	Bad
712	06 East Terrace		464-43-1062	9171	Mazda	B-Series Plus	Violet	2003	589557.69	63304-581		Male	Human Resources Manager	812-758-1637	jramsdalejr@ycombinator.com	Terre Haute	United States	US	Indiana	7844 Susan Circle	2019/2/26	0268-1069	2019/5/20	First Class	Truck	47805	950197.37	1	0.45	laser	6.70606E+16	Good
713	80 Warbler Way		803-42-2537	9042	Volkswagen	GTI	Blue	2011	551766.57	64679-743		Male	Senior Sales Associate	331-368-8257	ustarkiejs@shareasale.com	Aurora	United States	US	Illinois	8 Washington Crossing	2019/2/20	49884-397	2019/1/6	Same Day	Air	60505	806904.64	1	0.53	mastercard	5.42385E+15	Good
714	4312 Meadow Vale Drive		738-89-1467	3988	Volkswagen	Passat	Fuscia	1997	606148.3	43063-087		Male	Analog Circuit Design manager	716-399-3309	gbritianjt@java.com	Buffalo	United States	US	New York	2332 Pine View Parkway	2018/6/19	54868-0262	2019/5/8	First Class	Air	14269	875330.79	2	0.39	laser	6.77154E+18	Okay
715	43 Stang Parkway		265-42-4185	7695	Buick	Park Avenue	Goldenrod	2004	611557.19	66288-1100		Female	Senior Editor	806-257-2089	rkhominju@google.com.au	Amarillo	United States	US	Texas	95 Anhalt Alley	2019/3/22	35356-125	2019/3/16	Same Day	Truck	79105	882288.26	1	0.44	jcb	3.54852E+15	Very Good
716	7 Utah Way		696-80-0102	4672	Chrysler	Sebring	Orange	1999	551976.98	37012-335		Male	Software Engineer III	202-113-5159	ngazeyjv@uol.com.br	Washington	United States	US	District of Columbia	38 Ilene Terrace	2018/7/17	16590-016	2019/2/4	Second Class	Air	20010	974216.17	1	0.61	jcb	3.55129E+15	Good
717	059 Prentice Avenue		195-91-9512	5375	Volvo	S60	Crimson	2003	790914.32	55312-571		Male	Geologist I	704-994-0341	ielphickjw@lycos.com	Charlotte	United States	US	North Carolina	1 Northland Pass	2018/7/25	68151-5113	2019/1/4	Same Day	Air	28242	878047.69	1	0.78	jcb	3.55204E+15	Okay
718	4253 Homewood Trail		662-27-1304	8874	Volkswagen	New Beetle	Teal	2010	585248.39	0187-2205		Female	Statistician II	303-402-5682	gzimekjx@nyu.edu	Boulder	United States	US	Colorado	69958 Di Loreto Place	2018/7/16	55154-8273	2019/4/9	Same Day	Air	80328	703132.9	1	0.73	bankcard	5.60224E+15	Bad
719	29731 Ronald Regan Terrace		383-56-0356	8412	GMC	Sierra 1500	Violet	2008	675701.93	55154-5880		Female	Staff Scientist	615-371-5576	hheddenjy@mapquest.com	Murfreesboro	United States	US	Tennessee	263 Bunker Hill Plaza	2018/12/28	51079-375	2019/6/3	Second Class	Truck	37131	911165.84	2	0.58	mastercard	5.10014E+15	Very Good
720	3 Londonderry Junction		706-52-1841	922	Chevrolet	1500	Orange	1997	606029.46	24909-606		Male	Office Assistant III	215-673-8768	rbrucejz@google.ca	Philadelphia	United States	US	Pennsylvania	57262 New Castle Center	2019/2/27	57520-0955	2019/5/11	Standard Class	Truck	19178	860147.02	1	0.86	jcb	3.53776E+15	Okay
721	5865 Main Road		375-70-6450	5821	Ford	Explorer	Aquamarine	2013	679528.18	0362-9011		Female	Programmer Analyst II	213-516-4818	adionisettik0@independent.co.uk	Los Angeles	United States	US	California	48115 Steensland Circle	2018/9/29	52244-010	2019/4/20	First Class	Air	90101	911770.07	1	0.33	maestro	6.7631E+15	Okay
722	84884 Graedel Point		211-89-4622	6097	Isuzu	i-370	Fuscia	2008	686020.43	13913-011		Female	Librarian	303-825-3348	amackenneyk1@reddit.com	Littleton	United States	US	Colorado	5040 Old Gate Center	2018/9/1	49781-100	2019/5/7	Second Class	Truck	80161	719077.52	2	0.36	americanexpress	3.74623E+14	Okay
723	35 Heffernan Park		635-30-3693	7811	Suzuki	Vitara	Indigo	2004	673188.69	64942-1174		Male	Actuary	202-205-3928	gvasilyevk2@illinois.edu	Washington	United States	US	District of Columbia	68 Kinsman Avenue	2018/12/1	53645-1020	2019/1/20	Standard Class	Air	20530	729961.22	2	0.4	mastercard	5.00767E+15	Very Good
724	96243 Buena Vista Drive		515-59-8716	4526	Ford	Ranger	Red	1994	721704.44	0008-1123		Female	Senior Developer	409-884-0947	tlimprichtk3@amazon.de	Beaumont	United States	US	Texas	242 Forster Plaza	2019/2/15	0615-0828	2019/1/16	First Class	Air	77705	825394.46	2	0.7	jcb	3.58886E+15	Okay
725	42206 Utah Park		598-42-8987	3794	Jeep	Wrangler	Maroon	1993	779153.66	52125-794		Female	Nurse	202-409-5919	mbaxstarek4@cafepress.com	Washington	United States	US	District of Columbia	1422 Everett Point	2019/3/8	0187-2617	2019/3/21	Same Day	Air	20557	945054.68	2	0.5	americanexpress	3.74283E+14	Very Good
726	1476 Debra Avenue		182-49-9647	476	Ford	F-Series	Green	1993	715028.19	43063-024		Male	Clinical Specialist	661-403-8125	mdulantyk5@facebook.com	Bakersfield	United States	US	California	9989 Petterle Alley	2019/5/1	52164-1105	2019/5/29	Same Day	Truck	93381	727874.43	2	0.53	jcb	3.5613E+15	Very Bad
727	37 Cascade Trail		260-99-4882	4696	Mercedes-Benz	CL-Class	Crimson	2008	587713.58	52533-080		Female	Web Designer IV	860-482-6177	pmaddicksk6@mayoclinic.com	West Hartford	United States	US	Connecticut	5989 Prairieview Court	2018/8/20	49999-192	2019/3/30	Second Class	Truck	6127	986117.87	2	0.8	jcb	3.54443E+15	Okay
728	3 Rigney Parkway		460-78-3058	2309	Land Rover	Discovery	Pink	1999	611884.1	59779-389		Female	Budget/Accounting Analyst I	973-808-8141	mstrotonk7@flavors.me	Jersey City	United States	US	New Jersey	32715 Darwin Terrace	2018/10/7	12488-0200	2019/1/16	Same Day	Truck	7310	996850.66	1	0.68	jcb	3.53907E+15	Good
729	4633 Dexter Center		863-37-0862	1712	Toyota	Venza	Green	2013	790715	47682-101		Male	Software Consultant	601-280-2657	kclappk8@patch.com	Jackson	United States	US	Mississippi	74 Gateway Road	2019/3/15	50988-179	2019/5/11	Standard Class	Truck	39216	839657.87	2	0.7	bankcard	5.60226E+15	Very Bad
730	24 Commercial Pass		702-53-2175	8724	Mitsubishi	Pajero	Purple	1998	707461.29	55154-2431		Female	Business Systems Development Analyst	812-113-7971	cmunnionk9@goodreads.com	Terre Haute	United States	US	Indiana	1 Golden Leaf Court	2019/5/4	54973-0617	2019/5/16	First Class	Truck	47805	715510.23	2	0.44	jcb	3.53201E+15	Very Good
731	95345 Emmet Hill		295-04-9339	1255	Pontiac	Vibe	Khaki	2006	678297.81	61722-060		Male	Teacher	402-596-1208	ctillka@sourceforge.net	Lincoln	United States	US	Nebraska	8 Grayhawk Trail	2018/9/25	55154-5128	2019/3/11	Same Day	Air	68505	789191.4	1	0.85	jcb	3.55996E+15	Bad
732	1 3rd Road		313-61-3862	4132	BMW	M5	Pink	2000	669111.47	61139-513		Male	Human Resources Manager	917-561-1487	tgerrykb@barnesandnoble.com	Flushing	United States	US	New York	1254 Susan Pass	2018/11/19	65862-148	2019/6/8	Standard Class	Truck	11388	848429.11	2	0.34	bankcard	5.61072E+15	Very Bad
733	352 Hooker Lane		193-04-1166	3479	Chevrolet	Avalanche	Puce	2007	696999.61	55316-998		Male	Geological Engineer	714-764-4679	caylmerkc@wsj.com	Garden Grove	United States	US	California	8 Miller Point	2018/11/14	37000-410	2019/3/27	Second Class	Truck	92645	961124.72	1	0.47	switch	4.90574E+18	Good
734	31216 8th Park		777-91-4755	1279	Pontiac	Bonneville	Turquoise	1986	608936.64	65862-406		Female	Administrative Assistant III	202-246-0892	aackroydkd@biblegateway.com	Washington	United States	US	District of Columbia	24282 Evergreen Plaza	2018/7/27	63868-093	2019/1/6	First Class	Air	20088	853905.78	2	0.81	visa	4.01795E+12	Bad
735	77 North Terrace		601-43-4107	2311	Mazda	MX-5	Purple	2001	771085.49	54868-5545		Male	Senior Editor	205-303-9173	elapwoodke@zimbio.com	Birmingham	United States	US	Alabama	57759 Fallview Parkway	2019/2/18	0113-0166	2019/1/7	Second Class	Air	35205	775625.37	2	0.69	jcb	3.54391E+15	Very Good
736	6 Gulseth Alley		476-52-0185	4573	Ford	F250	Orange	1999	575374.57	65044-2320		Female	Software Consultant	515-817-7422	rsibbsonkf@hatena.ne.jp	Des Moines	United States	US	Iowa	56791 Melby Park	2019/1/10	13537-254	2019/4/30	Same Day	Air	50369	896197.02	2	0.45	jcb	3.54658E+15	Good
737	5782 Dahle Street		389-66-3576	9915	Ford	Mustang	Puce	1970	674685.37	42924-001		Female	Payment Adjustment Coordinator	562-959-0913	crawleskg@nature.com	Anaheim	United States	US	California	24 8th Place	2018/12/7	42023-167	2019/1/6	Second Class	Truck	92805	800465.3	2	0.77	bankcard	5.60221E+15	Very Bad
738	2 Bay Lane		348-17-1178	4341	Chevrolet	Tahoe	Goldenrod	2007	506708.4	68016-081		Male	Database Administrator IV	515-405-2235	gleemankh@telegraph.co.uk	Des Moines	United States	US	Iowa	12 Hermina Street	2019/2/3	59779-324	2019/2/4	Second Class	Truck	50305	861365.74	1	0.53	mastercard	5.04838E+15	Very Bad
739	5915 Sauthoff Crossing		413-57-3046	9969	Chevrolet	Tahoe	Turquoise	2008	584628.7	37808-416		Female	Media Manager II	206-869-9196	dharrollki@washington.edu	Seattle	United States	US	Washington	6 Sutteridge Drive	2019/3/18	67345-0782	2019/5/9	Standard Class	Truck	98115	755927.31	1	0.58	maestro	5.89334E+15	Very Good
740	18592 Dawn Avenue		302-14-6183	532	Suzuki	Samurai	Aquamarine	1993	673920.37	0168-0151		Female	Financial Advisor	269-467-1203	bkellickkj@vimeo.com	Battle Creek	United States	US	Michigan	77101 Kedzie Way	2019/6/16	0597-0001	2019/1/17	Second Class	Air	49018	731935.83	2	0.29	jcb	3.5442E+15	Bad
741	6849 Dennis Parkway		688-69-2823	295	Jaguar	X-Type	Khaki	2005	652936.01	53247-330		Female	Web Designer I	850-688-8218	mbibbykk@dagondesign.com	Panama City	United States	US	Florida	17798 Prentice Court	2018/12/24	0078-0592	2019/1/23	First Class	Air	32405	723862.98	2	0.62	jcb	3.55598E+15	Bad
742	84187 Artisan Park		401-62-7882	9658	Mitsubishi	Mighty Max	Khaki	1992	540981.11	42957-001		Male	VP Accounting	509-846-6734	bferentzkl@census.gov	Spokane	United States	US	Washington	53830 Bartillon Place	2018/12/23	49967-715	2019/4/24	First Class	Truck	99220	792567.58	2	0.39	laser	6.77132E+17	Okay
743	321 Di Loreto Center		464-68-1650	9522	Nissan	Sentra	Pink	2007	636030.59	48951-3145		Male	Teacher	415-563-9515	msherewoodkm@sphinn.com	San Francisco	United States	US	California	85679 Melody Street	2019/4/30	57955-0815	2019/3/25	Second Class	Air	94177	793743.25	1	0.53	maestro	6.04917E+15	Very Good
744	06 Glendale Avenue		466-16-7156	9909	GMC	Sierra 3500	Yellow	2008	704337.81	37808-386		Female	Paralegal	213-326-2898	eblenkinkn@japanpost.jp	Los Angeles	United States	US	California	0931 Golden Leaf Road	2018/10/28	53808-0712	2019/4/8	Second Class	Air	90030	918102.88	1	0.47	jcb	3.566E+15	Good
745	69 Forest Run Circle		420-52-8603	1631	Jaguar	XJ Series	Teal	2002	701640.08	20276-433		Male	Structural Engineer	781-738-3318	slittlechildko@skype.com	Watertown	United States	US	Massachusetts	26348 Parkside Court	2018/9/13	51621-038	2019/2/12	Same Day	Air	2472	991121.37	1	0.9	maestro	5.02014E+18	Bad
746	08 Lakeland Hill		782-36-5592	8966	Mercedes-Benz	SLK-Class	Aquamarine	2007	555992.61	41268-441		Female	Executive Secretary	207-553-5217	kblastockkp@wp.com	Portland	United States	US	Maine	66 Esker Plaza	2019/2/8	66336-135	2019/4/4	First Class	Truck	4109	807953.8	1	0.72	jcb	3.55804E+15	Bad
747	9582 Morrow Parkway		134-03-8131	8948	Subaru	Alcyone SVX	Red	1994	658137.7	55154-7453		Female	Geologist I	515-783-6239	obevanskq@parallels.com	Des Moines	United States	US	Iowa	67 Emmet Lane	2019/2/21	43269-835	2019/1/7	First Class	Truck	50369	810300.48	2	0.59	switch	6.75999E+17	Okay
748	58 Butternut Street		368-09-4452	4421	Mercury	Mariner	Fuscia	2009	617304.48	54118-7188		Male	Project Manager	915-784-1285	cduddlekr@cbslocal.com	El Paso	United States	US	Texas	9290 Pond Court	2018/8/29	56062-288	2019/2/17	Second Class	Truck	88558	896202.42	2	0.58	maestro	6.76311E+18	Bad
749	86528 Merrick Hill		619-51-4664	6191	Ford	Explorer Sport Trac	Teal	2007	587498.89	46122-245		Male	Computer Systems Analyst III	202-483-0834	ddomeks@baidu.com	Washington	United States	US	District of Columbia	607 Larry Pass	2018/7/11	52642-006	2019/2/22	Second Class	Air	20520	708585.42	1	0.5	jcb	3.58208E+15	Very Good
750	7 Meadow Ridge Place		602-57-0765	9341	Pontiac	Parisienne	Red	1986	797632.01	61314-294		Male	Engineer IV	806-457-6984	aalsinakt@chron.com	Lubbock	United States	US	Texas	3743 Corry Park	2019/1/3	0498-0015	2019/3/17	Second Class	Air	79452	879851.55	2	0.58	jcb	3.58147E+15	Good
751	488 Union Alley		363-41-0203	3860	Volvo	S40	Purple	2000	512972.42	64117-228		Female	Sales Associate	602-443-5103	cpittsonku@scribd.com	Tempe	United States	US	Arizona	3 Dwight Avenue	2019/2/4	59547-310	2019/5/27	First Class	Truck	85284	758801.6	1	0.89	mastercard	5.57946E+15	Okay
752	888 Ridge Oak Center		862-89-1699	346	BMW	M3	Aquamarine	1999	568442.22	42546-175		Male	Financial Advisor	719-217-4001	nmandreykv@newyorker.com	Colorado Springs	United States	US	Colorado	34 Jana Crossing	2018/12/11	0179-0013	2019/1/27	Second Class	Truck	80951	743731.19	2	0.38	visa	4.04138E+15	Bad
753	9 Northland Parkway		610-12-0339	7913	Toyota	Land Cruiser	Turquoise	1992	591927.57	75857-1123		Female	Budget/Accounting Analyst I	516-795-9981	rjeffresskw@usgs.gov	New Hyde Park	United States	US	New York	6550 Fallview Avenue	2019/3/22	57237-095	2019/2/18	First Class	Truck	11044	872304.78	2	0.85	bankcard	5.60221E+15	Very Good
754	58377 Duke Alley		199-74-0486	5464	Chevrolet	Avalanche 2500	Fuscia	2004	670113.56	55648-172		Male	Environmental Specialist	727-952-4013	bianizzikx@etsy.com	Clearwater	United States	US	Florida	274 Utah Junction	2019/5/8	0069-2980	2019/3/19	Second Class	Air	34620	825038.13	2	0.69	americanexpress	3.74284E+14	Good
755	60 Eliot Avenue		347-99-2708	1359	Chevrolet	Impala	Pink	2003	554905.32	76461-910		Female	Structural Engineer	801-761-3296	lpayneky@cbslocal.com	Ogden	United States	US	Utah	404 School Street	2018/8/12	37808-604	2019/4/5	Standard Class	Truck	84409	942568.23	2	0.57	switch	4.93649E+18	Very Bad
756	1 Mallory Circle		327-94-5292	9311	Chevrolet	Cruze	Violet	2012	521331.19	54973-3112		Female	Geologist I	520-158-6292	moconnelkz@discuz.net	Tucson	United States	US	Arizona	231 Coolidge Hill	2018/12/4	0185-0055	2019/6/17	First Class	Air	85715	737000.96	2	0.77	china-unionpay	5.60223E+16	Bad
757	44736 Nancy Circle		160-57-1114	2932	Chevrolet	Avalanche	Violet	2012	736871.5	64117-293		Female	Systems Administrator I	208-575-7723	lmackrol0@studiopress.com	Boise	United States	US	Idaho	32089 Darwin Point	2018/9/19	67457-198	2019/6/7	Standard Class	Air	83727	906450	1	0.71	jcb	3.53098E+15	Okay
758	62 Welch Place		404-75-2325	9749	Pontiac	G8	Goldenrod	2008	625853.14	60505-2664		Male	Account Coordinator	915-394-0885	vdergesl1@businessinsider.com	El Paso	United States	US	Texas	6694 Cardinal Court	2018/12/7	13537-138	2019/2/20	Same Day	Air	79940	712344.87	2	0.33	china-unionpay	5.60224E+16	Very Bad
759	4 Orin Crossing		302-88-9034	1287	Porsche	Boxster	Puce	2003	752105.28	55312-160		Female	Web Developer IV	770-172-6849	dwinckworthl2@paginegialle.it	Norcross	United States	US	Georgia	65 Wayridge Plaza	2018/9/7	53808-0748	2019/5/18	Standard Class	Air	30092	946883.85	1	0.27	jcb	3.56427E+15	Bad
760	411 Clove Trail		129-61-5552	1453	Buick	Park Avenue	Goldenrod	2004	723963.65	0024-2792		Male	Civil Engineer	720-577-2387	hmcrobertsl3@dagondesign.com	Denver	United States	US	Colorado	740 Bowman Parkway	2018/12/10	63629-3868	2019/5/27	First Class	Air	80209	909290.18	2	0.82	jcb	3.5552E+15	Very Bad
761	426 Crescent Oaks Parkway		795-17-6148	1732	Lexus	RX	Indigo	2000	540060.54	52125-338		Male	Food Chemist	505-775-7780	cmunneryl4@meetup.com	Albuquerque	United States	US	New Mexico	3448 Merry Terrace	2018/10/10	58790-301	2019/1/23	Second Class	Truck	87201	886736.71	2	0.45	mastercard	5.10018E+15	Very Bad
762	81 Harper Court		458-63-5737	1699	Subaru	Baja	Indigo	2004	674903.69	36987-2585		Male	Staff Accountant I	573-595-0416	yhodginl5@wp.com	Columbia	United States	US	Missouri	3297 Dahle Lane	2019/5/22	55758-005	2019/5/26	First Class	Truck	65211	707931.34	1	0.25	instapayment	6.37686E+15	Bad
763	07329 Artisan Circle		457-92-2588	881	MINI	Countryman	Aquamarine	2012	532835.06	42291-886		Female	Recruiter	909-298-2375	awadforthl6@census.gov	Riverside	United States	US	California	00978 Mifflin Circle	2019/1/21	36987-3172	2019/4/8	Second Class	Truck	92505	958102.91	1	0.82	jcb	3.54802E+15	Good
764	33992 Anhalt Plaza		748-05-8021	8372	Hyundai	Tiburon	Maroon	2001	506158.64	59746-383		Female	Human Resources Assistant I	412-911-5517	sharrhyl7@biblegateway.com	Pittsburgh	United States	US	Pennsylvania	4 Debs Way	2018/8/16	47335-924	2019/4/5	Standard Class	Air	15235	893722.79	2	0.71	diners-club-us-ca	5.49491E+15	Okay
765	0 Vernon Hill		579-85-4630	721	Chevrolet	Tahoe	Violet	2005	548028.15	50484-303		Male	Software Engineer I	419-388-9476	fcurwenl8@storify.com	Toledo	United States	US	Ohio	5533 Shoshone Place	2019/2/7	0591-3221	2019/2/8	Standard Class	Air	43699	846156.49	1	0.66	maestro	5.03885E+16	Very Good
766	23319 South Lane		260-79-5534	1254	Isuzu	Rodeo	Orange	2004	782289.27	61715-028		Male	Actuary	415-175-2670	rdomkel9@japanpost.jp	Hayward	United States	US	California	8 Rockefeller Terrace	2019/1/28	21695-133	2019/3/26	Second Class	Truck	94544	893327.67	2	0.4	jcb	3.54085E+15	Very Bad
767	5 Arkansas Terrace		244-57-4207	6639	Mercedes-Benz	CL-Class	Khaki	1999	671257.73	50438-102		Female	Physical Therapy Assistant	484-942-8189	nvinsenla@yellowpages.com	Reading	United States	US	Pennsylvania	1289 Messerschmidt Terrace	2018/10/19	49349-796	2019/5/7	Same Day	Truck	19605	738293.36	2	0.5	china-unionpay	5.60225E+16	Good
768	8494 David Parkway		210-96-7174	8544	Chevrolet	Malibu	Goldenrod	1997	560465.15	0113-0425		Female	Environmental Specialist	234-289-1283	pkeatchlb@is.gd	Akron	United States	US	Ohio	7645 Twin Pines Alley	2019/2/6	41250-299	2019/2/2	First Class	Truck	44393	947205.47	1	0.48	jcb	3.55983E+15	Okay
769	29 Lerdahl Place		740-48-9608	4491	Ford	F450	Pink	2009	655279.64	15127-900		Male	Geological Engineer	480-499-4481	asherclifflc@jiathis.com	Scottsdale	United States	US	Arizona	741 Harper Plaza	2019/3/16	21695-065	2019/3/30	Same Day	Air	85271	869230.15	2	0.55	maestro	5.03883E+18	Very Good
770	70771 Hovde Court		473-29-9975	254	Ford	Flex	Indigo	2010	587554.81	0641-6068		Female	Accounting Assistant II	205-152-6799	mkilnerld@earthlink.net	Tuscaloosa	United States	US	Alabama	2 Dovetail Street	2019/1/5	42411-041	2019/5/25	Second Class	Truck	35487	843974.59	1	0.39	americanexpress	3.74288E+14	Bad
771	15045 Hudson Court		186-94-1474	3966	Mitsubishi	Galant	Maroon	2002	685615.59	11673-536		Female	Analyst Programmer	803-160-8110	wpunchle@digg.com	Columbia	United States	US	South Carolina	1 5th Trail	2019/3/27	0173-0699	2019/5/8	Standard Class	Truck	29240	865143.18	1	0.32	jcb	3.54937E+15	Okay
772	6 Badeau Street		125-29-5865	442	Jaguar	XJ Series	Indigo	2003	622723.51	55154-1385		Male	Design Engineer	864-849-1464	rpummelllf@hhs.gov	Greenville	United States	US	South Carolina	056 High Crossing Lane	2019/1/1	10237-833	2019/4/10	First Class	Air	29615	921861.76	1	0.31	jcb	3.5303E+15	Bad
773	47598 Derek Point		372-66-2100	8692	Chevrolet	Malibu	Violet	2006	630537.16	0023-4385		Female	Research Associate	630-947-3323	imeranlg@weebly.com	Naperville	United States	US	Illinois	1 Huxley Crossing	2019/5/12	0074-4341	2019/1/21	Same Day	Truck	60567	978429.15	1	0.78	laser	6.30466E+18	Good
774	3 Eastlawn Road		496-04-6406	9423	Buick	Electra	Indigo	1984	660346.54	47593-458		Female	Editor	312-524-6915	gshillabeerlh@photobucket.com	Chicago	United States	US	Illinois	33 Judy Way	2019/4/7	43419-024	2019/1/23	Second Class	Air	60674	721969.72	1	0.67	diners-club-enroute	2.01879E+14	Good
775	19013 Memorial Road		803-15-9847	9534	Volkswagen	Corrado	Aquamarine	1993	666658.35	36987-2515		Male	Registered Nurse	513-534-2151	jalvarli@amazonaws.com	Cincinnati	United States	US	Ohio	89343 Merrick Pass	2018/12/18	42808-300	2019/2/22	First Class	Truck	45213	962546.17	2	0.31	americanexpress	3.77069E+14	Okay
776	171 Trailsway Circle		804-98-8936	4529	Oldsmobile	Intrigue	Purple	2000	664182.08	63187-009		Male	Chief Design Engineer	574-268-5872	jtourlelj@comcast.net	South Bend	United States	US	Indiana	8 La Follette Crossing	2018/12/23	50845-0046	2019/2/6	Same Day	Air	46620	979670.86	1	0.6	jcb	3.57677E+15	Very Good
777	5653 Mendota Avenue		268-21-3799	7094	Chevrolet	2500	Turquoise	1994	598993.98	55319-619		Female	Analyst Programmer	347-371-4599	orodolflk@eepurl.com	New York City	United States	US	New York	2 Pankratz Circle	2019/5/7	0168-0309	2019/1/4	Second Class	Truck	10014	712411.61	2	0.64	jcb	3.56927E+15	Okay
778	15269 3rd Lane		310-97-3261	3761	Plymouth	Neon	Purple	1996	610626.3	65044-9961		Female	Research Assistant IV	646-824-1696	ibruggerll@desdev.cn	New York City	United States	US	New York	15210 Fordem Alley	2019/5/30	0006-0078	2019/3/26	First Class	Air	10060	943388.33	2	0.39	switch	4.90325E+17	Very Bad
779	2 Lakeland Trail		494-57-4600	7923	Toyota	Camry	Turquoise	2006	524379.6	0781-5348		Male	Account Coordinator	917-667-4256	dwoodnuttlm@weather.com	Jamaica	United States	US	New York	66 Briar Crest Street	2018/7/18	55154-2860	2019/2/28	First Class	Air	11436	798116.34	1	0.43	jcb	3.58939E+15	Good
780	6 Claremont Trail		588-79-8750	5532	Audi	A6	Yellow	2005	608858.62	10702-018		Female	VP Sales	415-222-9982	mlindholmln@istockphoto.com	San Francisco	United States	US	California	1822 Havey Crossing	2019/5/8	10056-060	2019/1/16	Standard Class	Truck	94121	758026.52	1	0.46	jcb	3.57148E+15	Very Bad
781	51 Westridge Point		731-48-0736	9436	Ford	LTD Crown Victoria	Mauv	1985	690369.07	54868-3533		Female	Paralegal	512-316-7266	cvinalo@storify.com	Austin	United States	US	Texas	83323 Commercial Court	2018/12/17	60429-145	2019/2/28	Second Class	Air	78715	965516.53	1	0.38	switch	4.9035E+18	Very Bad
782	63 Moose Parkway		601-64-6468	9381	Volkswagen	Type 2	Red	1988	571972.07	54868-6387		Female	Marketing Assistant	210-417-5117	ssenettlp@wunderground.com	San Antonio	United States	US	Texas	4450 Forster Hill	2019/3/2	52125-862	2019/2/14	Standard Class	Truck	78230	777987.42	1	0.33	jcb	3.58668E+15	Good
783	976 Magdeline Plaza		373-33-2834	90	Dodge	Neon	Aquamarine	1996	502707.19	51346-144		Male	Associate Professor	617-830-3556	lharphamlq@pagesperso-orange.fr	Boston	United States	US	Massachusetts	247 Gulseth Crossing	2019/6/7	41190-656	2019/3/21	Standard Class	Air	2124	724816.67	1	0.26	solo	6.33421E+15	Bad
784	6 Division Plaza		480-75-1740	8454	Buick	Riviera	Indigo	1987	554071.85	61919-178		Male	Clinical Specialist	903-545-9063	kborsilr@msn.com	Texarkana	United States	US	Texas	905 Mendota Trail	2019/1/27	43063-025	2019/4/14	Standard Class	Truck	75507	858393.4	2	0.7	jcb	3.56235E+15	Bad
785	33088 Clarendon Alley		559-44-4423	6941	Buick	Somerset	Puce	1986	710069.75	0172-3762		Female	VP Sales	910-935-4907	kbellordls@imgur.com	Wilmington	United States	US	North Carolina	02624 Tony Crossing	2018/9/8	0363-0563	2019/4/17	Same Day	Truck	28410	951537.81	2	0.77	instapayment	6.37451E+15	Good
786	085 Burning Wood Hill		590-21-5146	7931	Honda	Accord	Fuscia	1992	643646.96	57664-056		Male	Clinical Specialist	772-246-8311	kwavishlt@ebay.com	Port Saint Lucie	United States	US	Florida	84734 Lakewood Center	2018/12/10	52164-1120	2019/1/13	Same Day	Truck	34985	744448.14	1	0.25	jcb	3.53981E+15	Bad
787	710 Oriole Pass		709-54-7208	4131	Mercury	Cougar	Turquoise	1992	614712.24	48951-7116		Male	Chemical Engineer	503-707-7976	kingletonlu@stumbleupon.com	Salem	United States	US	Oregon	5 Roxbury Road	2018/6/19	36800-539	2019/2/1	Same Day	Truck	97306	818639.1	1	0.68	mastercard	5.20102E+15	Bad
788	42568 Kinsman Center		862-61-5064	9912	Isuzu	i-370	Khaki	2007	666631.31	52584-482		Male	Developer IV	214-881-4939	ctrenowethlv@odnoklassniki.ru	Dallas	United States	US	Texas	8117 Evergreen Plaza	2018/11/30	36987-3033	2019/2/1	Same Day	Truck	75260	771306.73	2	0.87	jcb	3.53878E+15	Very Good
789	7776 Fairview Hill		361-93-5692	9622	Toyota	Highlander	Crimson	2005	769788.04	69161-002		Male	Database Administrator III	786-400-3230	dquillinanelw@ihg.com	Miami	United States	US	Florida	665 Derek Center	2018/7/1	48102-012	2019/4/10	Same Day	Truck	33196	838665.48	2	0.28	jcb	3.58876E+15	Okay
790	887 Larry Point		809-80-4403	9324	Dodge	Intrepid	Violet	1993	668395.35	50458-194		Male	Staff Scientist	626-199-2056	ltwohiglx@fda.gov	Pasadena	United States	US	California	2847 Pankratz Way	2019/4/27	36987-1677	2019/1/3	Same Day	Air	91131	754455.42	1	0.51	visa-electron	4.40515E+15	Good
791	8 Starling Park		811-83-2542	4994	Mitsubishi	Galant	Indigo	1988	702080.03	57955-1531		Male	Financial Advisor	213-726-4729	pritmeyerly@prlog.org	Van Nuys	United States	US	California	6759 Victoria Point	2019/2/25	44924-116	2019/4/10	Standard Class	Truck	91499	985957.59	1	0.85	solo	6.76731E+17	Very Good
792	0853 Coolidge Point		233-64-3603	604	Mazda	B2500	Mauv	2001	605937.43	0093-7304		Male	Biostatistician II	217-194-7564	ctallachlz@desdev.cn	Springfield	United States	US	Illinois	7044 Sommers Drive	2019/4/2	55154-6637	2019/1/27	First Class	Truck	62723	877869.33	1	0.49	jcb	3.58949E+15	Okay
793	6 Moland Parkway		746-17-1815	821	Mazda	MX-3	Pink	1994	727119.19	65841-695		Female	Electrical Engineer	361-535-1418	cceriem0@ed.gov	Corpus Christi	United States	US	Texas	063 Pankratz Court	2019/4/19	36987-2236	2019/2/24	First Class	Air	78465	833020.08	1	0.63	americanexpress	3.42415E+14	Bad
794	94 Mcbride Street		814-95-3742	7974	Toyota	Highlander Hybrid	Purple	2007	795092.9	10893-520		Male	Physical Therapy Assistant	915-325-8233	tusherwoodm1@tinyurl.com	El Paso	United States	US	Texas	6 Buhler Court	2018/10/1	0363-0637	2019/4/2	Same Day	Air	88574	818760.3	1	0.48	jcb	3.5636E+15	Good
795	8567 Buena Vista Drive		844-23-6055	3798	Chevrolet	Silverado 1500	Orange	2010	561500.73	67510-0026		Male	Information Systems Manager	830-486-4578	foulettm2@angelfire.com	San Antonio	United States	US	Texas	6 Sachtjen Circle	2018/9/16	0245-0036	2019/4/24	First Class	Air	78245	962693.7	1	0.59	maestro	6.7614E+15	Okay
796	05 Evergreen Court		781-79-0596	5672	Toyota	Sequoia	Indigo	2009	655405.7	21695-575		Female	Associate Professor	253-458-2304	kcocozzam3@yolasite.com	Lakewood	United States	US	Washington	4 Utah Point	2018/11/26	51439-006	2019/1/31	Same Day	Truck	98498	937411.83	1	0.75	diners-club-us-ca	5.53509E+15	Very Bad
797	1 Forster Lane		820-79-0743	149	Lexus	ES	Mauv	2012	751092.56	16590-301		Female	Office Assistant I	917-236-1953	sbenezm4@stumbleupon.com	Jamaica	United States	US	New York	7 Oriole Drive	2019/2/22	21749-527	2019/5/11	First Class	Air	11436	973918.97	2	0.85	visa	4.04138E+15	Okay
798	799 Lighthouse Bay Parkway		146-08-9923	6292	Mazda	MX-3	Pink	1992	728047.96	37205-715		Male	VP Product Management	813-791-5847	hlealm5@loc.gov	Tampa	United States	US	Florida	88243 Milwaukee Road	2019/5/12	49281-650	2019/1/14	Same Day	Truck	33610	994596.86	1	0.34	jcb	3.57108E+15	Bad
799	3 East Center		214-73-6591	3829	Chevrolet	Express 2500	Maroon	2011	675338.91	52019-001		Female	Structural Analysis Engineer	719-137-4783	lkelsonm6@sfgate.com	Colorado Springs	United States	US	Colorado	8 Acker Court	2018/10/10	60760-687	2019/1/23	Same Day	Air	80940	847257.76	1	0.35	diners-club-enroute	2.01474E+14	Very Bad
800	2816 Heffernan Way		737-01-7269	8552	GMC	Canyon	Puce	2010	664490.55	49349-991		Female	Web Developer III	913-185-3980	jpietersmam7@paginegialle.it	Shawnee Mission	United States	US	Kansas	46079 Wayridge Trail	2019/4/28	36987-1044	2019/4/2	Standard Class	Air	66220	700793.26	2	0.89	jcb	3.52853E+15	Very Bad
801	0488 Debra Circle		692-77-6331	1529	Saab	900	Green	1993	603350.95	36987-1806		Female	Geologist IV	720-479-9658	apinnockm8@jalbum.net	Denver	United States	US	Colorado	77 Nancy Junction	2018/9/18	10738-303	2019/5/9	Second Class	Truck	80204	875413.97	2	0.55	laser	6.70972E+18	Bad
802	019 Gulseth Lane		864-66-0172	392	Eagle	Summit	Teal	1995	555102.39	60681-3003		Male	Legal Assistant	337-308-8315	tstandbrookm9@instagram.com	Lafayette	United States	US	Louisiana	794 Stone Corner Place	2018/10/30	49349-548	2019/6/13	Same Day	Air	70593	819766	1	0.5	mastercard	5.26716E+15	Very Good
803	149 Eggendart Point		482-26-2534	85	Jeep	Wrangler	Red	1997	725723.46	42281-003		Female	Financial Analyst	702-810-0902	ajuschkama@ted.com	Las Vegas	United States	US	Nevada	43797 Del Sol Terrace	2019/4/23	63255-011	2019/1/19	Same Day	Truck	89105	971462.87	1	0.44	jcb	3.57972E+15	Bad
804	9388 Eliot Alley		345-93-3482	5553	Dodge	Nitro	Teal	2007	605198.31	0093-5517		Male	Computer Systems Analyst III	718-587-7012	belflainmb@ucoz.ru	Staten Island	United States	US	New York	7 Sommers Park	2018/8/27	53489-176	2019/3/1	First Class	Truck	10310	900182.01	1	0.79	laser	6.70631E+17	Very Bad
805	76904 Onsgard Lane		269-87-2914	294	Chevrolet	Impala	Violet	1996	644489.28	16714-613		Male	Senior Editor	281-744-9410	wfeildmc@tinyurl.com	Houston	United States	US	Texas	310 Carpenter Hill	2018/7/31	66336-393	2019/3/1	First Class	Air	77293	799501.28	1	0.36	jcb	3.54111E+15	Very Bad
806	4002 Pine View Way		437-73-6762	7254	Suzuki	XL-7	Teal	2006	642628.37	75940-122		Male	Geologist IV	256-423-3748	afiddimanmd@google.co.jp	Gadsden	United States	US	Alabama	006 Anhalt Road	2019/4/3	55154-9420	2019/1/31	Standard Class	Air	35905	952251.48	1	0.28	switch	5.64183E+18	Very Bad
807	2 Holmberg Terrace		844-10-6046	3350	Mazda	CX-7	Teal	2012	594192.3	54868-6253		Male	Senior Sales Associate	713-115-5362	csealeme@shop-pro.jp	Houston	United States	US	Texas	74222 Oak Valley Avenue	2018/8/15	36987-2115	2019/2/12	Standard Class	Truck	77223	702288.18	2	0.58	jcb	3.57299E+15	Very Good
808	51 Sage Way		740-60-7848	7771	Ford	Tempo	Mauv	1985	524291.69	63629-4458		Male	Assistant Media Planner	206-958-0252	gtrasemf@scribd.com	Seattle	United States	US	Washington	5 Westridge Alley	2018/6/23	68308-020	2019/1/2	Standard Class	Truck	98185	906147.82	1	0.88	diners-club-enroute	2.01823E+14	Very Good
809	6789 Calypso Plaza		163-41-1702	3888	Dodge	Ram 3500	Violet	2007	692027.6	0074-3799		Male	Graphic Designer	281-714-5309	tcleynemg@sun.com	Pasadena	United States	US	Texas	6831 Rigney Parkway	2018/10/19	37205-725	2019/2/16	First Class	Air	77505	870236.27	1	0.45	bankcard	5.60226E+15	Good
810	411 Sutherland Trail		118-97-2125	5283	Chrysler	Grand Voyager	Indigo	2000	554014.56	0268-6686		Female	Environmental Specialist	863-956-0208	mmussettinimh@qq.com	Winter Haven	United States	US	Florida	2 Sugar Hill	2018/8/10	68001-252	2019/2/3	First Class	Air	33884	722715.49	2	0.62	jcb	3.53708E+15	Very Good
811	80 Dovetail Street		148-76-9008	6444	Chevrolet	Camaro	Turquoise	1970	574287.61	32909-723		Male	Web Designer IV	907-152-0169	dwittmi@usda.gov	Anchorage	United States	US	Alaska	998 Canary Hill	2019/4/26	50322-005	2019/2/20	Standard Class	Air	99599	808876.7	1	0.46	maestro	5.0201E+15	Bad
812	90762 Ruskin Way		540-87-0867	7022	Buick	LeSabre	Violet	1998	660890.66	31190-500		Female	Help Desk Technician	702-892-9101	eoruddenmj@woothemes.com	Las Vegas	United States	US	Nevada	857 Maple Plaza	2019/4/27	49884-463	2019/4/6	Standard Class	Air	89145	881818.02	1	0.6	china-unionpay	5.60222E+15	Bad
813	9 Lakewood Point		584-51-0938	973	Ford	Aerostar	Goldenrod	1996	646786.9	76126-007		Male	Nurse	516-923-9987	ecasselymk@google.com.au	Hicksville	United States	US	New York	84859 Buell Terrace	2018/12/3	14783-472	2019/6/14	First Class	Air	11854	987134.53	2	0.3	jcb	3.54122E+15	Very Bad
814	576 Buell Road		395-97-1152	3143	Dodge	Avenger	Yellow	1996	543943.57	42291-897		Female	Physical Therapy Assistant	208-763-0506	lnaldrettml@yellowpages.com	Boise	United States	US	Idaho	15 Lunder Parkway	2019/2/17	55154-6270	2019/1/13	Standard Class	Truck	83722	726796.18	1	0.25	diners-club-carte-blanche	3.02253E+13	Good
815	6 Rusk Pass		259-91-4608	9772	Saab	9000	Puce	1987	592913.25	60432-455		Female	Software Engineer IV	949-537-9763	abohmanmm@wp.com	Irvine	United States	US	California	5829 Evergreen Place	2018/8/1	0093-1026	2019/1/9	First Class	Air	92619	891565.81	2	0.77	jcb	3.57818E+15	Bad
816	602 Red Cloud Circle		805-87-4049	9382	Dodge	Ram 3500 Club	Khaki	1995	533036.86	49349-531		Female	Software Consultant	702-760-7239	jtattammn@behance.net	Las Vegas	United States	US	Nevada	6 Lerdahl Pass	2018/10/31	54868-4198	2019/1/10	First Class	Truck	89120	855322.41	2	0.46	maestro	6.76275E+15	Very Bad
817	4 Veith Trail		759-48-7604	779	Ford	Ranger	Aquamarine	1985	755070.16	11673-977		Female	Business Systems Development Analyst	810-406-6063	dbostonmo@soup.io	Warren	United States	US	Michigan	48267 Northview Avenue	2019/4/19	62011-0225	2019/1/14	First Class	Truck	48092	825703.77	2	0.75	jcb	3.55275E+15	Okay
818	953 Carpenter Trail		788-72-4318	5661	Volvo	XC70	Mauv	2011	763623.22	49349-774		Female	Administrative Assistant III	763-541-9141	kboutelliermp@technorati.com	Minneapolis	United States	US	Minnesota	3955 Mesta Hill	2018/8/5	49035-439	2019/4/27	First Class	Truck	55448	803609.74	2	0.42	jcb	3.55327E+15	Good
819	53 Iowa Drive		842-36-7675	9711	Saab	9��5��	Indigo	2006	751045.64	51346-083		Female	Actuary	785-770-9514	tpittlemq@netvibes.com	Topeka	United States	US	Kansas	23 Drewry Place	2019/2/9	10424-152	2019/6/8	First Class	Truck	66617	987295.49	1	0.84	jcb	3.53489E+15	Very Good
820	972 Kings Point		370-33-4057	672	Mazda	Familia	Khaki	1990	513142.93	0378-0345		Female	Geologist III	812-119-5202	hwoolhammr@cisco.com	Terre Haute	United States	US	Indiana	19892 Maryland Court	2018/9/10	52125-576	2019/6/6	First Class	Air	47805	795924.05	1	0.67	maestro	5.01825E+15	Okay
821	2901 Hanson Park		398-40-4399	9821	Dodge	Stratus	Indigo	1998	605731.65	64117-150		Male	Systems Administrator III	312-148-8430	acassms@seattletimes.com	Chicago	United States	US	Illinois	87 Welch Hill	2019/6/7	43742-0344	2019/4/24	Second Class	Truck	60691	938855.45	2	0.86	visa-electron	4.02626E+15	Bad
822	36142 Mifflin Junction		889-97-0203	8373	Pontiac	G6	Orange	2005	673145.55	63739-284		Male	Programmer Analyst IV	858-685-0770	rphettismt@mail.ru	Santa Clara	United States	US	California	477 Jackson Alley	2019/4/23	63941-078	2019/3/27	First Class	Truck	95054	994510.29	1	0.56	diners-club-carte-blanche	3.00083E+13	Okay
823	2 Valley Edge Lane		226-81-1300	3983	Isuzu	Rodeo	Blue	1994	588224.02	36800-523		Male	Compensation Analyst	360-625-8225	atoppermu@reuters.com	Vancouver	United States	US	Washington	398 Fieldstone Terrace	2019/4/17	36987-1599	2019/2/6	Second Class	Truck	98687	914946.94	1	0.76	jcb	3.57942E+15	Very Bad
824	9687 Green Parkway		737-56-6848	8799	Maserati	430	Blue	1990	775616.92	62932-142		Female	Product Engineer	425-546-8808	mfullstonemv@google.nl	Seattle	United States	US	Washington	0398 Blaine Hill	2018/6/26	13533-692	2019/2/19	Second Class	Air	98109	815562.29	2	0.82	mastercard	5.36972E+15	Okay
825	6442 Leroy Way		487-64-6614	7071	Dodge	Charger	Violet	1969	674759.43	60505-2640		Female	Project Manager	206-332-9222	yantognazzimw@amazon.co.uk	Seattle	United States	US	Washington	3 Moland Drive	2019/3/9	54575-415	2019/4/4	Standard Class	Air	98127	956921.94	1	0.84	jcb	3.54748E+15	Okay
826	6300 Waubesa Center		587-23-0953	3227	Toyota	Previa	Purple	1995	603356.29	51079-086		Male	Graphic Designer	317-959-1081	ajodkowskimx@networkadvertising.org	Indianapolis	United States	US	Indiana	381 Monica Lane	2019/2/6	64942-1160	2019/5/1	Second Class	Air	46278	915587.23	2	0.85	jcb	3.53216E+15	Okay
827	5 Forest Dale Parkway		347-52-4406	8687	Jeep	Grand Cherokee	Orange	2009	748241.18	53603-4002		Female	Quality Engineer	281-261-8843	ateesemy@networkadvertising.org	Spring	United States	US	Texas	2 Oneill Lane	2018/11/8	50268-698	2019/2/4	First Class	Air	77386	770036.28	1	0.89	visa-electron	4.17501E+15	Okay
828	5 Sutherland Parkway		595-39-1214	61	Honda	Accord	Teal	1985	521198.62	62296-0036		Female	Nurse Practicioner	303-624-6971	bgiacomonimz@about.me	Denver	United States	US	Colorado	74 Memorial Avenue	2018/12/2	0781-2693	2019/2/13	Second Class	Truck	80270	716417.91	1	0.39	americanexpress	3.37942E+14	Very Bad
829	0 Londonderry Crossing		389-77-7542	331	Volkswagen	Cabriolet	Turquoise	2000	700445.83	0404-6620		Male	Engineer IV	202-797-0779	ntruelockn0@rambler.ru	Washington	United States	US	District of Columbia	05 Debra Circle	2018/12/7	55154-6260	2019/2/25	Standard Class	Air	20260	958821.13	2	0.44	mastercard	5.27689E+15	Very Bad
830	2 Redwing Drive		615-31-9957	7642	Buick	Roadmaster	Crimson	1994	700547.61	51143-066		Female	Safety Technician IV	865-810-1519	facombn1@privacy.gov.au	Knoxville	United States	US	Tennessee	64 International Way	2019/3/9	0363-0567	2019/5/10	Second Class	Truck	37924	942754.67	1	0.74	jcb	3.55452E+15	Bad
831	0 Alpine Place		206-01-2301	8398	Ford	E350	Mauv	2004	683185.48	63868-926		Male	Software Engineer I	316-154-9276	kden2@histats.com	Wichita	United States	US	Kansas	41978 Talmadge Pass	2019/3/4	21695-223	2019/1/18	Second Class	Air	67220	893058.78	2	0.74	china-unionpay	5.60226E+16	Okay
832	8 Arizona Park		747-50-9079	5694	Lincoln	Town Car	Khaki	2008	562464.08	0904-5869		Male	Civil Engineer	757-497-5918	shumfreyn3@arizona.edu	Newport News	United States	US	Virginia	631 Ridgeview Plaza	2018/6/28	49967-006	2019/3/30	First Class	Air	23605	774076.72	2	0.87	mastercard	5.20699E+15	Good
833	770 Corry Road		213-92-7831	8673	Nissan	Sentra	Turquoise	2003	502874.75	21695-146		Female	Help Desk Operator	336-225-2671	eprodrickn4@cafepress.com	Winston Salem	United States	US	North Carolina	63196 Erie Point	2018/12/26	35356-765	2019/3/10	First Class	Air	27110	789455.65	2	0.42	diners-club-enroute	2.01584E+14	Bad
834	2867 Lukken Circle		273-17-9329	4263	Kia	Sedona	Blue	2011	532384.01	36800-618		Female	Dental Hygienist	504-116-7257	bfreemantlen5@barnesandnoble.com	New Orleans	United States	US	Louisiana	85 Veith Junction	2018/12/1	76344-5001	2019/3/22	First Class	Air	70174	993960.11	2	0.31	jcb	3.58875E+15	Good
835	5 Comanche Terrace		863-38-3008	8551	Suzuki	Vitara	Red	2004	739966.48	49643-301		Female	Account Executive	626-219-1419	bbrennann6@cam.ac.uk	Alhambra	United States	US	California	3196 Mifflin Trail	2019/5/13	0378-7155	2019/2/26	Standard Class	Air	91841	826635.9	2	0.58	maestro	6.3047E+18	Good
836	707 Roxbury Crossing		320-86-5969	5589	Chevrolet	Express 2500	Red	1996	786288.29	50268-453		Female	Chemical Engineer	704-898-9941	mbearwardn7@census.gov	Charlotte	United States	US	North Carolina	68 Dixon Place	2019/5/19	49349-015	2019/5/24	Second Class	Air	28220	946986.17	2	0.38	mastercard	5.01013E+15	Very Good
837	9872 Pennsylvania Terrace		184-72-8743	9105	Mercedes-Benz	GL-Class	Teal	2007	610117.98	36987-2265		Male	Administrative Officer	717-648-1601	vmarinern8@netvibes.com	Harrisburg	United States	US	Pennsylvania	24963 Schiller Drive	2018/8/30	37000-410	2019/4/12	Same Day	Air	17126	930483.56	1	0.4	visa-electron	4.175E+15	Very Good
838	3250 Golf Course Plaza		140-89-4888	6711	Acura	ZDX	Khaki	2010	757687.61	53489-590		Female	Web Designer I	713-180-4911	nciccottinin9@hugedomains.com	Houston	United States	US	Texas	551 Springview Point	2019/5/5	68788-9841	2019/5/5	Same Day	Air	77281	937869.14	1	0.39	diners-club-carte-blanche	3.01852E+13	Very Bad
839	82 Dennis Road		434-91-9008	7722	Volvo	C70	Mauv	2013	671719.74	0440-1385		Male	Chief Design Engineer	765-151-4119	swalkleyna@ucla.edu	Anderson	United States	US	Indiana	713 Meadow Ridge Place	2019/3/30	63783-403	2019/1/27	First Class	Truck	46015	755845.16	2	0.35	jcb	3.57758E+15	Good
840	39 Mifflin Park		331-64-7016	6299	GMC	Sierra 2500HD	Turquoise	2006	794277.7	36987-2079		Female	Systems Administrator IV	512-811-0997	areppernb@about.com	Austin	United States	US	Texas	537 Homewood Avenue	2019/6/2	55154-5896	2019/5/17	Standard Class	Truck	78710	708238.89	1	0.73	jcb	3.54577E+15	Bad
841	1 Forest Dale Alley		643-75-4415	8480	Mazda	Navajo	Maroon	1993	779729.93	68472-132		Female	Recruiter	865-870-9779	ajeanessonnc@printfriendly.com	Knoxville	United States	US	Tennessee	2 Shopko Lane	2018/9/17	37808-476	2019/1/5	Same Day	Air	37995	893916.29	2	0.69	mastercard	5.10014E+15	Very Good
842	87713 Hooker Crossing		375-41-3647	7706	Mazda	MPV	Pink	1990	680232.41	48951-1037		Female	Account Representative II	405-247-5112	emaylamnd@illinois.edu	Norman	United States	US	Oklahoma	534 8th Park	2018/7/29	52125-051	2019/3/3	Same Day	Truck	73071	882064.51	1	0.9	jcb	3.54736E+15	Okay
843	97 Dunning Junction		596-80-7389	2499	Aston Martin	V12 Vantage	Green	2012	621092.39	37000-587		Male	Senior Financial Analyst	989-960-9080	zaartsenne@sciencedirect.com	Saginaw	United States	US	Michigan	2 Judy Place	2018/9/22	41250-037	2019/1/29	First Class	Air	48609	937323.87	2	0.58	jcb	3.53949E+15	Okay
844	9760 Fallview Point		631-99-9505	593	Pontiac	Grand Prix	Indigo	1994	550152.88	55150-125		Female	Assistant Manager	414-982-2282	emarqueznf@google.de	Milwaukee	United States	US	Wisconsin	53148 Northview Way	2019/2/3	51672-4050	2019/4/9	First Class	Truck	53215	980213.23	2	0.73	diners-club-carte-blanche	3.02435E+13	Bad
845	0323 Namekagon Point		105-82-0581	8799	Cadillac	Escalade EXT	Blue	2010	636858.15	36987-1163		Male	Web Developer II	212-155-4033	lwyeng@printfriendly.com	New York City	United States	US	New York	726 Oneill Hill	2019/4/3	13668-343	2019/2/21	First Class	Air	10275	727191.54	2	0.62	china-unionpay	5.60225E+18	Very Good
846	4 Tony Road		759-60-1833	8019	Nissan	Frontier	Khaki	2000	598226.5	0363-0057		Male	Social Worker	414-489-9365	ithaxternh@yahoo.co.jp	Milwaukee	United States	US	Wisconsin	81 Westend Center	2019/3/14	0409-9789	2019/2/9	Second Class	Air	53285	711964.37	2	0.52	jcb	3.54559E+15	Very Good
847	87 Graceland Place		775-94-0831	1711	Ford	Freestar	Goldenrod	2005	556870.9	16729-248		Female	Chief Design Engineer	205-991-6553	amargiottani@photobucket.com	Birmingham	United States	US	Alabama	5 Lakeland Junction	2018/11/16	0268-1366	2019/3/15	Standard Class	Air	35290	900087.93	2	0.46	jcb	3.57476E+15	Okay
848	97154 Sauthoff Avenue		677-24-6266	5785	Lexus	IS	Pink	2006	554332.62	76331-807		Female	Editor	503-322-7433	rhuelinnj@mayoclinic.com	Portland	United States	US	Oregon	50206 Birchwood Park	2018/10/19	11994-127	2019/4/5	Standard Class	Truck	97286	938822.87	2	0.69	mastercard	5.58794E+15	Bad
849	78977 Bayside Terrace		670-48-9406	5300	Porsche	911	Purple	1998	741589.61	36987-3262		Female	Business Systems Development Analyst	704-758-0797	egunternk@hatena.ne.jp	Charlotte	United States	US	North Carolina	54028 Welch Trail	2018/11/12	45802-101	2019/6/14	Second Class	Truck	28289	847331.53	1	0.57	switch	6.33329E+15	Very Good
850	5 Porter Trail		659-81-2311	8602	Pontiac	Grand Am	Puce	1990	727181.05	48951-1066		Female	Clinical Specialist	813-866-9238	dweaversnl@businessinsider.com	Tampa	United States	US	Florida	6 3rd Avenue	2019/4/13	51386-500	2019/4/21	First Class	Air	33625	761918.61	2	0.27	laser	6.30422E+17	Very Good
851	05 Northview Way		243-86-1776	4469	Lexus	GX	Mauv	2008	758122.49	55910-199		Male	Community Outreach Specialist	386-190-6495	veverixnm@blog.com	Daytona Beach	United States	US	Florida	7732 Old Gate Pass	2018/11/15	42291-805	2019/2/3	First Class	Air	32123	970739.41	2	0.6	maestro	6.04256E+17	Good
852	74427 Fairfield Point		393-49-1434	5581	Nissan	280ZX	Yellow	1979	705912.16	49643-104		Male	Research Nurse	865-787-4975	gbraziernn@soup.io	Knoxville	United States	US	Tennessee	33624 Upham Crossing	2019/1/10	45802-245	2019/3/13	Standard Class	Truck	37924	898872.18	1	0.47	mastercard	5.00766E+15	Very Bad
853	33347 Troy Center		820-54-7663	1665	Mercedes-Benz	300SE	Goldenrod	1993	661174.36	58232-0702		Male	Food Chemist	804-297-1313	asiviterno@dmoz.org	Richmond	United States	US	Virginia	2 Bultman Lane	2019/1/31	42192-353	2019/2/23	Second Class	Air	23277	748411.79	1	0.75	americanexpress	3.73709E+14	Good
854	2 Loeprich Place		109-63-3941	9329	Subaru	Justy	Puce	1990	517142.83	49288-0326		Male	Senior Editor	971-869-1575	npeddernp@nps.gov	Portland	United States	US	Oregon	04358 Pleasure Park	2018/12/18	55111-341	2019/4/8	Second Class	Air	97271	711788.52	2	0.61	mastercard	5.10875E+15	Very Bad
855	312 Leroy Alley		650-81-9232	1662	Mercedes-Benz	SL-Class	Crimson	2009	755485.08	65162-642		Male	Product Engineer	407-487-9306	ostrewthersnq@foxnews.com	Orlando	United States	US	Florida	894 Washington Parkway	2019/2/13	42507-247	2019/6/10	Second Class	Truck	32830	931842.37	1	0.37	instapayment	6.38224E+15	Bad
856	2449 Butterfield Lane		614-40-8086	9333	Buick	Century	Khaki	1992	796948.82	36987-3061		Female	Senior Cost Accountant	504-476-5027	terrickernr@mayoclinic.com	New Orleans	United States	US	Louisiana	82625 John Wall Drive	2019/2/5	43386-622	2019/3/24	First Class	Air	70174	808846.03	1	0.47	mastercard	5.04837E+15	Good
857	834 Graedel Lane		866-62-6025	3889	Nissan	Titan	Puce	2009	677863.64	50730-8719		Male	Financial Analyst	484-705-8462	ekornackins@de.vu	Reading	United States	US	Pennsylvania	12 Butternut Drive	2019/4/19	47682-073	2019/2/18	Second Class	Air	19605	906360.11	2	0.7	jcb	3.55023E+15	Okay
858	271 Nova Way		366-41-4206	696	Audi	TT	Pink	2004	705970.97	68788-0920		Female	VP Accounting	602-289-4164	uumplebynt@redcross.org	Phoenix	United States	US	Arizona	98 Briar Crest Court	2018/10/11	54458-967	2019/5/24	Same Day	Air	85020	950656.23	1	0.52	jcb	3.54955E+15	Very Good
859	433 Lyons Trail		228-26-7628	3852	Ford	F-Series Super Duty	Fuscia	2008	736754.55	41520-190		Female	Engineer IV	412-267-9200	rkuscheknu@cbsnews.com	Pittsburgh	United States	US	Pennsylvania	8 Delladonna Court	2018/7/7	28107-010	2019/3/11	Standard Class	Air	15225	929677.44	2	0.89	jcb	3.58389E+15	Bad
860	0603 Green Avenue		703-40-7061	2039	Oldsmobile	Bravada	Orange	1997	536650.66	13537-113		Female	Computer Systems Analyst I	423-165-4353	hcordinglynv@is.gd	Kingsport	United States	US	Tennessee	294 Huxley Terrace	2019/2/10	14783-434	2019/5/2	Standard Class	Air	37665	995597.63	1	0.62	diners-club-enroute	2.01419E+14	Very Good
861	653 Nobel Hill		575-74-5075	3787	Audi	S5	Turquoise	2011	677518.46	10019-035		Male	Physical Therapy Assistant	410-661-4453	snorthbridgenw@businessweek.com	Baltimore	United States	US	Maryland	682 7th Center	2019/5/30	54569-0355	2019/6/10	Standard Class	Air	21211	711993.48	1	0.36	diners-club-us-ca	5.55327E+15	Bad
862	246 Marcy Hill		383-42-7807	203	Lexus	LX	Yellow	2009	743273.77	65862-697		Male	Structural Engineer	907-597-0285	lbilberynx@pen.io	Anchorage	United States	US	Alaska	1285 Algoma Avenue	2018/12/30	51991-793	2019/3/1	Standard Class	Air	99507	819167.64	2	0.49	jcb	3.54619E+15	Very Bad
863	5 School Street		711-98-8851	9859	Mazda	Mazdaspeed 3	Purple	2008	641041.29	63517-101		Male	Analyst Programmer	504-852-8089	welliotny@skype.com	New Orleans	United States	US	Louisiana	042 American Ash Pass	2019/1/25	0781-3136	2019/3/10	First Class	Air	70160	715755.21	1	0.38	americanexpress	3.37941E+14	Okay
864	0165 Holy Cross Parkway		849-16-1152	8023	Infiniti	G35	Goldenrod	2007	743163.71	41163-603		Female	Software Test Engineer IV	440-405-4797	gbardnz@house.gov	Cleveland	United States	US	Ohio	83815 Pawling Road	2018/8/24	59535-4311	2019/1/18	Same Day	Truck	44177	714782.23	1	0.61	jcb	3.53223E+15	Very Bad
865	9 Dunning Circle		123-20-9005	5582	Mazda	Protege	Green	1998	549101.39	49967-372		Female	Associate Professor	772-707-3854	stimmeso0@businessinsider.com	Port Saint Lucie	United States	US	Florida	8354 David Circle	2019/2/24	52686-230	2019/4/26	Second Class	Truck	34985	789487.07	2	0.84	visa-electron	4.84424E+15	Very Good
866	60018 Northland Trail		471-14-4582	8909	Pontiac	Firebird	Crimson	1985	654943.48	45802-759		Male	Assistant Professor	502-699-0225	tnewloveo1@list-manage.com	Louisville	United States	US	Kentucky	288 Scoville Terrace	2019/4/15	36987-3212	2019/3/28	Same Day	Truck	40266	733391.5	1	0.53	jcb	3.5379E+15	Very Bad
867	4 Pankratz Road		304-51-1575	9543	GMC	Sierra	Indigo	2010	752038.24	55648-787		Male	Account Representative I	213-537-3658	slonghorneo2@go.com	North Hollywood	United States	US	California	406 Schmedeman Trail	2018/10/6	0869-0686	2019/1/20	First Class	Air	91616	814631.94	1	0.32	instapayment	6.37053E+15	Very Bad
868	806 Dawn Avenue		709-32-7998	7729	Ford	F150	Blue	2009	579906.48	42627-257		Female	Structural Analysis Engineer	334-320-7752	podempseyo3@cpanel.net	Montgomery	United States	US	Alabama	9 Alpine Avenue	2019/2/3	36987-2194	2019/1/19	Same Day	Truck	36177	753196.07	1	0.67	china-unionpay	5.60223E+18	Very Good
869	5 Lakewood Gardens Pass		804-77-7032	2109	Dodge	Durango	Green	1998	772124.26	36987-2932		Male	Project Manager	239-738-1470	wsinnotto4@nature.com	Naples	United States	US	Florida	33066 Clyde Gallagher Drive	2018/8/31	37012-845	2019/5/11	Same Day	Truck	33963	769635.33	1	0.67	maestro	5.89314E+16	Bad
870	177 Fair Oaks Way		445-52-9552	8447	BMW	3 Series	Red	2004	645397.71	35356-926		Male	Database Administrator II	202-296-8744	tpehrssono5@wired.com	Washington	United States	US	District of Columbia	0086 Eastwood Avenue	2018/7/18	54868-6296	2019/6/1	First Class	Truck	20580	807974.4	1	0.72	diners-club-carte-blanche	3.04229E+13	Very Bad
871	69268 Morrow Trail		207-36-7790	809	Chevrolet	Corvette	Khaki	1995	711905.29	65044-1791		Female	Dental Hygienist	816-780-8665	elampenso6@youtube.com	Kansas City	United States	US	Missouri	17 Briar Crest Parkway	2018/12/12	54575-196	2019/1/4	Second Class	Truck	64199	818323.16	1	0.81	diners-club-carte-blanche	3.04922E+13	Very Bad
872	858 Iowa Street		146-37-9519	5019	Mercedes-Benz	SLS-Class	Pink	2011	506994.88	0591-0932		Female	Senior Cost Accountant	209-717-5017	vcroleo7@shop-pro.jp	Fresno	United States	US	California	50942 Bellgrove Street	2019/2/25	10596-330	2019/4/12	First Class	Truck	93715	812303.63	1	0.71	jcb	3.53196E+15	Very Good
873	884 Glendale Lane		864-23-1420	9823	Audi	A8	Indigo	2012	632674.07	68745-1057		Female	Environmental Specialist	951-862-0351	rvaiseyo8@nytimes.com	Riverside	United States	US	California	150 Farragut Trail	2019/2/18	0268-6640	2019/3/30	Second Class	Truck	92513	860741.36	1	0.76	diners-club-enroute	2.01472E+14	Very Bad
874	834 Sunnyside Trail		635-23-3528	6573	BMW	M3	Goldenrod	2002	640032.91	13537-048		Male	Design Engineer	813-963-9450	achilderhouseo9@hc360.com	Tampa	United States	US	Florida	6 Birchwood Street	2018/6/21	0591-2805	2019/3/12	Same Day	Truck	33680	881609.23	1	0.37	jcb	3.5687E+15	Very Bad
875	03 Farmco Parkway		681-07-9348	742	Mercedes-Benz	E-Class	Puce	1984	654986.52	63539-5195		Female	Nurse Practicioner	907-677-1668	lchateauoa@cocolog-nifty.com	Juneau	United States	US	Alaska	2282 Dwight Drive	2019/4/24	49288-0588	2019/5/11	Standard Class	Air	99812	724812.76	2	0.63	maestro	5.01863E+17	Very Bad
876	18 Morning Crossing		128-57-5591	4682	Chevrolet	Caprice	Fuscia	1977	584013.95	43857-0300		Female	Desktop Support Technician	302-561-6303	hvanob@sourceforge.net	Wilmington	United States	US	Delaware	9412 Cody Place	2018/11/30	48951-2021	2019/4/1	Second Class	Air	19805	919628.58	2	0.63	americanexpress	3.74288E+14	Very Good
877	1332 Lighthouse Bay Place		589-59-0272	8163	Suzuki	Sidekick	Mauv	1992	645381.97	0781-2195		Female	Payment Adjustment Coordinator	202-105-6768	wwinghamoc@barnesandnoble.com	Washington	United States	US	District of Columbia	70467 Talisman Circle	2018/9/1	55154-4179	2019/1/16	Same Day	Truck	20205	843065.66	2	0.66	switch	6.75979E+17	Very Bad
878	642 Utah Drive		671-58-6551	7641	Acura	NSX	Khaki	1992	574374.13	0115-1232		Male	Analog Circuit Design manager	608-608-9102	wdysertod@github.io	Madison	United States	US	Wisconsin	8 Grayhawk Center	2019/4/15	59667-0103	2019/2/10	First Class	Truck	53779	798852.38	1	0.46	mastercard	5.00767E+15	Very Good
879	2128 Spenser Avenue		366-89-4882	9981	Rolls-Royce	Phantom	Crimson	2011	516274.45	62670-4458		Male	Social Worker	303-844-0035	rgummoryoe@altervista.org	Denver	United States	US	Colorado	344 Badeau Court	2018/7/9	50436-5891	2019/1/18	Same Day	Truck	80228	930903.65	1	0.48	jcb	3.53418E+15	Very Good
880	8472 Delladonna Junction		667-48-5540	6511	Chevrolet	Citation	Teal	1980	754141.69	55655-121		Female	Human Resources Manager	314-701-8979	tcromleyof@blinklist.com	Saint Louis	United States	US	Missouri	2414 Elmside Center	2019/6/14	47682-502	2019/4/14	Standard Class	Air	63121	977477.16	1	0.83	diners-club-carte-blanche	3.01285E+13	Bad
881	82311 Union Way		479-33-7555	8663	Mitsubishi	Lancer	Goldenrod	2004	692269.3	43063-260		Female	Accountant I	571-235-5048	zchevalierog@usda.gov	Arlington	United States	US	Virginia	37607 Kenwood Point	2018/11/17	68084-860	2019/3/21	Second Class	Truck	22217	701486.88	2	0.84	jcb	3.57427E+15	Bad
882	53 Nancy Terrace		887-81-9493	9064	Dodge	Ram 3500	Blue	1995	664712.23	65954-382		Female	Civil Engineer	505-760-4300	bbernardeauoh@360.cn	Albuquerque	United States	US	New Mexico	506 Kinsman Junction	2018/10/2	16714-357	2019/5/18	Second Class	Air	87201	710104.66	2	0.61	instapayment	6.38545E+15	Bad
883	024 Graceland Trail		893-55-3731	3999	Toyota	Camry	Indigo	2000	570367.33	24385-594		Male	Recruiting Manager	405-317-9391	gmcquieoi@forbes.com	Oklahoma City	United States	US	Oklahoma	74 Florence Road	2018/11/17	54868-6010	2019/2/9	First Class	Truck	73135	915297.96	1	0.36	bankcard	5.60222E+15	Okay
884	5 Carioca Street		520-60-5977	8271	Mitsubishi	Mighty Max Macro	Turquoise	1992	746135.61	0280-1146		Male	Teacher	513-694-2112	rbasilottaoj@ucoz.com	Cincinnati	United States	US	Ohio	738 Sauthoff Junction	2018/10/5	0536-2220	2019/1/15	Second Class	Truck	45228	702060.66	2	0.68	jcb	3.55116E+15	Very Bad
885	4 Sullivan Avenue		676-50-2207	5501	Audi	A4	Green	1997	694021.87	50519-773		Female	Junior Executive	719-850-9904	lverneok@bigcartel.com	Colorado Springs	United States	US	Colorado	33 Dahle Trail	2019/3/11	54162-017	2019/3/18	Standard Class	Air	80995	821077.73	1	0.84	jcb	3.53418E+15	Bad
886	32 Pleasure Road		736-16-2216	4341	Jeep	Compass	Red	2008	775457.82	49873-608		Male	Executive Secretary	661-739-2832	bembureyol@slate.com	Bakersfield	United States	US	California	384 Susan Junction	2018/7/28	13537-422	2019/1/7	Standard Class	Air	93305	978328.37	2	0.76	jcb	3.54351E+15	Good
887	06 Monterey Park		806-33-9152	7109	Lexus	RX	Teal	2001	604800.87	11716-0103		Female	Analyst Programmer	603-875-0039	lpentonyom@webmd.com	Portsmouth	United States	US	New Hampshire	63 Arrowood Alley	2018/10/30	63539-012	2019/3/1	Same Day	Air	214	938938.2	2	0.35	china-unionpay	5.60226E+15	Very Bad
888	136 Russell Plaza		169-13-5424	4011	Ford	Transit Connect	Khaki	2012	621916.45	68645-320		Male	VP Quality Control	713-341-9862	imccumeskyon@creativecommons.org	Houston	United States	US	Texas	53 Buell Lane	2019/4/5	55154-1391	2019/1/8	First Class	Air	77223	901160.4	1	0.76	bankcard	5.60223E+15	Very Bad
889	8 Waxwing Road		716-73-1584	9761	Jeep	Wrangler	Blue	2008	606415.76	62756-552		Male	Account Representative I	212-751-9768	amaindsoo@wiley.com	New York City	United States	US	New York	0 Mitchell Parkway	2018/11/21	49781-121	2019/3/10	Same Day	Air	10009	806288.94	1	0.6	laser	6.70611E+17	Good
890	28 Packers Circle		163-82-3073	1839	Mazda	Protege	Crimson	1997	602954.03	0409-7139		Male	Data Coordiator	937-288-5806	gyetmanop@flavors.me	Springfield	United States	US	Ohio	7 Pearson Parkway	2019/4/4	0002-7502	2019/6/3	Standard Class	Truck	45505	808468.26	1	0.88	jcb	3.58217E+15	Very Bad
891	75 Summer Ridge Drive		603-93-3331	8171	Jeep	Grand Cherokee	Fuscia	2002	563434.73	10586-9102		Male	Account Coordinator	863-576-6133	gpottoq@umn.edu	Lakeland	United States	US	Florida	59970 Old Shore Parkway	2018/8/19	55154-5472	2019/2/26	First Class	Truck	33811	995578.37	2	0.27	china-unionpay	5.60224E+18	Good
892	88 Bonner Park		706-95-4792	5295	Oldsmobile	Cutlass Supreme	Maroon	1994	632665.68	0085-1132		Female	Account Representative III	217-641-8431	vabramor@springer.com	Springfield	United States	US	Illinois	2035 Karstens Road	2019/4/4	0135-0525	2019/4/9	Second Class	Truck	62776	965695.64	1	0.63	jcb	3.56602E+15	Okay
893	54338 Holy Cross Circle		307-21-2166	24	Buick	Coachbuilder	Teal	1994	610872.2	68016-526		Female	Staff Accountant IV	623-949-6463	bruddiforthos@youtu.be	Scottsdale	United States	US	Arizona	11131 Stone Corner Lane	2019/4/17	53389-100	2019/4/6	Second Class	Truck	85260	904555.79	2	0.74	jcb	3.57523E+15	Very Bad
894	43454 High Crossing Road		896-31-1379	23	Nissan	Frontier	Pink	2011	730347.38	37205-844		Male	Computer Systems Analyst II	415-143-7910	alodekeot@state.tx.us	San Francisco	United States	US	California	004 Oriole Pass	2018/11/24	51079-300	2019/5/21	Second Class	Truck	94154	720172.78	1	0.48	diners-club-enroute	2.01413E+14	Very Good
895	10170 Delladonna Point		239-95-4807	3378	Lincoln	MKX	Yellow	2009	608645.54	48951-1191		Male	Legal Assistant	678-183-7466	cmctrustrieou@tuttocitta.it	Atlanta	United States	US	Georgia	5159 Larry Parkway	2019/1/6	54868-5581	2019/3/9	Standard Class	Air	30328	944403.45	1	0.7	jcb	3.56497E+15	Okay
896	10925 Sunfield Center		545-33-6916	9932	Buick	Century	Turquoise	1996	558958.38	0268-1046		Female	Assistant Media Planner	404-468-0115	femigov@cmu.edu	Atlanta	United States	US	Georgia	14510 Caliangt Point	2018/7/31	50268-453	2019/5/2	Same Day	Truck	30380	826099.05	1	0.32	jcb	3.56352E+15	Very Good
897	6 Atwood Hill		242-64-3271	5822	BMW	X5	Violet	2004	726495.19	22431-582		Female	Professor	318-622-9090	ktrevillionow@dedecms.com	Shreveport	United States	US	Louisiana	7165 Del Mar Way	2019/4/8	76069-100	2019/3/12	Second Class	Truck	71161	710897.26	2	0.26	jcb	3.5879E+15	Very Good
898	12 Bobwhite Trail		638-29-8068	8180	Subaru	Outback	Orange	2012	519768.01	59762-2310		Female	Systems Administrator I	203-326-1264	dhyattox@accuweather.com	New Haven	United States	US	Connecticut	713 Granby Drive	2018/7/21	30142-154	2019/6/10	First Class	Air	6538	856133.66	1	0.72	jcb	3.5368E+15	Good
899	32608 Barby Road		581-55-7507	728	Hyundai	Tiburon	Purple	2003	692525.49	59450-200		Male	Geological Engineer	515-506-7235	rfilipsonoy@techcrunch.com	Des Moines	United States	US	Iowa	1235 Mallard Plaza	2019/2/26	0135-0484	2019/6/8	Standard Class	Air	50393	748094.19	1	0.62	switch	5.64183E+15	Okay
900	4938 Green Parkway		694-67-9628	7012	Buick	Century	Maroon	2004	519023.55	0615-7662		Male	Office Assistant I	530-821-7172	wharridayoz@vkontakte.ru	Sacramento	United States	US	California	63 Welch Pass	2019/2/10	0093-8232	2019/4/21	Same Day	Truck	95818	967079.99	2	0.48	jcb	3.53965E+15	Okay
901	1 American Ash Court		454-20-1364	8574	Audi	S5	Mauv	2010	722881.18	0555-0860		Male	Administrative Officer	318-136-6417	gschwerinp0@about.me	Shreveport	United States	US	Louisiana	1155 Eastwood Plaza	2018/11/11	36987-2764	2019/3/19	First Class	Truck	71166	733967.37	1	0.63	visa-electron	4.40598E+15	Good
902	257 Sullivan Alley		137-42-6156	9421	Mercedes-Benz	600SEL	Aquamarine	1993	727672.88	55143-107		Female	GIS Technical Architect	478-238-9669	fmenearp1@freewebs.com	Macon	United States	US	Georgia	67018 Anderson Place	2018/11/7	10544-020	2019/6/17	Standard Class	Truck	31210	956856.33	1	0.76	china-unionpay	5.61098E+17	Very Good
903	0452 Mendota Plaza		865-17-8441	4679	Volvo	C70	Blue	2013	753172.07	54312-325		Female	Recruiting Manager	859-625-7974	ifitchp2@mail.ru	Lexington	United States	US	Kentucky	31434 American Court	2019/2/20	48951-7116	2019/2/13	Second Class	Truck	40596	861742.21	2	0.5	jcb	3.54722E+15	Very Bad
904	10517 Hollow Ridge Drive		245-14-9639	3570	Ford	Excursion	Mauv	2002	750790.5	41163-156		Female	Environmental Tech	504-138-2502	mkernaghanp3@oracle.com	New Orleans	United States	US	Louisiana	10 Laurel Junction	2019/6/4	54575-943	2019/1/19	Second Class	Air	70149	980953.2	2	0.76	solo	6.76733E+18	Very Good
905	4448 Reindahl Terrace		412-67-0231	9811	Volkswagen	Beetle	Orange	1965	769865.36	75866-306		Male	Marketing Manager	915-258-8594	ffransinellip4@list-manage.com	El Paso	United States	US	Texas	51 Randy Center	2018/7/26	0591-3748	2019/6/14	Second Class	Truck	88519	778363.84	1	0.83	jcb	3.57403E+15	Okay
906	2352 Ridgeview Junction		616-53-0046	7724	Chevrolet	Beretta	Teal	1995	508442.61	16590-987		Male	Nuclear Power Engineer	312-529-2765	cbracchip5@odnoklassniki.ru	Chicago	United States	US	Illinois	137 Cottonwood Crossing	2018/8/13	43598-316	2019/1/24	Standard Class	Air	60614	950611.83	1	0.82	mastercard	5.10014E+15	Bad
907	38314 4th Court		492-33-7581	2751	Mitsubishi	Excel	Teal	1989	591940.06	47593-359		Female	Structural Engineer	210-744-1206	melgarp6@angelfire.com	San Antonio	United States	US	Texas	7707 Warrior Way	2018/11/20	63146-103	2019/4/19	Standard Class	Air	78225	859637.02	1	0.55	maestro	6.76298E+17	Good
908	329 Killdeer Parkway		403-92-5398	7664	Isuzu	VehiCROSS	Purple	2001	542607.84	36987-2245		Female	Cost Accountant	682-508-4887	dlindroosp7@odnoklassniki.ru	Fort Worth	United States	US	Texas	871 Delladonna Court	2019/5/5	62011-0140	2019/6/8	Second Class	Truck	76192	950435.75	2	0.6	jcb	3.57249E+15	Okay
909	77 Fuller Road		164-55-2994	8042	Mercedes-Benz	SL-Class	Green	2011	520263.99	57844-115		Female	Senior Sales Associate	513-404-8250	btudbaldp8@businessweek.com	Cincinnati	United States	US	Ohio	42 Ridge Oak Street	2018/8/9	49884-984	2019/3/7	Second Class	Truck	45296	773110.66	1	0.46	mastercard	5.24368E+15	Very Good
910	1 Jay Drive		264-99-3237	8162	Pontiac	Trans Sport	Puce	1996	785144.32	10742-8223		Male	Graphic Designer	830-501-8513	bcridlanp9@is.gd	San Antonio	United States	US	Texas	74 Jay Place	2019/3/28	54868-5846	2019/1/23	Standard Class	Truck	78245	928886.2	1	0.82	jcb	3.53517E+15	Good
911	90 Melody Road		565-77-8895	359	Volkswagen	Cabriolet	Goldenrod	1985	777674.47	52125-365		Female	Help Desk Technician	916-188-5639	schartrepa@tamu.edu	Sacramento	United States	US	California	50212 Boyd Junction	2018/6/28	49349-609	2019/6/6	Standard Class	Truck	95894	736657.75	1	0.68	switch	6.75922E+18	Good
912	4146 Mesta Alley		389-86-5501	8522	Isuzu	Trooper	Green	1998	590305.64	0603-4998		Female	Web Designer III	803-129-5844	ccriplepb@vinaora.com	Columbia	United States	US	South Carolina	56 Vahlen Road	2018/11/12	68788-9107	2019/5/8	First Class	Truck	29208	978803.12	2	0.88	americanexpress	3.37941E+14	Bad
913	697 Meadow Vale Crossing		129-96-5072	9006	Dodge	Viper	Khaki	1999	644394.31	68639-0001		Male	VP Marketing	608-835-8333	jdominellipc@youku.com	Madison	United States	US	Wisconsin	6712 Glendale Street	2019/1/9	55319-504	2019/2/13	Same Day	Air	53726	846228.77	1	0.27	visa	4.04138E+12	Okay
914	22 Toban Lane		645-37-7232	2098	Mazda	Familia	Blue	1991	667125.05	0378-5504		Female	Business Systems Development Analyst	765-392-4786	kstockellpd@deliciousdays.com	Anderson	United States	US	Indiana	57234 Fair Oaks Plaza	2019/1/19	0093-0248	2019/2/23	First Class	Air	46015	706953.42	1	0.58	visa-electron	4.91774E+15	Okay
915	9485 Dawn Circle		381-38-3686	118	Lincoln	Continental	Red	1995	764693.06	0363-0359		Female	Developer IV	334-800-4870	bcheynepe@cbc.ca	Montgomery	United States	US	Alabama	568 Moose Point	2018/10/16	0677-1978	2019/4/20	Standard Class	Air	36119	961367.22	1	0.37	visa	4.72606E+15	Very Good
916	21 Di Loreto Avenue		882-04-4231	9402	Cadillac	Escalade EXT	Crimson	2012	561348.68	53389-251		Female	Human Resources Manager	915-404-6100	ajoselinpf@weather.com	El Paso	United States	US	Texas	1802 Kinsman Avenue	2018/7/12	55154-3395	2019/2/18	Second Class	Air	79950	955091.14	2	0.54	bankcard	5.60226E+15	Very Good
917	56 Lillian Lane		850-05-1383	8809	Mercury	Monterey	Orange	2006	699895.06	52125-774		Female	Junior Executive	502-107-6172	jbennitpg@abc.net.au	Louisville	United States	US	Kentucky	3 Hagan Point	2019/1/26	22700-134	2019/1/1	Same Day	Truck	40256	711832.25	2	0.32	maestro	5.03848E+18	Very Good
918	34101 Rieder Plaza		628-54-0917	38	GMC	Yukon	Yellow	1996	524938.57	52959-579		Male	Junior Executive	480-817-5338	jmacconnellph@oracle.com	Gilbert	United States	US	Arizona	487 Erie Way	2018/9/8	33261-150	2019/2/25	Second Class	Air	85297	999315.69	2	0.69	bankcard	5.60222E+15	Okay
919	10010 Brentwood Crossing		326-05-8520	7937	Mitsubishi	Starion	Aquamarine	1985	779995.68	43063-392		Female	Clinical Specialist	419-248-4272	jpiotrowskipi@slashdot.org	Lima	United States	US	Ohio	2053 Doe Crossing Trail	2018/11/18	48951-8025	2019/6/9	Same Day	Air	45807	747744.55	2	0.56	jcb	3.56991E+15	Bad
920	9 Alpine Court		432-94-2747	9925	Saab	900	Purple	1993	670666.17	55154-7566		Male	Environmental Specialist	915-857-6049	hbonhanpj@ucla.edu	El Paso	United States	US	Texas	03530 Pleasure Hill	2018/10/12	62011-0198	2019/3/14	Standard Class	Air	79955	902584.6	1	0.34	visa	4.04137E+15	Okay
921	338 Calypso Way		777-13-2094	9305	Ferrari	599 GTB Fiorano	Mauv	2009	502335.29	55316-426		Male	Recruiting Manager	405-127-5273	dshotterpk@wordpress.com	Oklahoma City	United States	US	Oklahoma	866 Maryland Place	2018/12/16	57520-0111	2019/5/9	First Class	Truck	73129	886109.91	1	0.62	switch	4.90367E+15	Bad
922	23 Dapin Court		789-49-3600	6611	Ford	F-Series	Goldenrod	2007	544872.91	75857-0001		Male	Senior Developer	860-227-3949	wdourinpl@europa.eu	West Hartford	United States	US	Connecticut	9 Bartelt Way	2018/10/2	60429-131	2019/5/5	First Class	Air	6127	959098.77	1	0.58	visa-electron	4.91764E+15	Okay
923	2116 Canary Plaza		815-62-0700	3452	Infiniti	EX	Blue	2010	599404.24	0268-6701		Male	Nuclear Power Engineer	646-507-2400	qchurchillpm@phoca.cz	Brooklyn	United States	US	New York	2 Mcbride Terrace	2018/7/21	42998-974	2019/2/5	Same Day	Air	11215	992267.51	1	0.87	diners-club-carte-blanche	3.00444E+13	Very Bad
924	17243 Sunbrook Road		585-61-2229	9432	Saturn	VUE	Mauv	2003	538113.12	59779-600		Male	Staff Accountant III	917-113-9791	fkirkmanpn@edublogs.org	Jamaica	United States	US	New York	257 Anzinger Place	2019/6/12	30142-198	2019/5/12	First Class	Air	11470	813545.58	2	0.77	americanexpress	3.74288E+14	Bad
925	7 Vidon Circle		502-96-3884	5141	Pontiac	Safari	Red	1987	750395.71	46994-329		Female	Cost Accountant	845-454-6377	smarsterspo@lycos.com	White Plains	United States	US	New York	681 Green Place	2018/9/8	0591-2467	2019/4/30	Same Day	Truck	10606	788082.02	1	0.32	visa-electron	4.40599E+15	Bad
926	7817 Lakewood Lane		710-21-1159	612	Aston Martin	Vantage	Crimson	2008	720268.84	11523-1314		Female	Tax Accountant	904-365-2848	ilotspp@amazon.com	Jacksonville	United States	US	Florida	9121 Mcguire Way	2018/7/9	51138-067	2019/4/15	Same Day	Truck	32209	849411.71	1	0.37	jcb	3.54241E+15	Good
927	4323 Nancy Parkway		181-16-5414	5102	Nissan	Murano	Goldenrod	2009	613699.56	60505-3673		Male	Human Resources Assistant IV	901-929-9508	hministerpq@apache.org	Memphis	United States	US	Tennessee	4624 Menomonie Center	2018/12/24	69097-151	2019/2/6	Standard Class	Air	38143	732334.35	2	0.31	diners-club-enroute	2.01838E+14	Bad
928	6 6th Street		141-87-7188	1142	Nissan	Maxima	Khaki	1997	583144.17	54868-6220		Male	Budget/Accounting Analyst IV	818-954-8445	scrossinghampr@illinois.edu	Van Nuys	United States	US	California	5 Scoville Terrace	2019/5/1	63395-201	2019/4/30	Same Day	Truck	91411	796646.15	2	0.64	diners-club-enroute	2.01448E+14	Okay
929	79 Vidon Way		815-87-7868	9671	Volvo	S40	Mauv	2001	753115.75	0363-0604		Male	Geological Engineer	202-145-2061	tpysonps@marketwatch.com	Washington	United States	US	District of Columbia	362 Lighthouse Bay Plaza	2018/8/4	0093-5539	2019/2/5	Same Day	Air	20005	982564.02	1	0.48	americanexpress	3.37942E+14	Very Good
930	3495 Northwestern Street		384-67-3810	8901	Toyota	Celica	Red	1976	747743.24	68382-027		Female	Media Manager IV	949-204-3472	twasbeypt@indiegogo.com	Irvine	United States	US	California	7806 Corscot Point	2019/1/23	50436-9973	2019/3/3	Standard Class	Truck	92612	724824.7	2	0.35	maestro	5.03814E+17	Very Good
931	396 Tony Park		876-27-7207	8043	Saab	9��3��	Crimson	2004	627014.03	68472-072		Female	Internal Auditor	940-802-7294	cperelpu@github.com	Wichita Falls	United States	US	Texas	53 Amoth Road	2019/4/19	55111-565	2019/5/26	Standard Class	Air	76305	749629.33	1	0.55	jcb	3.54687E+15	Very Good
932	873 Reinke Point		709-70-9648	4531	Plymouth	Colt Vista	Fuscia	1994	655890.43	37000-764		Female	Payment Adjustment Coordinator	206-990-8930	igasquoinepv@adobe.com	Seattle	United States	US	Washington	83056 Grayhawk Street	2018/10/20	51672-4109	2019/1/17	First Class	Air	98166	861981.38	1	0.89	visa	4.04159E+12	Bad
933	692 Arkansas Terrace		163-06-9928	3796	Maybach	57S	Aquamarine	2005	746550.84	0440-7805		Female	Occupational Therapist	435-516-5050	alangshawpw@npr.org	Salt Lake City	United States	US	Utah	412 Killdeer Parkway	2019/3/21	63187-061	2019/1/5	Second Class	Air	84105	882195.86	2	0.7	jcb	3.53999E+15	Very Good
934	62188 Lunder Center		655-21-6931	8457	Lexus	LS	Puce	1989	645694.27	36800-980		Female	Nurse Practicioner	816-434-1505	msutherbypx@army.mil	Kansas City	United States	US	Missouri	2034 Sommers Parkway	2018/6/19	0942-6459	2019/5/3	Same Day	Air	64109	846757.92	2	0.5	visa-electron	4.50802E+15	Bad
935	17831 Chinook Parkway		791-05-7061	131	Toyota	Solara	Green	1999	706179.75	68151-2871		Female	Accountant IV	610-255-2286	messerypy@reference.com	Reading	United States	US	Pennsylvania	2855 Fairview Street	2019/2/10	0178-0490	2019/6/7	First Class	Air	19605	988909.9	2	0.58	bankcard	5.60222E+15	Good
936	374 Golf Alley		332-14-6264	9755	Maybach	57	Mauv	2005	516753.59	75904-3343		Male	Teacher	217-611-7491	ccanizarespz@cloudflare.com	Springfield	United States	US	Illinois	1621 Sherman Center	2019/6/11	50436-6046	2019/6/1	First Class	Truck	62764	914837.16	2	0.58	china-unionpay	5.60225E+17	Very Good
937	89821 Eliot Way		107-81-5155	8397	Kia	Rio	Violet	2011	575473.29	59762-1412		Female	Project Manager	803-345-0815	jfathersq0@surveymonkey.com	Columbia	United States	US	South Carolina	28775 Dwight Crossing	2019/4/28	61748-200	2019/3/26	Second Class	Air	29203	806931.2	1	0.87	diners-club-enroute	2.01925E+14	Bad
938	58 Cambridge Road		516-58-4018	110	Chevrolet	Silverado 2500	Teal	2009	746875.73	54575-348		Female	Research Assistant I	337-599-9659	atollq1@dmoz.org	Lafayette	United States	US	Louisiana	900 Dottie Circle	2019/1/4	54868-5002	2019/4/27	First Class	Truck	70593	931028.62	1	0.39	jcb	3.54827E+15	Okay
939	56 Forest Dale Center		441-20-8117	1173	Kia	Sportage	Khaki	2002	722002.22	0519-1357		Female	Web Designer IV	781-141-8847	cpovallq2@nps.gov	Newton	United States	US	Massachusetts	43232 Spenser Lane	2018/6/29	27437-203	2019/1/31	Second Class	Truck	2458	960855.9	2	0.31	diners-club-international	3.62088E+13	Bad
940	7899 Lillian Park		572-69-8273	7759	Chevrolet	Sportvan G10	Maroon	1993	540825.5	41520-140		Male	Dental Hygienist	702-291-8966	ecoppq3@myspace.com	Las Vegas	United States	US	Nevada	642 Merchant Point	2018/11/12	10019-033	2019/5/30	Second Class	Truck	89166	921195.48	1	0.58	mastercard	5.18617E+15	Very Bad
941	14 Londonderry Place		474-81-0976	5183	Mitsubishi	Excel	Pink	1989	643796.74	0781-5608		Female	Registered Nurse	585-715-8353	cfreddiq4@gov.uk	Rochester	United States	US	New York	43479 Stoughton Alley	2019/6/3	49035-176	2019/3/24	Same Day	Air	14646	872210.84	1	0.61	switch	6.75907E+17	Okay
942	8 Wayridge Center		645-30-1824	4284	Ford	Explorer Sport	Mauv	2001	702638.94	76328-333		Male	Programmer Analyst III	646-450-7927	haudryq5@shinystat.com	New York City	United States	US	New York	2 Forster Avenue	2018/12/20	52125-877	2019/2/24	Second Class	Truck	10110	938864.54	1	0.78	jcb	3.57704E+15	Very Good
943	105 Homewood Avenue		541-50-1247	561	Ford	Escape	Fuscia	2009	673956.21	63629-1671		Female	Research Nurse	512-914-9456	kfoyq6@nbcnews.com	Austin	United States	US	Texas	27092 Susan Avenue	2018/12/25	68462-296	2019/5/29	First Class	Air	78769	887725.23	1	0.61	instapayment	6.38325E+15	Bad
944	315 Del Mar Drive		331-38-7721	64	Geo	Metro	Green	1995	626229.94	68105-005		Male	Project Manager	239-378-6349	asuggettq7@histats.com	Naples	United States	US	Florida	12275 Old Shore Terrace	2018/7/10	50198-2826	2019/6/14	Standard Class	Truck	34114	959754.27	1	0.64	mastercard	5.54866E+15	Very Bad
945	55 Westend Center		891-98-6803	9239	Chevrolet	Silverado 1500	Violet	2004	611966.63	63629-5094		Male	Project Manager	203-371-5513	kscotsbrookq8@theatlantic.com	New Haven	United States	US	Connecticut	9 Bluestem Pass	2019/1/25	55621-007	2019/1/10	First Class	Air	6538	719386.44	2	0.53	jcb	3.53684E+15	Bad
946	05665 Sugar Hill		604-07-4246	481	BMW	760	Yellow	2004	511800.86	43596-0011		Female	Recruiter	504-842-6094	oallonbyq9@ucla.edu	New Orleans	United States	US	Louisiana	7 Fair Oaks Trail	2018/9/8	55728-001	2019/1/19	First Class	Air	70142	752863.64	1	0.63	jcb	3.54519E+15	Very Bad
947	1282 Harbort Plaza		184-98-6155	9193	Audi	S6	Mauv	2007	673231.79	57520-0034		Female	Recruiting Manager	619-278-6699	kshoobridgeqa@ycombinator.com	San Diego	United States	US	California	8471 Orin Street	2018/10/11	0078-0512	2019/4/11	Standard Class	Truck	92127	768969.79	2	0.87	diners-club-carte-blanche	3.04093E+13	Very Bad
948	9 Kings Park		196-68-8662	593	Volvo	C30	Khaki	2012	698042.77	75884-100		Male	Analog Circuit Design manager	208-912-6887	hcunnahqb@arstechnica.com	Idaho Falls	United States	US	Idaho	3 Atwood Parkway	2018/10/29	51079-425	2019/5/14	Standard Class	Truck	83405	851696.17	2	0.9	jcb	3.58781E+15	Good
949	03019 Union Parkway		349-54-1230	3409	Volvo	C70	Turquoise	2010	506162.39	66259-701		Female	Structural Engineer	614-674-9191	ebaggettqc@about.me	Columbus	United States	US	Ohio	2435 Goodland Circle	2019/2/15	50563-180	2019/4/12	Second Class	Truck	43268	786821.32	2	0.6	americanexpress	3.42766E+14	Bad
950	45 Kipling Circle		753-08-5560	9945	Mercedes-Benz	CLS-Class	Teal	2006	760854.57	24571-111		Male	Executive Secretary	773-176-4952	ustansbieqd@hibu.com	Chicago	United States	US	Illinois	718 Jenifer Road	2018/8/28	51141-3771	2019/1/17	First Class	Truck	60652	894256.15	2	0.57	jcb	3.53095E+15	Bad
951	44379 Anderson Parkway		413-96-8695	7252	Mercedes-Benz	CL-Class	Goldenrod	2009	683285.86	76119-1214		Male	Payment Adjustment Coordinator	914-854-8656	afalksqe@forbes.com	Yonkers	United States	US	New York	74 Acker Center	2019/3/5	68645-468	2019/2/6	Standard Class	Truck	10705	704141.33	1	0.3	mastercard	5.58942E+15	Very Good
952	3549 Glendale Hill		525-54-1139	524	Volvo	C70	Aquamarine	2012	668093.59	58474-010		Male	Internal Auditor	719-190-4530	bpolinqf@theglobeandmail.com	Pueblo	United States	US	Colorado	1 Dapin Circle	2019/1/31	0615-7667	2019/3/11	Second Class	Truck	81015	946497.71	1	0.86	maestro	6.76387E+18	Good
953	8 Old Gate Point		202-80-8923	7093	Toyota	Highlander	Yellow	2008	541112.82	68382-795		Male	Database Administrator IV	503-155-0778	rhamonqg@nytimes.com	Beaverton	United States	US	Oregon	60322 Bultman Point	2019/5/5	59067-001	2019/5/12	Second Class	Truck	97075	956637.35	2	0.56	jcb	3.57464E+15	Very Bad
954	66603 Eliot Lane		191-07-5808	1241	Cadillac	Escalade EXT	Violet	2002	555111.84	23155-128		Male	Geological Engineer	313-509-3399	bhurichqh@boston.com	Detroit	United States	US	Michigan	156 Buhler Hill	2018/6/22	21624-001	2019/5/15	First Class	Truck	48217	750719.68	1	0.36	diners-club-carte-blanche	3.00244E+13	Good
955	4468 Hansons Place		141-40-6004	7910	Suzuki	SJ	Crimson	1985	641960.9	43857-0294		Female	Cost Accountant	213-255-5536	wpiscotqi@wiley.com	Van Nuys	United States	US	California	53772 Brown Junction	2018/7/4	64117-149	2019/4/15	First Class	Air	91499	920449.05	1	0.83	visa-electron	4.175E+15	Bad
956	2 Loeprich Road		755-67-7009	4849	Dodge	Ram 2500	Turquoise	2007	798141.78	37808-230		Female	Geological Engineer	302-210-1844	bveracruysseqj@google.com.hk	Newark	United States	US	Delaware	4 Southridge Drive	2019/5/27	55319-107	2019/4/7	First Class	Truck	19725	879833.37	1	0.81	bankcard	5.60226E+15	Bad
957	6 Warner Drive		518-75-5398	1142	Infiniti	QX	Green	2011	529963.3	43419-380		Female	Research Assistant II	646-468-6380	cmapletoftqk@mtv.com	New York City	United States	US	New York	1 Drewry Avenue	2019/4/13	60429-509	2019/6/12	Same Day	Truck	10045	905366.74	2	0.65	jcb	3.56289E+15	Very Good
958	5 Sullivan Hill		324-61-2750	8904	Audi	5000S	Aquamarine	1988	688837.92	63629-1346		Male	Senior Cost Accountant	314-533-2582	tlidgertwoodql@deviantart.com	Saint Louis	United States	US	Missouri	74 South Place	2018/12/10	75936-111	2019/2/21	Standard Class	Air	63121	996374.15	2	0.55	jcb	3.53422E+15	Bad
959	7 Dottie Place		236-74-8866	4402	Dodge	Ram Van 3500	Turquoise	2001	508303.99	57664-229		Male	Cost Accountant	813-847-6221	gflahertyqm@facebook.com	Tampa	United States	US	Florida	082 Warbler Court	2019/5/26	0832-1072	2019/6/17	Same Day	Truck	33686	715661.58	1	0.5	jcb	3.57112E+15	Very Good
960	69 5th Alley		642-47-2130	2271	Chevrolet	Express 1500	Red	2009	567101.99	55926-0014		Female	Information Systems Manager	816-458-5692	azukerqn@baidu.com	Kansas City	United States	US	Missouri	16513 Jenifer Place	2019/1/8	59779-320	2019/3/17	First Class	Air	64153	883602.62	1	0.4	jcb	3.54953E+15	Bad
961	2153 Eastlawn Pass		812-70-9410	419	Suzuki	Grand Vitara	Puce	2010	691809.05	25021-656		Female	Director of Sales	203-601-4916	rfantonqo@yahoo.com	Stamford	United States	US	Connecticut	1 Nobel Parkway	2019/6/3	64117-211	2019/6/7	Second Class	Truck	6905	947353.81	2	0.45	maestro	5.01882E+17	Very Bad
962	74937 Lunder Trail		452-34-3464	1229	Volkswagen	New Beetle	Blue	2003	777460.38	26509-0003		Female	Sales Representative	540-821-3180	sbrogiqp@51.la	Roanoke	United States	US	Virginia	55 Maple Trail	2018/8/11	41163-445	2019/6/13	Standard Class	Air	24004	826034.52	1	0.33	switch	5.64183E+17	Okay
963	3 Rusk Trail		891-93-3442	3553	Volkswagen	Golf	Crimson	2006	647798.46	33992-3003		Female	Business Systems Development Analyst	407-591-9064	kcoslettqq@reuters.com	Orlando	United States	US	Florida	5186 Nancy Trail	2019/3/18	46287-009	2019/5/8	Second Class	Truck	32835	976784.71	1	0.71	visa	4.01796E+15	Very Good
964	2150 Acker Lane		597-80-3691	885	BMW	5 Series	Goldenrod	1994	798206.16	61727-303		Male	Database Administrator II	561-251-3124	srallinshawqr@youtu.be	West Palm Beach	United States	US	Florida	6693 Kinsman Park	2019/2/21	42998-402	2019/4/2	Second Class	Air	33411	917104.31	2	0.29	mastercard	5.00766E+15	Very Good
965	1127 Independence Terrace		108-37-5957	4231	Suzuki	Samurai	Khaki	1994	764379.38	49884-929		Male	Software Test Engineer II	585-649-1979	aocosgraqs@uol.com.br	Rochester	United States	US	New York	4622 Raven Circle	2018/11/14	59137-525	2019/3/12	Second Class	Air	14652	729410.28	2	0.56	switch	5.64182E+17	Good
966	242 Rusk Drive		796-01-3998	7631	Mitsubishi	Pajero	Fuscia	2003	595236.97	52125-595		Male	Executive Secretary	330-379-8821	oargyleqt@cmu.edu	Akron	United States	US	Ohio	03 Westend Lane	2019/5/22	48951-6044	2019/2/11	Same Day	Air	44329	705527.32	2	0.26	jcb	3.54634E+15	Good
967	69785 Nobel Lane		245-67-0465	3528	Ram	Dakota	Green	2011	686205.26	55154-3379		Male	VP Product Management	606-222-9568	dscottesmoorqu@barnesandnoble.com	London	United States	US	Kentucky	2 Westport Terrace	2019/6/14	61995-2371	2019/2/15	Second Class	Air	40745	757937.4	2	0.26	diners-club-carte-blanche	3.05842E+13	Okay
968	86 Pawling Pass		230-94-0683	9703	Kia	Rio	Blue	2013	708205.02	54868-6090		Male	Administrative Officer	915-152-1877	sgillinoqv@geocities.jp	El Paso	United States	US	Texas	6 Kipling Center	2019/5/24	12830-739	2019/1/10	Standard Class	Air	79940	701450.85	2	0.38	switch	6.75994E+17	Bad
969	7 Kings Pass		162-95-2640	4499	Hyundai	Sonata	Orange	1999	719448.27	68472-081		Female	Occupational Therapist	850-773-0823	dscrubyqw@dmoz.org	Pensacola	United States	US	Florida	04 Roxbury Circle	2018/12/21	0591-5882	2019/1/27	First Class	Truck	32505	860944.43	1	0.77	mastercard	5.46134E+15	Very Good
970	489 West Road		738-91-2227	8772	Dodge	Caliber	Violet	2008	575813.46	51655-096		Male	Database Administrator III	973-444-8592	ccoxheadqx@ihg.com	Paterson	United States	US	New Jersey	052 Wayridge Court	2019/6/3	55150-119	2019/6/10	Same Day	Truck	7505	701286.37	1	0.88	jcb	3.56331E+15	Good
971	2 Oxford Junction		477-42-1099	4255	Infiniti	QX56	Mauv	2011	653709.4	10812-204		Male	Actuary	347-982-8865	rglasscooqy@creativecommons.org	Flushing	United States	US	New York	29029 Mesta Way	2019/3/13	36987-1840	2019/5/17	First Class	Air	11355	798954.23	2	0.73	mastercard	5.01012E+15	Very Bad
972	96 Sunnyside Crossing		712-07-8073	419	Mazda	Protege	Orange	2002	516052.17	59535-1041		Male	Staff Scientist	626-622-9124	fterrillqz@time.com	Pasadena	United States	US	California	75278 Texas Street	2018/12/24	68180-517	2019/5/19	First Class	Truck	91131	948690.72	2	0.32	maestro	6.76131E+15	Very Bad
973	9 7th Parkway		458-83-1338	887	Dodge	Ram 2500	Orange	2007	645417.58	58214-100		Female	Compensation Analyst	215-821-7480	kbigginr0@multiply.com	Philadelphia	United States	US	Pennsylvania	8 Shopko Avenue	2019/5/20	25021-117	2019/5/6	Second Class	Truck	19131	962632.07	1	0.75	jcb	3.54544E+15	Okay
974	5 Moose Drive		141-80-2703	3195	Ford	Tempo	Goldenrod	1991	694325.43	41250-167		Female	Librarian	434-442-0666	rhumpager1@usgs.gov	Charlottesville	United States	US	Virginia	24 Moulton Point	2018/12/7	55154-4989	2019/6/14	Second Class	Air	22908	832851.16	2	0.73	bankcard	5.60226E+15	Okay
975	7550 Packers Crossing		711-83-0671	9329	Cadillac	DeVille	Blue	1999	716194.77	64679-273		Male	Quality Engineer	304-636-1546	jdikelsr2@example.com	Huntington	United States	US	West Virginia	6 Hazelcrest Alley	2019/5/20	54416-005	2019/4/10	Standard Class	Truck	25705	835683.61	1	0.62	jcb	3.57411E+15	Okay
976	69 Goodland Lane		475-13-8465	9304	Chevrolet	Express 1500	Red	2009	560777.07	49671-002		Male	Assistant Manager	314-523-6361	lhugginr3@salon.com	Saint Louis	United States	US	Missouri	8851 Bluestem Point	2018/9/12	43772-0003	2019/1/10	Standard Class	Air	63167	952762.44	2	0.72	china-unionpay	5.61031E+17	Okay
977	8 Scott Trail		777-76-5259	8585	Nissan	Sentra	Red	2009	662924.75	0904-5980		Female	VP Product Management	208-132-9083	imerrellr4@soundcloud.com	Boise	United States	US	Idaho	2 Toban Point	2018/8/17	52376-036	2019/2/20	Standard Class	Air	83705	776307.76	1	0.76	diners-club-enroute	2.0199E+14	Very Good
978	92856 Sloan Crossing		707-22-4767	3868	Lincoln	MKX	Maroon	2009	789397.64	60681-7002		Male	Cost Accountant	210-956-7181	kleebeterr5@msu.edu	San Antonio	United States	US	Texas	304 Grim Trail	2019/3/5	54569-1647	2019/2/28	Standard Class	Truck	78285	987573.24	1	0.38	jcb	3.58739E+15	Bad
979	3142 Rockefeller Way		782-90-9359	114	Plymouth	Sundance	Blue	1993	561643.77	0006-0740		Male	Account Executive	916-275-2214	theggr6@stumbleupon.com	Sacramento	United States	US	California	542 Spenser Hill	2018/12/17	16590-774	2019/3/2	Second Class	Truck	95823	952050.49	2	0.82	maestro	6.75948E+18	Okay
980	4138 Lakewood Circle		347-74-2934	2763	Pontiac	Firebird	Violet	1989	525865.77	55154-6754		Male	Pharmacist	646-165-4434	bhinkensr7@go.com	New York City	United States	US	New York	398 Jackson Drive	2019/4/30	50730-5101	2019/4/19	Same Day	Truck	10270	733988.39	2	0.81	visa-electron	4.40579E+15	Good
981	7 Sommers Street		298-96-3484	1453	Ford	Econoline E350	Teal	1996	630846.87	0378-0145		Male	Tax Accountant	701-443-1209	ggoldsbyr8@printfriendly.com	Grand Forks	United States	US	North Dakota	24760 Ridge Oak Road	2019/6/12	51672-1293	2019/5/30	Standard Class	Air	58207	863147.11	1	0.42	mastercard	5.49089E+15	Good
982	786 Scoville Junction		811-95-3189	7748	Lamborghini	Gallardo	Green	2003	679404.14	63629-1468		Male	Analyst Programmer	703-563-8336	tokeshottr9@usnews.com	Arlington	United States	US	Virginia	52 Buena Vista Trail	2018/9/25	57955-2311	2019/2/1	Standard Class	Air	22205	915071.48	1	0.49	switch	4.93644E+15	Very Good
983	290 Dottie Drive		851-77-9525	9396	Chevrolet	G-Series G10	Puce	1994	630469.02	55711-070		Male	Media Manager III	434-419-7151	ghuglera@edublogs.org	Charlottesville	United States	US	Virginia	5750 Carey Hill	2018/12/1	33261-039	2019/1/4	Same Day	Air	22903	735445.23	1	0.76	diners-club-enroute	2.01973E+14	Good
984	4015 Ramsey Alley		155-18-0873	8675	BMW	745	Aquamarine	2002	651516.71	0363-0149		Male	Physical Therapy Assistant	512-746-2727	ggristockrb@cdbaby.com	Austin	United States	US	Texas	438 Drewry Alley	2018/10/16	65856-216	2019/2/17	Standard Class	Truck	78737	711464.16	1	0.59	jcb	3.57052E+15	Very Bad
985	157 Victoria Hill		723-29-9697	8131	Dodge	Dynasty	Yellow	1992	526967.62	52054-215		Male	Financial Advisor	617-645-5606	vsheekeyrc@nps.gov	Cambridge	United States	US	Massachusetts	85951 Mayfield Hill	2019/2/23	55301-243	2019/4/17	First Class	Air	2142	996982.84	1	0.26	maestro	5.02008E+16	Bad
986	8802 Alpine Center		676-43-8841	9829	Pontiac	Bonneville	Fuscia	1991	539493.48	0781-5385		Male	Human Resources Assistant I	808-316-5213	icasettird@mit.edu	Honolulu	United States	US	Hawaii	71855 South Hill	2019/6/4	36987-1963	2019/5/31	Same Day	Air	96845	773845.35	1	0.49	jcb	3.56004E+15	Good
987	2 Kedzie Avenue		562-17-2875	3604	Volkswagen	Eurovan	Blue	1994	549477.51	24987-437		Male	Project Manager	713-159-7116	bseedre@nasa.gov	Houston	United States	US	Texas	7 Mendota Avenue	2018/7/31	55154-3226	2019/1/20	First Class	Truck	77281	849199.84	1	0.83	diners-club-carte-blanche	3.05652E+13	Very Good
988	46 Stoughton Parkway		890-35-5664	9453	Nissan	240SX	Purple	1995	602442.24	51143-296		Female	Account Coordinator	816-161-2822	nmcgarrellrf@booking.com	Kansas City	United States	US	Missouri	68 Mosinee Street	2019/1/5	49348-920	2019/2/4	First Class	Truck	64193	895979.14	1	0.64	jcb	3.53525E+15	Very Bad
989	2 Eliot Terrace		231-12-3580	6219	Land Rover	Range Rover Sport	Red	2012	780221.09	57520-0401		Male	VP Accounting	765-942-8689	wdinnisrg@webs.com	Crawfordsville	United States	US	Indiana	7 Lakewood Gardens Parkway	2019/5/16	0603-2213	2019/5/7	Same Day	Truck	47937	876979.46	2	0.57	jcb	3.58025E+15	Very Bad
990	9812 Summerview Way		362-62-8480	9043	Eagle	Talon	Turquoise	1991	563180.83	54973-2956		Female	Senior Financial Analyst	727-499-2583	emacredmondrh@blogs.com	Saint Petersburg	United States	US	Florida	13 Glacier Hill Trail	2019/3/30	10544-219	2019/5/10	Same Day	Truck	33710	945595.51	2	0.77	diners-club-enroute	2.01875E+14	Bad
991	48 Melody Parkway		306-69-8866	4254	BMW	760	Orange	2006	772366.39	36987-2288		Female	Accountant II	410-723-1525	npiscopellori@rakuten.co.jp	Baltimore	United States	US	Maryland	61 Quincy Junction	2018/9/11	60505-0166	2019/5/31	Second Class	Air	21265	752901.1	2	0.39	jcb	3.58017E+15	Very Good
992	6 Carioca Trail		159-34-3380	3598	Mercury	Sable	Khaki	1996	562701.11	48951-3141		Female	Financial Advisor	574-367-5341	zthackstonrj@theglobeandmail.com	South Bend	United States	US	Indiana	1513 Chive Junction	2018/11/30	0548-3015	2019/6/6	Standard Class	Air	46614	885826.68	1	0.78	maestro	5.01821E+18	Very Bad
993	59 Hollow Ridge Circle		651-38-3577	5110	Dodge	Durango	Yellow	2005	587045.78	64735-050		Female	Senior Financial Analyst	256-613-4465	kmcspirronrk@jigsy.com	Gadsden	United States	US	Alabama	2805 Kropf Road	2018/9/19	49517-0001	2019/3/12	First Class	Air	35905	874705.48	2	0.32	mastercard	5.04838E+15	Okay
994	56 Jay Terrace		742-59-6791	9656	BMW	Z3	Khaki	1999	734175.16	36987-1348		Female	Recruiting Manager	302-244-4452	tguesterl@google.de	Wilmington	United States	US	Delaware	7216 Reindahl Way	2019/5/7	0517-0725	2019/5/19	First Class	Truck	19810	914193.62	1	0.42	jcb	3.57673E+15	Very Good
995	7 Raven Way		699-53-1590	294	Mercury	Lynx	Khaki	1985	710759.09	52549-4118		Female	GIS Technical Architect	916-606-7109	gwhetsonrm@ucoz.com	Sacramento	United States	US	California	871 Judy Alley	2018/7/26	0703-4852	2019/3/31	Same Day	Truck	94297	852889.61	1	0.55	jcb	3.57608E+15	Okay
996	13 Dunning Alley		352-07-3630	7534	Chevrolet	Monte Carlo	Fuscia	2004	718778.77	0268-0030		Male	Senior Editor	402-591-6358	sbennettrn@google.com.hk	Lincoln	United States	US	Nebraska	4 Oneill Place	2018/8/14	68788-0046	2019/3/16	Second Class	Truck	68524	900610.31	2	0.59	maestro	5.01869E+15	Okay
997	60 Fairview Hill		788-64-6027	7982	Subaru	Outback	Khaki	2006	689650.37	11559-729		Male	Chief Design Engineer	801-778-3176	alehemannro@tumblr.com	Salt Lake City	United States	US	Utah	62 Kedzie Court	2018/9/18	36987-3015	2019/4/8	Standard Class	Air	84152	987645.58	1	0.33	jcb	3.57673E+15	Okay
998	026 Calypso Pass		439-17-9977	8051	Audi	Q7	Green	2012	525136.96	55143-011		Female	VP Marketing	918-943-3464	abowickrp@wikia.com	Tulsa	United States	US	Oklahoma	08 Ludington Alley	2018/6/25	68180-181	2019/1/25	Second Class	Air	74141	870962.7	2	0.25	diners-club-carte-blanche	3.03752E+13	Okay
999	73343 Oriole Court		898-97-6903	7072	Mazda	B-Series	Khaki	2006	719917.26	0555-1054		Female	Financial Advisor	202-950-2460	dosgoodrq@walmart.com	Washington	United States	US	District of Columbia	3530 5th Circle	2019/3/10	0641-6073	2019/2/21	First Class	Air	20404	778839.18	1	0.78	jcb	3.55662E+15	Very Bad
1000	8006 Dennis Plaza		544-94-3877	9722	Oldsmobile	88	Goldenrod	1995	655522.91	49778-001		Male	Operator	801-384-9853	mlarkinsrr@4shared.com	Ogden	United States	US	Utah	82641 Quincy Court	2018/8/28	17856-5180	2019/5/4	Standard Class	Truck	84403	821678.46	1	0.89	visa	4.04138E+12	Very Bad
