# Supplementary material for: The impact of supply chain management on a company’s operation and decision based on the multidimensional data analysis of upstream and downstream industry market states
Source: PeerJ Comput Sci. 2023 Jun 13;9:e1369. doi: 10.7717/peerj-cs.1369 (PMC10280593; doi:10.7717/peerj-cs.1369)
Supplement: Supplemental Information 1 [file peerj-cs-09-1369-s001.zip › DataSets/InventoryData.xlsx]

## Sheet: data
InventoryId	StoreName	City	Area	ProductName	QuantitySold	QuantityAvailable	Cost	RetailPrice
1	National Stores	Ouro Branco	9 Springview Point	Chocolate Bar - Smarties	1	11	4873.07	1500.39
2	Family Dollar	Gerakaroú	5434 Daystar Circle	Pepper - Red Bell	6	1	3089.77	2095.61
3	BJ's Wholesale Club	Radoboj	3 Darwin Drive	Chickensplit Half	10	11	4591.63	364.02
4	Ocean State Job Lot	Al Madīd	684 Bunting Lane	Zucchini - Green	3	1	33.13	2111.21
5	Ollie's Bargain Outlet	Bo Phloi	50162 John Wall Drive	Cod - Salted, Boneless	9	3	3750.18	934.82
6	BJ's Wholesale Club	Pieńsk	8 Fordem Pass	Flower - Dish Garden	1	9	4071.16	366.89
7	BJ's Wholesale Club	Bov	89058 Monument Hill	Beef - Rouladin, Sliced	7	4	876.43	1704.69
8	Costco	Tögrög	1 Clarendon Way	Cheese - Brie, Cups 125g	3	3	503.81	891.92
9	Fred's	Chrastava	629 Crescent Oaks Center	Clam - Cherrystone	2	8	3008.33	2328.64
10	Big Lots	Ágios Efstrátios	175 Kim Place	Coffee Cup 8oz 5338cd	1	7	1433.39	82.66
11	HomeGoods	Kangar	689 Vera Pass	Sprouts - Alfalfa	3	4	748.47	614.76
12	HomeGoods	Cipondok	78107 Logan Plaza	Flour - Semolina	8	2	1094.45	2941.23
13	Ben Franklin	Las Flores	28413 Knutson Park	Monkfish - Fresh	5	9	4335.57	1707.46
14	Ollie's Bargain Outlet	Kaseda-shirakame	828 Iowa Parkway	Pepper - Green Thai	10	11	2621.16	3196.38
15	Burlington Coat Factory	Golden	28352 Tennyson Court	Oranges	2	1	4453.32	1727.04
16	Ocean State Job Lot	Melrose	0 Cottonwood Pass	Beef - Tenderlion, Center Cut	8	5	3209.84	1364.52
17	Renys	Mnich	14 Mayfield Alley	Octopus - Baby, Cleaned	4	5	3724.97	303.13
18	Gabe's	Benito Juarez	010 Lunder Avenue	Rootbeer	11	9	2306.67	2056.26
19	Meijer	Prokuplje	0 Dryden Park	Water - Tonic	12	4	3302.79	228.06
20	HomeGoods	Tuanshan	92 Heffernan Trail	Longos - Chicken Caeser Salad	1	5	4003.82	2321.59
21	Dd's Discounts	Jiukeng	634 Jackson Parkway	Hummus - Spread	5	2	4687.58	1711.77
22	Ollie's Bargain Outlet	Gualán	5 Warner Parkway	Curry Powder	4	4	4065.89	1250.4
23	Gordmans	Zhubei	353 Blackbird Avenue	Bread - Crumbs, Bulk	9	3	4304.94	512.38
24	Target	Purral	4496 Killdeer Court	Lamb - Loin Chops	1	3	1740.31	715.33
25	Family Dollar	Cercal	4 Charing Cross Plaza	Coffee Cup 16oz Foam	7	1	2327.78	3866.06
26	Fred's	Hekou	5995 Merchant Trail	Towel Dispenser	6	11	1192.25	619.91
27	Ross Stores	Ra-ngae	023 Coleman Place	Muskox - French Rack	10	2	4479.93	703.88
28	Tuesday Morning	Ettelbruck	84269 Crescent Oaks Way	Soup - Campbells Asian Noodle	7	10	381.87	591.06
29	Walmart	Si Racha	2 Laurel Drive	Soup - Base Broth Beef	6	5	3764.99	2758.13
30	Dollar General	Kumane	42385 Lighthouse Bay Hill	Cake - Lemon Chiffon	4	12	750	3519.15
31	Ben Franklin	Chicheng	9 Melvin Way	Onions - Red Pearl	7	11	1896.99	1734.47
32	Dd's Discounts	Liuzu	4416 Barby Terrace	Green Tea Refresher	8	7	1783.66	3804.43
33	Ben Franklin	Khairpur	496 Cambridge Plaza	Rum - Coconut, Malibu	4	7	1953.19	2020.1
34	Dd's Discounts	Batuna Satu	375 Bellgrove Point	Bagel - Everything	8	3	2243.27	2492.85
35	Harbor Freight Tools	Lafiagi	40020 Morningstar Crossing	Trueblue - Blueberry 12x473ml	2	8	1381.47	2218.44
36	Family Dollar	Zarechnyy	39 Graceland Place	Cheese - St. Andre	3	5	770.12	1939.67
37	National Stores	Primorka	8 Hudson Crossing	Wine - Mondavi Coastal Private	11	4	1969.43	1326.08
38	Gabe's	Dabao	55 Bonner Lane	Rice Wine - Aji Mirin	7	9	3406.99	1968.35
39	Renys	Şirvan	24 American Ash Plaza	Vodka - Hot, Lnferno	1	4	3067.16	3539.67
40	Dollar General	Funes	5657 Daystar Way	Tarragon - Fresh	1	7	2113.08	3384.82
41	Harbor Freight Tools	Bo Kluea	25036 Division Terrace	Lobster - Cooked	4	9	486.35	1032.35
42	Stein Mart	Yinla	8668 Lakewood Gardens Road	Lemonade - Kiwi, 591 Ml	1	6	848.25	2970.73
43	Gordmans	Majan	4621 Burrows Hill	Crackers Cheez It	2	10	225.12	1926.55
44	Marshalls	Cavan	00189 Jana Plaza	Pomello	12	5	956.44	2318.19
45	Burlington Coat Factory	Asykata	1 Drewry Circle	Rabbit - Whole	1	3	281.07	1278.77
46	Stein Mart	Ala	42543 Chinook Road	Wine - Vovray Sec Domaine Huet	10	9	4688.3	3825.32
47	Five Below	Vostochnyy	7329 Esch Avenue	Monkfish - Fresh	1	11	4574.55	3910.15
48	Dd's Discounts	Curridabat	2 Morrow Avenue	Appetizer - Escargot Puff	10	11	4049.43	1967.38
49	Roses	Ibshawāy	0 4th Pass	Mustard Prepared	11	8	3989.02	1015.66
50	HomeSense	Budrus	737 Caliangt Road	Sherry - Dry	5	6	3962.69	2591.29
51	HomeGoods	Banjar Yehsatang	41 Knutson Court	Wine - Penfolds Koonuga Hill	4	7	128.63	2394.1
52	Marshalls	Lameiro	25554 Laurel Alley	Sparkling Wine - Rose, Freixenet	2	1	2731.97	1814.52
53	Fred Meyer	Alarobia	1538 Steensland Park	Peppercorns - Green	5	10	2707.74	2646.12
54	Shopko	Rawa	421 Randy Lane	Arctic Char - Fresh, Whole	1	6	664.94	1578.36
55	Costco	Caihe	9 Dwight Plaza	Cilantro / Coriander - Fresh	3	10	3404.77	3326.88
56	National Stores	Capalayan	54321 Waxwing Crossing	Ecolab - Solid Fusion	5	2	654.53	2791.71
57	Ross Stores	Niš	71 Dayton Plaza	Spinach - Frozen	8	6	1983.66	835.97
58	Big Lots	Piraju	868 Atwood Park	Potatoes - Mini White 3 Oz	1	10	1202.99	1332.08
59	Family Dollar	Nsanje	7 Ronald Regan Park	Beets - Mini Golden	5	9	4782.47	2463.27
60	Renys	Alexandroúpoli	8 Melvin Drive	Lemonade - Strawberry, 591 Ml	12	6	286.98	3255.84
61	Dd's Discounts	Twardawa	645 Pierstorff Terrace	Rum - Cream, Amarula	8	5	991.59	3278.04
62	Tuesday Morning	Höganäs	709 6th Circle	Wheat - Soft Kernal Of Wheat	6	7	2268.11	2718.19
63	Renys	Rendui	6553 Maryland Center	Bulgar	4	2	4662.12	2085.69
64	Kmart	Pangalangan	89062 Eggendart Avenue	Pasta - Orzo, Dry	8	12	3913.03	2624.72
65	Meijer	Derbent	8 Clove Center	Tea - Lemon Scented	4	12	3089.59	1658.1
66	Dollar General	Opočno	23 6th Drive	Tray - 12in Rnd Blk	5	9	1176.78	1089.36
67	Marshalls	Gaojimiao	2 Lawn Terrace	Peppercorns - Pink	2	4	248.88	3829.81
68	Roses	Pniewy	82 Golf Plaza	Sauce - Vodka Blush	4	2	2595.48	1362.91
69	Walmart	Montpellier	6 Ridgeway Hill	Appetizer - Mini Egg Roll, Shrimp	8	6	4942.81	2975.2
70	BJ's Wholesale Club	Älvsjö	2 Brown Plaza	Cheese - Fontina	11	12	3484.86	621.37
71	Ollie's Bargain Outlet	Béja	0317 Pond Hill	Cattail Hearts	5	1	108.39	3295.61
72	Target	Fenghua	4 4th Terrace	Napkin White - Starched	7	11	4853.97	2974.43
73	Harbor Freight Tools	Pathum Rat	88199 Golf Course Center	Pork - Ham Hocks - Smoked	1	4	2025.89	1484.93
74	Bi-Mart	Tianchi	2 Nelson Alley	Lamb - Whole Head Off,nz	6	1	1318.92	357.33
75	BJ's Wholesale Club	Nizhniy Lomov	9565 Arkansas Plaza	Filo Dough	4	8	2189.65	3882.77
76	Marshalls	Vänersborg	9 Iowa Terrace	Jerusalem Artichoke	7	12	4725.06	312.37
77	Shopko	Nanjiao	02074 North Center	Cookie Dough - Chunky	2	2	4959.07	1616.16
78	Meijer	Huaribamba	8132 High Crossing Street	Wine - Semi Dry Riesling Vineland	8	10	507.51	3355.22
79	T.J. Maxx	Kedungreja	4591 Crownhardt Place	Spice - Pepper Portions	8	9	4597.46	3574.91
80	Target	Tower	93 Basil Trail	Aspic - Amber	6	2	524.89	2306.66
81	Ben Franklin	Jāndiāla Sher Khān	2373 Derek Plaza	Leeks - Large	6	8	1248.85	3384.29
82	HomeGoods	Zwolle	85 Hayes Crossing	Easy Off Oven Cleaner	10	8	2215.52	1015.89
83	Fred Meyer	Kediren	90 Dawn Point	White Baguette	8	8	4914.8	1932.73
84	Marshalls	Hualfín	96 Crownhardt Court	Petit Baguette	7	5	4805.75	2515.66
85	Roses	Oslo	165 Moland Pass	Chives - Fresh	4	2	1940.88	1346.26
86	National Stores	Katunayaka	7588 Hudson Hill	Tea - Herbal Sweet Dreams	4	12	837.05	60.19
87	T.J. Maxx	Lautaro	19077 Service Drive	Dasheen	10	10	1112.74	2797.11
88	Ollie's Bargain Outlet	Phultala	08032 Pennsylvania Avenue	Nut - Walnut, Chopped	1	3	4627.28	3141.1
89	Ross Stores	Västervik	666 Helena Parkway	Pop Shoppe Cream Soda	1	3	166.11	3848.56
90	Harbor Freight Tools	Longshan	01238 Sugar Parkway	Island Oasis - Magarita Mix	12	1	3158.66	3671.16
91	Fred Meyer	Agriá	07 Nobel Pass	Chicken - Leg / Back Attach	8	2	918	591.88
92	Costco	Kamárai	26220 Gale Place	Loquat	12	11	1596.62	3294.09
93	Gordmans	Kayapa	07 Carpenter Place	Wine - Red, Black Opal Shiraz	4	3	115.23	3699.41
94	Big Lots	Oepula	6086 Spenser Plaza	Vacuum Bags 12x16	9	10	2055.34	3024.4
95	Gordmans	Gadingrejo	86944 Darwin Plaza	Bag - Clear 7 Lb	5	9	3053.99	766.08
96	Stein Mart	Yangi-Nishon Shahri	65 School Alley	Lemonade - Strawberry, 591 Ml	5	11	4353.75	2497.37
97	T.J. Maxx	Fershampenuaz	46172 Marquette Park	Soup - Beef Conomme, Dry	6	1	2458.15	2571.68
98	Burlington Coat Factory	Las Lomas	00 Crescent Oaks Circle	Appetizer - Veg Assortment	1	9	4226.07	1549.84
99	Kmart	Buenavista	82984 Northridge Junction	Cookies - Englishbay Wht	2	1	3184.62	2653.35
100	Dd's Discounts	Sidi Smaïl	7 Gina Street	Coffee - Decafenated	11	7	255.38	3902.22
101	BJ's Wholesale Club	Gagarin	9 Kipling Road	Fork - Plastic	3	11	4068.4	758.15
102	HomeGoods	Sitajara	6286 Knutson Alley	Foie Gras	1	12	2388.85	167.81
103	Roses	Kabalo	92300 Granby Point	Country Roll	1	10	67.41	1273.52
104	Meijer	Anling	98 Arkansas Crossing	Sauerkraut	3	6	1272.71	2537.54
105	Gabe's	Lanigan	46564 Dixon Drive	Hagen Daza - Dk Choocolate	1	11	3183.74	2084.58
106	Shopko	Panjerrejo	0301 Melody Crossing	Red Currants	6	3	3160.7	1126.72
107	Family Dollar	Carpiquet	3 Transport Circle	Cheese - Valancey	5	1	2462.94	2951.44
108	T.J. Maxx	Santa Rita	285 Evergreen Circle	Pepper - Green Thai	10	12	4521.49	3924.37
109	Gordmans	La Unión	7 Cardinal Terrace	Tomato - Plum With Basil	3	10	1652.97	533.09
110	Burlington Coat Factory	Tha Mai	7788 Sommers Avenue	Snapple Raspberry Tea	10	5	1750.43	3440.67
111	Five Below	Buracan	57326 Thierer Center	Rice Paper	6	7	4106.36	2061.64
112	Family Dollar	Templeogue	368 Mallory Plaza	Pastry - French Mini Assorted	12	4	3776.76	2382.45
113	Ocean State Job Lot	Stockholm	69 Iowa Center	Lobster - Cooked	3	1	2198.32	2813.5
114	Ben Franklin	Nihaona	7 Shoshone Hill	Wine - Rubyport	1	7	110.19	2109.37
115	Roses	Jangheung	1 Marquette Crossing	Lemonade - Kiwi, 591 Ml	4	6	905.66	3439.52
116	Meijer	Martinlongo	13456 Hayes Avenue	Salmon - Atlantic, No Skin	10	7	549.49	3041.84
117	Ben Franklin	Jinchang	7124 Dovetail Trail	Flour - Rye	2	1	3543.66	3417.09
118	Roses	Karakul’	9 Prentice Place	Oil - Sunflower	5	10	1627.49	3680.71
119	Bi-Mart	Wolowiro	7 Rockefeller Parkway	Tomatillo	10	3	3233.67	1420.61
120	Shopko	Tambillo	571 Clarendon Park	Flour - Chickpea	1	12	2140.46	512.75
121	Fred Meyer	Rawang	17010 Schiller Pass	Soup - Campbells Chili	12	4	1728	818.98
122	Dollar General	Al Midyah	13538 Ryan Lane	Cheese - Marble	12	1	2177.49	3452.89
123	Roses	Ledoy	2 Longview Drive	Capon - Breast, Double, Wing On	4	1	1564.42	1649.11
124	Five Below	Sarukhan	47 Claremont Junction	Pernod	4	3	3677.01	3316.69
125	Roses	Bloemfontein	9404 Arizona Court	Pasta - Orzo, Dry	8	12	2243.41	550.66
126	Family Dollar	Bagneux	47136 Sundown Avenue	Sauce - Caesar Dressing	11	12	2456.27	3868.14
127	Marshalls	Draguignan	13 Melody Avenue	Chicken - White Meat With Tender	6	12	4029.04	1735.83
128	Dollar Tree	Weibin	805 Eggendart Plaza	Yogurt - Raspberry, 175 Gr	1	3	4586.2	894.59
129	Dd's Discounts	Srinagarindra	60609 Wayridge Junction	Compound - Orange	10	2	4544.03	976.8
130	Big Lots	Shadili	947 Kingsford Parkway	Calypso - Lemonade	6	2	3834.85	174.08
131	Dollar Tree	Chaplygin	83 South Place	Sesame Seed Black	8	7	4249	3385.48
132	HomeSense	Sandaohezi	943 South Drive	Pork - Bacon,back Peameal	5	4	3003.3	3011.32
133	Ollie's Bargain Outlet	Cool űrhajó	23 Esch Center	Allspice - Jamaican	11	5	3366.19	1131.7
134	Bargain Hunt	Gushui	517 David Park	Coffee Cup 12oz 5342cd	4	2	2290.38	2011.89
135	Meijer	Frydrychowice	9 Nelson Hill	Bread - Sour Batard	9	9	3065.86	1453.35
136	Family Dollar	Fleury-les-Aubrais	2 Harper Way	Bandage - Fexible 1x3	4	1	3794.04	2085.87
137	Five Below	Campo	83 Michigan Circle	Seaweed Green Sheets	5	6	4004.6	2510.51
138	Big Lots	Sundsvall	4 Hayes Crossing	Beef - Montreal Smoked Brisket	6	1	1525.23	3212.48
139	Shopko	Suwangi Utara	72026 Evergreen Drive	Lemon Pepper	10	11	3855.02	1418.93
140	T.J. Maxx	Miłakowo	73083 Darwin Park	Wine - Delicato Merlot	6	4	376.69	1140.55
141	Roses	Quyangqiao	1 Dakota Drive	Juice - Orange, 341 Ml	3	11	2615.59	3831.42
142	Family Dollar	Jomboy	05873 Dovetail Parkway	Crab Brie In Phyllo	8	8	597.5	3233.88
143	BJ's Wholesale Club	Lyon	2 Fairfield Court	Muffin - Bran Ind Wrpd	4	11	1181.11	581.18
144	Gabe's	San Teodoro	35 Evergreen Drive	Kellogs Special K Cereal	7	4	3676.6	2774.64
145	Kmart	Nagcarlan	81 Forest Run Hill	Ecolab - Mikroklene 4/4 L	11	6	3630.88	1991.34
146	Roses	Grubišno Polje	0524 Anhalt Lane	Cabbage - Nappa	3	7	2214.93	120.16
147	Ross Stores	Portorož	44 Drewry Street	Energy Drink Bawls	1	12	4762.89	1241.16
148	Dd's Discounts	Chenjiaba	0 Corscot Point	Juice - Apple, 341 Ml	1	2	4791.84	1626.59
149	HomeSense	Alor Setar	15 Kipling Court	Paper - Brown Paper Mini Cups	3	1	3926.57	3228.26
150	Bi-Mart	San Francisco	58468 Armistice Drive	Cookies Almond Hazelnut	3	1	2584.29	170.01
151	Dd's Discounts	Szprotawa	3 Burrows Crossing	Chilli Paste, Ginger Garlic	5	12	3911.89	576.3
152	Family Dollar	Amagasaki	8 Mockingbird Court	Maple Syrup	3	4	3372.15	3014.25
153	HomeGoods	Los Fresnos	14852 Jenna Avenue	Soup Campbells Beef With Veg	1	1	4703.19	396
154	Ross Stores	Skórzec	8566 Clove Hill	Milk - Buttermilk	8	9	4920.5	3824.41
155	Burlington Coat Factory	Tama	0200 Westport Circle	Soup - French Onion, Dry	4	3	3506.06	2794.59
156	Family Dollar	Moreira de Geraz do Lima	260 Kinsman Street	Chicken - Tenderloin	3	11	784.59	2677.96
157	Ben Franklin	Wang Saphung	12375 Almo Junction	Beer - Heinekin	8	6	3551.12	392.03
158	Big Lots	Kerek	46 Schlimgen Hill	Browning Caramel Glace	11	9	3866.51	3219.08
159	Bi-Mart	Huanglong	43 Spohn Crossing	Tobasco Sauce	10	12	3275.24	1122.51
160	Big Lots	Lukou	3440 Mcbride Court	Coffee - Decaffeinato Coffee	2	3	677.02	3576.91
161	Walmart	Na Chueak	9630 Dahle Hill	Cheese - Brick With Pepper	12	3	1794.03	1972.21
162	Stein Mart	Shangcun	68257 Bellgrove Way	Chip - Potato Dill Pickle	1	9	2640.79	1918.18
163	Costco	Velká nad Veličkou	1497 Cordelia Point	Peppercorns - Green	9	2	3669.86	2424.82
164	Meijer	Ya’erya	49695 Quincy Alley	Island Oasis - Peach Daiquiri	5	8	2659.51	909.04
165	Ocean State Job Lot	Sandur	84 Bellgrove Lane	Sage Derby	1	3	738.3	1598.55
166	Target	Kyzyldzhar	17 Kim Circle	Pork - Bacon, Sliced	12	3	4538.53	2283.39
167	Ollie's Bargain Outlet	Talhār	00109 Forest Run Point	Goat - Whole Cut	9	1	4478.08	2382.32
168	Gabe's	Pélla	35736 Lukken Drive	Tart Shells - Sweet, 3	3	1	4559.5	2245.58
169	Roses	Lanyi	76813 Hoffman Crossing	Bay Leaf Fresh	6	3	2996.94	1977.59
170	HomeSense	Arcos	688 Hanover Road	Cheese - Brie,danish	6	2	4572.7	2595.83
171	Walmart	Thị Trấn Cẩm Thủy	2514 Summit Court	Longos - Cheese Tortellini	4	3	2185.29	3082.08
172	Gabe's	Thị Trấn Nguyên Bình	8 Milwaukee Way	Sunflower Seed Raw	3	7	3880.11	2233.93
173	Bargain Hunt	Bojong	72321 Stuart Road	Beef - Tenderloin Tails	3	4	760.49	1435.68
174	Target	Corgo	22 Mifflin Junction	Paper Towel Touchless	3	3	2431.84	1578.98
175	Ben Franklin	Jhumra	8425 Mandrake Point	Muffin Mix - Carrot	1	11	1947.53	408.31
176	Roses	Phoenix	40477 Caliangt Center	Sambuca Cream	8	11	746	185.2
177	Renys	Si Khoraphum	17793 Chinook Parkway	Plasticforkblack	2	7	3062.84	2811.54
178	T.J. Maxx	Zhongshanlu	0124 Kingsford Hill	Cheese - Brie,danish	4	1	1272.82	2820.24
179	Tuesday Morning	Iporã	26176 Acker Pass	Pasta - Detalini, White, Fresh	10	1	4083.95	2315.66
180	Ocean State Job Lot	Qiaobian	581 Buhler Parkway	Napkin White	2	7	636.3	1925.71
181	Walmart	Klau	82167 Russell Junction	Cup Translucent 9 Oz	7	12	3006.88	523.8
182	Family Dollar	Sioguí Arriba	1 Canary Center	Juice - Apple, 500 Ml	1	1	776.45	829.26
183	Ben Franklin	Cergy-Pontoise	6 Westend Plaza	Wine - Kwv Chenin Blanc South	6	11	4813.5	2654.2
184	Ollie's Bargain Outlet	Åkersberga	4 Cascade Terrace	Beets - Candy Cane, Organic	2	4	1267.44	3156.96
185	Bargain Hunt	Guamal	5 Autumn Leaf Pass	Table Cloth 54x72 Colour	3	4	259.95	2073.49
186	BJ's Wholesale Club	Lesnikovo	82 Trailsway Junction	Flour - Teff	5	3	3762.18	409.73
187	Shopko	Gudauta	3 Bashford Park	Cheese - Pont Couvert	3	2	485.28	2418.27
188	Burlington Coat Factory	Kizlyar	65 Melvin Court	Chocolate Liqueur - Godet White	4	4	2302.39	3604.41
189	Shopko	Dresden	417 Ilene Lane	Brandy Cherry - Mcguinness	10	1	2872.45	3358.21
190	Shopko	Bi’r al Ḩufayy	595 Sugar Street	Lemonade - Island Tea, 591 Ml	10	1	2290.08	1175.01
191	Ollie's Bargain Outlet	Västerås	8 Vidon Place	Loquat	7	10	1947.85	314.98
192	Walmart	Pordapor Barat	655 Union Center	Beer - Blue	11	1	3829.57	3997.24
193	Dollar Tree	Portland	0 Merry Hill	Mushroom - Morels, Dry	10	9	3851.46	2339.54
194	Roses	Trawniki	13 Chinook Way	Pears - Bartlett	5	5	338.42	856.3
195	Ocean State Job Lot	Padang	3627 Elka Center	Tart Shells - Sweet, 4	9	2	413.55	25.03
196	Walmart	Ōarai	57004 Sauthoff Avenue	Wine - Red, Black Opal Shiraz	12	12	4484.7	3443.08
197	Renys	Abengourou	71593 Macpherson Way	Yogurt - Assorted Pack	12	10	3601.77	3817.95
198	Kmart	Dongli	7022 Toban Crossing	Shark - Loin	6	1	4997.48	1044.65
199	Costco	Dubna	45038 Commercial Avenue	Apricots - Dried	9	4	1236.25	2136.57
200	Five Below	Xiaoruo	68 Jenna Parkway	Scampi Tail	6	8	4360.84	3935.58
201	Fred Meyer	Sult	223 Old Gate Trail	Kolrabi	8	9	2078.25	940.14
202	Marshalls	Joubb Jannîne	79174 Eliot Plaza	Garlic - Primerba, Paste	9	9	3759.19	3205.32
203	Tuesday Morning	Sunnyvale	5428 Judy Hill	Pork - Tenderloin, Fresh	9	5	3447.43	2223.39
204	Ollie's Bargain Outlet	Frakulla e Madhe	33113 Arizona Avenue	Soup - Knorr, Country Bean	2	7	508.74	486.56
205	Ocean State Job Lot	Khasavyurt	052 Di Loreto Circle	Shichimi Togarashi Peppeers	1	12	3062.85	847.89
206	T.J. Maxx	Gentilly	308 Forest Run Pass	Shortbread - Cookie Crumbs	2	12	4459.72	3332.63
207	Ollie's Bargain Outlet	Yotala	303 Atwood Way	Shrimp - Tiger 21/25	4	10	574.84	1739.84
208	Ocean State Job Lot	Lingkou	86009 Summer Ridge Alley	Ice Cream Bar - Drumstick	3	8	3690.38	2633.39
209	Ollie's Bargain Outlet	Garhi Khairo	125 Lakewood Gardens Trail	Island Oasis - Ice Cream Mix	4	1	255.19	157.24
210	Fred's	Mezhevoy	677 David Alley	Ice Cream Bar - Hagen Daz	4	9	900.64	1743.65
211	Roses	Strasbourg	2457 Northfield Circle	Squash - Guords	9	3	2352.43	693.48
212	Meijer	Huangnaihai	16 Welch Avenue	Tomato - Peeled Italian Canned	6	1	2806.45	1149.31
213	Shopko	Phuthaditjhaba	09 Reindahl Drive	Chips - Doritos	6	11	3392.91	3324.04
214	HomeSense	Łaszczów	56979 Goodland Court	Nantucket - 518ml	11	10	3438.02	907.19
215	Bi-Mart	Kanoni	95 Clove Court	Vinegar - Sherry	9	11	3978.58	1035.43
216	Dollar Tree	Santo António das Areias	80659 Crownhardt Junction	Beets - Candy Cane, Organic	5	11	3066.29	1628.06
217	Marshalls	Rekovac	35 Thackeray Road	Tarragon - Primerba, Paste	12	2	694.49	1851.24
218	BJ's Wholesale Club	Shitang	8 Bobwhite Road	Salt And Pepper Mix - White	11	9	299.96	164.26
219	Gabe's	Polanka Wielka	4 Lerdahl Circle	Whmis - Spray Bottle Trigger	11	12	183.89	3632.69
220	Burlington Coat Factory	Sanhe	2629 Pennsylvania Lane	Vodka - Moskovskaya	4	7	3979.93	3311.37
221	Target	Sukhinichi	06038 Talisman Park	Syrup - Monin - Granny Smith	12	7	4898.24	1332.98
222	Gordmans	Sandaogou	60 Dennis Crossing	Muffin - Carrot Individual Wrap	2	6	4457.48	1407.51
223	Ocean State Job Lot	San Antonio del Monte	14 Mariners Cove Alley	Mix Pina Colada	12	10	976.07	1978.42
224	Ben Franklin	Darkūsh	8 Monica Alley	Pasta - Spaghetti, Dry	7	11	3554.38	3455.35
225	Costco	Tabaquite	084 Starling Crossing	Cheese - Colby	5	3	1650.49	3839.11
226	Stein Mart	Ercheng	8 Pleasure Drive	Veal - Brisket, Provimi,bnls	10	3	4566.49	1139.22
227	Gabe's	Astorga	131 Everett Circle	Wine - Clavet Saint Emilion	9	5	3188.83	2226.06
228	Big Lots	Orlando	96660 Arapahoe Road	Cake - Mini Potato Pancake	12	8	1746.45	1273.31
229	Fred's	Sośnicowice	4844 Valley Edge Park	Chevril	8	7	2750.83	717.43
230	Renys	Çepan	9 Knutson Point	Peas Snow	9	2	113.65	2816.57
231	Renys	Calamba	935 Delladonna Way	Pate Pans Yellow	10	11	3458.26	3687.32
232	Ben Franklin	Louka	447 Barnett Place	Bread Base - Toscano	7	12	1956.48	1143.87
233	Bargain Hunt	Göteborg	4 Lawn Lane	Pasta - Fusili, Dry	4	7	254.24	335.4
234	T.J. Maxx	Jiaoxie	494 Artisan Junction	Pork Ham Prager	12	2	887.8	3663.62
235	Family Dollar	Korop	2 Sullivan Pass	Sauce - Balsamic Viniagrette	1	3	3769.55	71.02
236	Fred Meyer	Saint-Joseph-de-Coleraine	84 Aberg Crossing	Mushrooms - Black, Dried	1	7	2761.6	378
237	Stein Mart	Sukaratu	9957 Gerald Alley	Bread Bowl Plain	6	1	2835.04	2600.3
238	Costco	Ayia Napa	0826 Sachs Way	Pepper - Green, Chili	2	3	4287.16	3476.19
239	Family Dollar	Zbraslav	9 Vahlen Pass	Container - Foam Dixie 12 Oz	4	5	385.24	3960.32
240	Burlington Coat Factory	Cileueur	7752 Barby Center	Lid - 3oz Med Rec	4	1	156.16	2427.24
241	T.J. Maxx	Yinglong	0 Montana Court	Tray - 16in Rnd Blk	9	9	1503.85	1592.29
242	Harbor Freight Tools	Banjar Pasekan	1 Londonderry Park	Extract - Raspberry	9	7	4503.86	1481.5
243	Big Lots	Dřiteň	81811 Debra Pass	Potato - Sweet	5	10	914.36	665.42
244	Harbor Freight Tools	Leon	1 Fulton Hill	Goat - Whole Cut	11	4	337.78	883.33
245	Burlington Coat Factory	Lian’an	2 Express Pass	Coffee - Hazelnut Cream	10	7	219.09	22.81
246	HomeSense	Krasnyy Klyuch	6 3rd Junction	Yoplait - Strawbrasp Peac	11	3	3477.73	3162.92
247	Five Below	Galatás	22 Northland Plaza	Veal - Leg	11	5	545.52	3586.27
248	Kmart	Sabanitas	7330 John Wall Place	Sultanas	1	2	3588.77	3615.97
249	National Stores	Ōmagari	26 Straubel Hill	Cake - Pancake	4	3	1941.26	1427.96
250	Dd's Discounts	Jianmin	1 Grover Trail	Chicken Thigh - Bone Out	6	11	2079.22	2427.09
251	Five Below	Umm Sa‘īd	55750 Village Way	Lettuce - Escarole	6	5	2249.08	944.11
252	Harbor Freight Tools	Olofström	58626 Morning Pass	Carrots - Purple, Organic	7	8	1839.13	176.2
253	Stein Mart	Lauro de Freitas	37754 La Follette Avenue	Hand Towel	6	9	1640.4	3502.72
254	Ross Stores	San Ignacio de Tupile	03 Debs Crossing	Sprouts - Brussel	6	5	717.64	398.71
255	BJ's Wholesale Club	Buesaco	904 Mockingbird Junction	Beef - Prime Rib Aaa	5	10	2471.24	1290.24
256	Shopko	San Jose	613 Gerald Trail	Beef - Tenderloin - Aa	5	8	3361.11	1048.58
257	National Stores	Mistřice	925 Pennsylvania Parkway	Bonito Flakes - Toku Katsuo	4	8	3234.55	1727.23
258	Stein Mart	Télimélé	10 Burning Wood Parkway	Bagel - Sesame Seed Presliced	11	5	3179.41	1220.79
259	Ben Franklin	Edineţ	06 Mcbride Junction	Triple Sec - Mcguinness	6	3	4938.7	3455.29
260	Fred Meyer	Carapelhos	50607 Schurz Junction	Wine - Cousino Macul Antiguas	1	11	3992	3535.95
261	Gabe's	Fenghuo	5 Ohio Junction	Lentils - Green, Dry	12	2	2589.29	453.66
262	T.J. Maxx	Pedrulheira	7905 Eastwood Crossing	Beef - Kobe Striploin	10	4	2105.98	923.92
263	Marshalls	Anaheim	256 Grover Lane	Lobster - Live	12	5	368.47	973.29
264	National Stores	Ljungskile	60899 Westport Way	Wine - Magnotta - Red, Baco	9	7	227.51	1574.68
265	Kmart	Ernestinovo	70933 Heffernan Street	Foil - 4oz Custard Cup	3	8	1609.61	1867.37
266	Marshalls	Yu’erhong	4 Crownhardt Crossing	Ginger - Crystalized	4	3	1910.89	1300.13
267	Ben Franklin	Barreiro	462 Sunbrook Drive	Eggwhite Frozen	8	6	1305.06	2345.03
268	Costco	Tomdibuloq	99 Evergreen Parkway	Spice - Chili Powder Mexican	6	3	483.69	550.27
269	Dollar General	Massenya	769 Meadow Ridge Junction	Sword Pick Asst	7	9	390.85	2624.04
270	Renys	Yuanba	3 Upham Park	Tarragon - Primerba, Paste	10	1	3395.37	3405.86
271	Burlington Coat Factory	Leipzig	727 Goodland Center	Butcher Twine 4r	12	2	1765.64	2143.27
272	Gordmans	Fengli	73345 Briar Crest Point	Wine - White, Riesling, Semi - Dry	1	2	3974.01	1253.92
273	Kmart	Ordem	4 Derek Alley	Bread Base - Italian	4	12	999.79	301.69
274	Target	Mitzpe Ramon	0 Lakeland Junction	Peas - Frozen	3	3	4912.08	1704.57
275	Costco	Myski	50689 La Follette Alley	Tart - Lemon	6	10	973.23	1542.55
276	Fred Meyer	Boca de Uchire	8407 Manitowish Alley	Coffee - Irish Cream	9	7	1184.34	3674.29
277	Walmart	Kiel	1830 Forest Dale Parkway	Kumquat	11	5	4235.26	3162.73
278	T.J. Maxx	Susaki	2613 Shoshone Drive	Flower - Commercial Bronze	7	1	1607.31	343.32
279	Kmart	Hamburg	36 Brickson Park Hill	Strawberries - California	9	4	1687.81	3381.54
280	Gabe's	Jalālpur Pīrwāla	09471 1st Circle	Wine - Magnotta - Cab Franc	3	5	3749.87	1410.94
281	Five Below	Singkir	23 Doe Crossing Center	Foam Tray S2	11	2	706.94	2512.06
282	Gabe's	Bor Ondor	6 Chinook Alley	Pork - Loin, Center Cut	11	12	2980.15	2603.19
283	HomeSense	Batagay-Alyta	589 Norway Maple Park	Bread - Granary Small Pull	5	7	3620.02	202
284	Gabe's	Plyussa	175 Melby Terrace	Five Alive Citrus	2	3	827.25	104.63
285	Dd's Discounts	København	87927 Riverside Parkway	Horseradish - Prepared	2	6	765.37	2533.68
286	Walmart	Baijiang	881 Eagan Way	Island Oasis - Ice Cream Mix	2	3	2774.36	1400.19
287	T.J. Maxx	Bacong	31187 Maywood Trail	Veal - Bones	6	11	1396.01	188.62
288	Renys	Kotabaru	93957 Kim Avenue	Crab - Claws, Snow 16 - 24	4	2	2291.95	2003.7
289	Five Below	Hønefoss	9 Harbort Alley	Gatorade - Lemon Lime	6	5	1946.39	2563.31
290	Burlington Coat Factory	Magisterial	15 Pawling Alley	Jam - Raspberry,jar	10	12	936.15	399.57
291	Fred Meyer	Nizhneivkino	31 Mcguire Road	Lettuce - Curly Endive	7	9	2554.87	217.19
292	National Stores	Adare	73 Mcbride Way	Quail - Whole, Boneless	6	4	79.93	2150.31
293	Ben Franklin	Yan Nawa	946 Waywood Pass	Ecolab Crystal Fusion	3	7	3854.76	166.32
294	Marshalls	Klumbu	59345 Dryden Court	Shopper Bag - S - 4	10	9	750.03	984.46
295	BJ's Wholesale Club	Maonon	9616 6th Circle	Muffin - Bran Ind Wrpd	5	4	1935.99	350.8
296	Gabe's	Krajansumbermujur	02 Rieder Road	Sauce - White, Mix	10	9	3354.72	3290.11
297	Fred Meyer	Göteborg	5804 Summit Lane	Marjoram - Fresh	1	1	1270.02	978.6
298	Fred Meyer	Miskolc	019 Utah Pass	Hog / Sausage Casing - Pork	3	2	3233.9	2839.41
299	Harbor Freight Tools	Kakhovka	59902 Fisk Road	Kaffir Lime Leaves	2	11	4967.84	3094.09
300	Ross Stores	Tokushima-shi	98 American Alley	Beef - Kobe Striploin	12	11	2399.39	2044.38
301	Dollar Tree	Raduzhnyy	88 Almo Junction	Wheat - Soft Kernal Of Wheat	2	3	1773.58	1676.53
302	Ben Franklin	Mealhada	1879 Aberg Drive	Soap - Pine Sol Floor Cleaner	2	8	3595.06	1651.77
303	Kmart	Krajan Tanjungrejo	9 Melby Crossing	Scallops - Live In Shell	2	6	4713.23	3228.85
304	Meijer	‘Afrīn	3647 Hermina Road	Rum - Mount Gay Eclipes	12	12	415.19	2128.82
305	Burlington Coat Factory	Cungking	17985 Anderson Terrace	Oregano - Dry, Rubbed	6	7	651.72	247.38
306	Ocean State Job Lot	Sigay	05 Atwood Drive	Cake - Night And Day Choclate	1	10	3861.29	2977.56
307	Ollie's Bargain Outlet	Łobez	15 Mesta Alley	Tomatoes	11	2	4959.5	3073.36
308	BJ's Wholesale Club	Białaczów	95130 Columbus Terrace	White Baguette	8	8	2203.93	1634.94
309	Fred's	Portela	8 Lunder Terrace	Vaccum Bag - 14x20	9	5	1912.98	152.57
310	HomeSense	Morohongō	8072 Aberg Alley	Vinegar - Raspberry	7	1	2312.33	1183.05
311	National Stores	Yugawara	2183 Paget Terrace	Longos - Chicken Caeser Salad	2	12	4402.67	3067.07
312	HomeSense	La Mula	1 Del Mar Way	Jam - Strawberry, 20 Ml Jar	7	6	2408.41	3683.69
313	Burlington Coat Factory	Timpas	2 Roth Park	Wine - Merlot Vina Carmen	1	8	4920.97	2445.59
314	Five Below	Vacov	795 Sloan Avenue	Oil - Olive, Extra Virgin	4	3	489.78	3700.73
315	HomeGoods	Baizhu	49989 Lerdahl Center	Table Cloth 90x90 Colour	7	10	4173.33	157.03
316	Stein Mart	Stockholm	7774 Eliot Junction	Cabbage - Green	10	8	3884.59	3485.17
317	Burlington Coat Factory	Purong	2 Oak Circle	Oil - Margarine	6	3	283.39	3624.68
318	Fred's	Jince	2399 Artisan Junction	Glass Clear 7 Oz Xl	1	8	1952.93	572.12
319	Shopko	Eaubonne	060 Merry Pass	Oil - Safflower	6	10	2184.78	3548.76
320	Family Dollar	Antioquia	74 Aberg Trail	Wine - Domaine Boyar Royal	4	10	1659.69	432.04
321	Dollar General	Turochak	28505 Farragut Way	Pimento - Canned	1	7	3147.44	319.33
322	T.J. Maxx	Río Tercero	36 Main Pass	Sauce - Sesame Thai Dressing	4	11	3687.85	3556.53
323	Stein Mart	Stockholm	0966 Mayfield Street	Jerusalem Artichoke	12	12	1121.51	3308.93
324	T.J. Maxx	Rathwire	7480 Main Drive	Eggplant Oriental	9	6	4523.75	481.04
325	Dd's Discounts	Zheleznogorsk	9609 Menomonie Lane	Versatainer Nc - 888	9	6	3043.05	3762.93
326	Costco	Qui Nhon	7 Arapahoe Court	Juice - Orangina	12	11	4530.29	3715.74
327	Gabe's	Qianjin	71705 Brown Alley	External Supplier	2	8	1694.4	3716.68
328	Dollar General	Sambong	79768 Hudson Terrace	Pan Grease	9	9	1357.8	2242.87
329	Burlington Coat Factory	Shashemenē	3 Hayes Court	Onions Granulated	4	9	1070.5	2689.38
330	Gabe's	Kingston	9270 2nd Way	Beets - Pickled	4	12	586.48	3866.26
331	Ben Franklin	Dayeuhluhur	9449 Mallory Street	Glass Clear 8 Oz	12	12	4360.22	2939.88
332	Ollie's Bargain Outlet	Muang Pakxan	22711 Shelley Park	Beer - Maudite	12	3	3556.79	2860.04
333	Ross Stores	Saskatoon	36 Little Fleur Lane	Cleaner - Comet	3	6	4934.53	924.88
334	Roses	Muang Sam Sip	63 Briar Crest Drive	Goldschalger	5	1	1055.57	3999.06
335	Target	Banatski Despotovac	25 Toban Road	Olives - Stuffed	2	3	4406.79	315.99
336	Tuesday Morning	Lordelo	66727 Dixon Street	Bouillion - Fish	2	9	3455.83	2220.83
337	Shopko	Batojaran	0 Hallows Hill	Wine - Cousino Macul Antiguas	5	2	2524.75	3674.94
338	Ben Franklin	Yanzhao	633 Arrowood Way	Rosemary - Fresh	3	10	4927.69	1667.63
339	Shopko	Pefkochóri	24 Oak Valley Alley	Brandy Apricot	9	1	3229.32	1012.8
340	HomeGoods	Tayginka	32 Bluestem Park	Thyme - Fresh	10	8	2472.71	1471.37
341	Stein Mart	Shimen	8402 Luster Parkway	Shrimp - Black Tiger 26/30	11	3	17.54	309.23
342	Gabe's	Uritsk	799 Johnson Crossing	Longos - Burritos	5	1	2742.12	1418.36
343	Gabe's	Šluknov	35426 Armistice Point	Beef - Tenderloin Tails	9	6	1757.4	2013.34
344	Ross Stores	Białośliwie	277 Loftsgordon Plaza	Honey - Liquid	10	5	3215.34	998.18
345	Ollie's Bargain Outlet	Jiangpan	8753 Autumn Leaf Circle	Juice - Apple, 1.36l	11	4	4717.99	607.19
346	BJ's Wholesale Club	Paitan Este	6 Green Junction	Plasticspoonblack	1	6	4284.6	2286.73
347	Ollie's Bargain Outlet	Otun	7 Merchant Way	Ecolab - Hobart Upr Prewash Arm	12	2	2746.44	387.8
348	Ollie's Bargain Outlet	Partizan	038 Hovde Junction	Cheese Cloth	1	12	4098.89	2446.84
349	Ollie's Bargain Outlet	Angoulême	0 Truax Crossing	Wooden Mop Handle	8	1	3640.87	338.88
350	Bargain Hunt	Sośnie	28 Dennis Pass	Herb Du Provence - Primerba	3	12	115.77	2421.82
351	Dollar Tree	Melikkrajan	1 Fordem Way	Asparagus - Frozen	8	10	2030.62	524.83
352	Harbor Freight Tools	Oklahoma City	4310 Hollow Ridge Street	Cotton Wet Mop 16 Oz	7	5	36.51	426.47
353	HomeSense	Póvoa	2 Calypso Park	Momiji Oroshi Chili Sauce	2	9	4244.64	3185.03
354	Fred's	Sapotskin	710 Summerview Parkway	Beer - Creemore	5	8	2744.63	573.83
355	Meijer	Itapema	41 Scott Parkway	Table Cloth 62x114 White	6	10	778.32	3356.86
356	Marshalls	Mulan	6965 School Point	Sugar - Icing	5	9	1496.29	3190.86
357	Fred's	Qingjiang	05547 Mendota Plaza	Sausage - Andouille	4	5	3642.3	3084.08
358	BJ's Wholesale Club	Longping	8 Redwing Way	Wine - Riesling Dr. Pauly	8	3	3102.62	2802.76
359	Harbor Freight Tools	Karlstad	75 Haas Trail	Bread - Rye	11	10	3938.64	3993.84
360	Ross Stores	Anambongan	22 Barby Point	Venison - Striploin	10	1	1867.33	2314.69
361	T.J. Maxx	Tōgane	7908 Lukken Hill	Wine - Shiraz Wolf Blass Premium	8	8	1930.64	1391.38
362	Ben Franklin	El Bolsón	22 Mariners Cove Crossing	Veal - Heart	12	9	254.48	540.51
363	Walmart	Chornobay	51591 Morning Trail	Emulsifier	2	7	942.8	1674.56
364	Marshalls	Sousse	3516 Bay Pass	Salami - Genova	3	11	769.65	2661.7
365	Fred's	Kagay	0055 Annamark Terrace	Raspberries - Fresh	4	12	345.45	858.66
366	Harbor Freight Tools	Susapaya	863 Rockefeller Park	Flavouring - Orange	6	12	2780.95	3084.99
367	Ocean State Job Lot	Petrovskoye	208 Barnett Junction	Salmon - Fillets	2	2	1200.24	3553.85
368	Renys	Aveiras de Cima	10134 Luster Park	Lotus Leaves	9	10	4969.51	1953.19
369	Dd's Discounts	Yonghe	4309 Grayhawk Park	Cheese - Marble	8	7	2728.97	3612.63
370	Gordmans	Bryansk	313 Transport Court	Red Currants	6	8	2927.14	1316.51
371	Ben Franklin	Pyhäselkä	12 Northwestern Court	Pepper - Cubanelle	7	1	4902.1	2929.42
372	Walmart	Matriz de Camaragibe	2 Texas Lane	Melon - Honey Dew	7	3	3872.39	811.49
373	Family Dollar	Feilaixia	91558 Dawn Parkway	Lemonade - Pineapple Passion	1	7	2063.43	522.54
374	National Stores	Ngunguru	5787 Dexter Hill	Carrots - Jumbo	8	12	1511.81	505.72
375	Dollar Tree	Pokrov	5193 Moland Hill	Arizona - Green Tea	5	2	1930.83	2116.87
376	Meijer	Krajan	26030 Green Lane	Spic And Span All Purpose	9	3	1748.4	1349.26
377	Walmart	Ágios Vasíleios	47909 John Wall Avenue	Steamers White	11	2	385.19	2103.71
378	Fred's	Pavlovskaya	7 Moland Avenue	Yogurt - Cherry, 175 Gr	2	4	1786.69	1474.72
379	Roses	Benito Juarez	4891 School Trail	Crackers - Soda / Saltins	7	10	3729.73	793.75
380	Costco	Donnacona	3 Arapahoe Avenue	Sauce - Fish 25 Ozf Bottle	3	11	198.29	912.07
381	Stein Mart	Richibucto	545 Division Point	Cream - 10%	9	3	2070.88	895.09
382	Costco	Brumadinho	24 Florence Terrace	Beef - Bones, Marrow	4	12	217.26	3746.53
383	Ross Stores	Yunguyo	4193 Clove Crossing	Cotton Wet Mop 16 Oz	3	12	1505.71	1096.59
384	Ben Franklin	Akita	88 Sunfield Trail	Pork - Smoked Back Bacon	11	7	3726.64	3698.24
385	Ben Franklin	Kyperoúnta	0 Bartelt Point	Wine - Montecillo Rioja Crianza	12	2	575.9	1148.24
386	Gabe's	Krabi	10155 Mifflin Center	Cream - 35%	11	8	2957.65	1418.15
387	Harbor Freight Tools	San Antonio Oeste	7356 South Drive	Cardamon Seed / Pod	3	8	3518.08	1279.72
388	T.J. Maxx	Rozwadza	0 North Place	Chutney Sauce	9	1	1369.75	2721.29
389	T.J. Maxx	Huiyuan	9152 Fremont Alley	Squash - Pattypan, Yellow	5	12	3282.9	297.48
390	Dollar Tree	Fika	586 Ruskin Park	Pork - Back, Long Cut, Boneless	6	6	3905.04	3501.78
391	Family Dollar	Ćićevac	9773 Glacier Hill Terrace	Ice Cream - Fudge Bars	10	11	242.74	2513.57
392	Fred's	Shilibu	04 Sheridan Street	Pepper - Green, Chili	2	11	4454.25	1832.2
393	Walmart	Dinan	25 Corscot Road	Chivas Regal - 12 Year Old	12	10	4683.74	924.4
394	Family Dollar	Hato Mayor del Rey	4 South Road	Gingerale - Diet - Schweppes	12	5	1669.53	1713.76
395	Five Below	Kaniv	1 Barby Way	Onions - Cooking	9	8	322.17	1626.52
396	HomeGoods	Batakte	542 Browning Place	Wine - Chateau Aqueria Tavel	7	6	4373.58	2531.51
397	Roses	Shuanggang	11 Bellgrove Junction	Yogurt - Banana, 175 Gr	8	10	2174.53	2593.68
398	Dollar General	Macapá	9680 Ronald Regan Hill	Dried Figs	6	8	4850.03	2461.42
399	Target	Mengcheng Chengguanzhen	5 Armistice Hill	Lamb Leg - Bone - In Nz	1	2	2399.76	2043.16
400	Dollar General	Kulia Village	56 Trailsway Place	Lettuce - Baby Salad Greens	8	5	4106.41	505.33
401	Kmart	Bardo	608 Pennsylvania Crossing	Cheese - Mozzarella	9	9	2868	1893.01
402	Ollie's Bargain Outlet	Liang	75 Rieder Avenue	Bagel - Sesame Seed Presliced	8	7	4144.25	2891.2
403	Family Dollar	Kórnik	0 Spenser Road	Lemonade - Black Cherry, 591 Ml	7	2	4662.5	686.73
404	Fred Meyer	Maoping	23 Beilfuss Street	Coffee Cup 16oz Foam	11	2	569.3	3259.25
405	Family Dollar	La Plata	0 Bartillon Pass	Juice - Clamato, 341 Ml	10	7	1594.99	3577.63
406	Meijer	Jubung	31 Upham Park	Bread - Multigrain	5	10	679.93	2843.3
407	Walmart	Gielniów	1062 Brickson Park Pass	Beer - Mill St Organic	5	7	726.09	2792.84
408	HomeSense	Baishi	47 Garrison Drive	Olives - Kalamata	6	10	2942.77	3537.66
409	Dollar General	Freiburg im Breisgau	560 Sunbrook Place	Lamb - Loin, Trimmed, Boneless	8	7	4194.83	1554.62
410	Ben Franklin	Haveliān	6634 6th Street	Oil - Avocado	10	10	680.99	2321.52
411	Walmart	Ibaraki	53066 Sycamore Pass	Cake Circle, Foil, Scallop	1	12	3413.05	805.87
412	Burlington Coat Factory	Smederevo	12 Jana Point	Table Cloth 54x72 Colour	6	2	3358.2	3841.52
413	Bi-Mart	Kasimov	5 Merrick Way	Pepper - Chili Powder	6	8	4996.09	2865.93
414	Costco	Newton	3 South Park	Beans - French	12	1	3261.36	556.37
415	Burlington Coat Factory	Youkounkoun	76 Golden Leaf Trail	Guava	9	9	2275.29	2962.59
416	Kmart	La Seyne-sur-Mer	6877 Hooker Hill	Curry Powder	8	1	561.69	2248.16
417	Ben Franklin	Citampian	88110 Walton Street	Wine - Montecillo Rioja Crianza	12	1	882.14	2771.73
418	Gordmans	Outeiro Seco	521 Pierstorff Pass	Rice - Aborio	9	2	2578.02	1008.1
419	Shopko	Altos	7537 Maywood Place	Potatoes - Instant, Mashed	9	7	4527.55	2034.88
420	Kmart	La Libertad	6423 Vahlen Court	Lamb - Whole Head Off,nz	12	3	2067.36	3366.38
421	Marshalls	Cimara	4633 Marquette Way	Bacardi Limon	8	9	3614.48	1952.06
422	Dollar General	Jindui	01 Brickson Park Center	Devonshire Cream	2	11	2564.39	3931.55
423	Dollar General	Granada	21952 Hagan Alley	Country Roll	8	1	3313.29	906.21
424	Ocean State Job Lot	Serov	8 Westerfield Hill	Coke - Classic, 355 Ml	6	11	3639.83	151.16
425	Fred's	Heichengzi	211 Hovde Terrace	Sauce - Hp	10	6	3230.23	2439.71
426	National Stores	Caobi	4 Fallview Trail	Table Cloth 144x90 White	12	10	1728.12	3859.06
427	T.J. Maxx	Lyubim	9 Morningstar Crossing	Eggplant Oriental	2	8	4134.84	2327.65
428	Walmart	Älvsjö	7 Mayfield Crossing	Lettuce - Boston Bib - Organic	6	6	4945.52	1758.94
429	Five Below	Tonantins	496 Heffernan Park	Black Currants	2	5	3643.8	3168.49
430	Marshalls	Lingion	3 Trailsway Trail	Wine - Fume Blanc Fetzer	1	11	3985.88	3289.56
431	Ross Stores	Itacurubí del Rosario	8 Roxbury Parkway	Mustard - Seed	6	7	1082.82	2233.5
432	Kmart	Santa Marta de Penaguião	8 Burrows Circle	Stock - Chicken, White	8	5	4447.36	620.6
433	Roses	Shiraoi	00 Clemons Street	Quail - Whole, Bone - In	8	4	1328.69	1961.69
434	Ben Franklin	Viseu	693 Shasta Center	Placemat - Scallop, White	7	12	2581.85	2240.95
435	Gordmans	Xinshui	2474 Upham Plaza	Remy Red Berry Infusion	7	1	2054.37	2340.15
436	Dollar General	Sucre	590 Cottonwood Park	Eggroll	12	9	2995.35	1373.22
437	Ben Franklin	Pailles	66509 Porter Hill	Beans - Green	8	1	755.77	638.59
438	Gabe's	Yisa	23 American Circle	Bagel - Sesame Seed Presliced	7	10	3235.39	3321.88
439	Dollar Tree	Mopti	52658 Doe Crossing Crossing	Lamb - Sausage Casings	8	5	2468.77	3851.12
440	Kmart	Lokot’	6742 Lillian Center	Clams - Canned	12	5	1919.38	863.56
441	Walmart	Meiqi	329 Blackbird Crossing	Vector Energy Bar	8	2	3390.97	955.43
442	Bargain Hunt	Ciudad Nueva	51 Twin Pines Point	Chutney Sauce	3	7	3543.14	3260.24
443	Shopko	Bantengan	8710 Lillian Point	Crackers - Water	4	8	2533.03	503.52
444	Kmart	Puerto Quellón	070 Thierer Alley	Gherkin	3	8	1511.7	276.89
445	T.J. Maxx	Jianggu	69567 Loomis Plaza	Nut - Hazelnut, Ground, Natural	6	3	1854	3654.65
446	Dd's Discounts	Doloplazy	4763 Northport Center	Flower - Leather Leaf Fern	4	10	200.02	2178.46
447	Ross Stores	Joroan	591 Continental Drive	Onion Powder	2	3	4902.45	803.01
448	Gordmans	Marston	4 Elka Street	Turkey - Breast, Double	9	3	1507.46	726.93
449	Five Below	Červená Voda	8 Boyd Court	Flour - Semolina	11	2	2124.43	2993.2
450	Ollie's Bargain Outlet	København	25 Scoville Crossing	Bread - Roll, Canadian Dinner	7	8	1348.57	1233.75
451	Costco	Cerinza	10025 Kenwood Park	Pail - 4l White, With Handle	8	12	1186.52	2715.37
452	Gabe's	Ribas	6 Glendale Terrace	Breadfruit	3	5	2649.82	2432.37
453	Gordmans	Magdeburg	6339 Village Green Street	Tomato Paste	9	1	1923.86	2836.84
454	Family Dollar	Covão	476 Sauthoff Park	Cumin - Ground	3	10	1555.81	2345.4
455	Ben Franklin	Haiyu	743 Continental Terrace	Juice - Grape, White	3	3	4299.39	1234.11
456	Burlington Coat Factory	Bergen op Zoom	7 Mallard Pass	Pastry - Chocolate Chip Muffin	12	6	2370.91	3900.19
457	Walmart	Purac	7140 Springview Pass	Lettuce - Belgian Endive	10	9	1955.55	3877.33
458	Harbor Freight Tools	Victoria	79408 Grover Drive	Five Alive Citrus	3	10	4978.55	2271.07
459	Meijer	Skoczów	74 Dryden Trail	Vol Au Vents	11	10	3222.99	738.41
460	Bargain Hunt	Sendai	2183 Ryan Avenue	Wine - White, Ej	6	11	2466.32	1675.72
461	Renys	Abades	6814 Corscot Park	Soup - Tomato Mush. Florentine	8	5	4514.05	3601.71
462	Roses	Bulnes	1 Drewry Crossing	Sambuca Cream	8	10	3757.78	2983.67
463	Ben Franklin	Madalena do Mar	51695 Northland Court	Veal - Chops, Split, Frenched	12	12	4005.48	215.31
464	Renys	Curridabat	304 Charing Cross Park	Vinegar - Cider	9	2	4613.92	1417.7
465	Dollar Tree	Consuelo	6 Portage Lane	Daikon Radish	3	10	1009.92	3192.08
466	Walmart	Bích Động	0855 Eagan Lane	Ginger - Ground	1	8	1542.84	1147.05
467	Renys	Jalālābād	93 Meadow Ridge Lane	Squid - U - 10 Thailand	7	5	1219.41	607.17
468	Bargain Hunt	Fresnes	48292 Stoughton Avenue	Wine - Baron De Rothschild	2	11	3187.44	3720.26
469	Shopko	Macha	704 Garrison Road	Samosa - Veg	10	4	1835.75	645.25
470	Dollar Tree	Mushu	4 Kedzie Parkway	Orange - Canned, Mandarin	11	4	1756.6	1136.29
471	BJ's Wholesale Club	Petro-Slavyanka	98 Monterey Drive	Pastry - Choclate Baked	11	3	4702.62	32.8
472	Ben Franklin	Hafrsfjord	2 Summit Terrace	Parsley Italian - Fresh	2	1	2444.52	1431.95
473	Fred's	‘Amd	551 Nancy Way	Bacardi Raspberry	4	1	4403.27	2214.61
474	T.J. Maxx	Kemil	1 Schmedeman Crossing	Cheese - Cheddar, Old White	11	2	612.02	249.67
475	Five Below	Cẩm Phả Mines	59 Westridge Hill	Towel Dispenser	11	5	3414.38	2538.77
476	Tuesday Morning	Boljoon	6 Comanche Place	Beer - Creemore	10	9	3657.74	1393.9
477	Bargain Hunt	San Antonio	197 Mayer Avenue	Spice - Paprika	11	5	2589.79	1317.38
478	Renys	Pochep	173 Riverside Pass	Tendrils - Baby Pea, Organic	3	6	3047.92	49.18
479	Tuesday Morning	Itagüí	5 Cottonwood Crossing	Iced Tea - Lemon, 460 Ml	11	9	2615.08	1195.15
480	Gabe's	Pinggang	36 Homewood Trail	Oil - Grapeseed Oil	3	5	4094.67	3301.46
481	HomeSense	Saint-Lô	057 Vernon Plaza	Lambcasing	8	4	3889.38	597.13
482	Ocean State Job Lot	Barreiras	2 Iowa Avenue	Eggplant Italian	3	6	2599.15	721.68
483	HomeGoods	Visby	10883 West Way	Tea - Green	11	3	3619.12	1741.73
484	Dollar General	Táriba	3798 Homewood Park	Potatoes - Mini Red	3	7	1376.44	3274.37
485	Ocean State Job Lot	Telpaneca	76237 Lien Center	Wine - Dubouef Macon - Villages	9	6	1458.52	3353.29
486	Dd's Discounts	Jincheng	548 Jana Terrace	Ginger - Fresh	6	10	3891.26	1131.93
487	Ocean State Job Lot	Kauran	0 Cambridge Trail	Trout - Rainbow, Frozen	10	3	4903.32	3367.85
488	Ben Franklin	Kostyantynivka	05700 Eagle Crest Circle	Wine - Riesling Dr. Pauly	1	12	894.5	466.92
489	Fred Meyer	Helie	51 Springview Plaza	Oil - Olive Bertolli	1	12	4532.22	2249.14
490	Roses	Comillas Norte	05870 Hintze Circle	Banana - Green	10	8	1819.58	2004.21
491	Family Dollar	Akráta	7535 Dawn Road	Halibut - Whole, Fresh	10	1	4956.82	1346.63
492	Ollie's Bargain Outlet	Soacha	81 Petterle Trail	Ham - Procutinni	8	4	403.45	2047.21
493	Dollar Tree	Vardablur	7311 Southridge Avenue	Beer - Pilsner Urquell	10	12	2675.5	2426.37
494	National Stores	Mozi	4 Dixon Junction	Bag - Regular Kraft 20 Lb	12	11	4214.07	2743.43
495	Dd's Discounts	Qesarya	67754 Fallview Junction	Lamb - Rack	2	10	4785.67	1326.25
496	Burlington Coat Factory	Yantian	1 Alpine Avenue	Cup - 8oz Coffee Perforated	6	10	243.37	2078.1
497	Target	El Refugio	1737 Hudson Hill	Mushroom - Crimini	9	9	2254.73	3638.8
498	Ross Stores	Taganskiy	82744 Bonner Terrace	Wine - Balbach Riverside	12	4	2851.53	882.71
499	Renys	San Rafael	34927 Algoma Point	French Kiss Vanilla	4	12	3951.2	3599.34
500	Marshalls	Fareydūnshahr	26230 Nova Hill	Tea - Vanilla Chai	2	3	3190.16	57.39
501	Meijer	Albania	0969 Menomonie Drive	Beef - Outside, Round	12	8	2081.66	3304.39
502	Ross Stores	Cochabamba	900 Johnson Terrace	Milk - Buttermilk	4	2	3547.73	1764.79
503	Tuesday Morning	Kingersheim	7 Westend Circle	Dasheen	8	1	4343.93	1305.79
504	Meijer	Saint-Brieuc	9327 Eastwood Avenue	Chef Hat 25cm	8	10	2265.98	1167.7
505	Family Dollar	Ngkiong	2 Clyde Gallagher Street	Daves Island Stinger	9	4	197.13	2100.98
506	Roses	Sokol	88 Stephen Terrace	Compound - Pear	5	2	4704.75	3180.09
507	Fred Meyer	Kawaguchi	60 Magdeline Plaza	Momiji Oroshi Chili Sauce	8	7	2759.07	3705.96
508	Meijer	Uvarovo	6 Dwight Way	Compound - Raspberry	3	6	4259.15	1761.43
509	Ross Stores	Xibali	95 Mccormick Center	Nut - Almond, Blanched, Ground	9	9	4774.51	3366.71
510	National Stores	Jinshanwei	9 Spaight Road	Blackberries	6	12	2523.28	1920.45
511	Walmart	Purwojoyo	985 West Road	Puree - Strawberry	4	5	1837.99	3191.61
512	Renys	Émpa	59 8th Lane	Gloves - Goldtouch Disposable	11	9	927.93	2554.05
513	Ocean State Job Lot	Huaniao	67664 Atwood Court	Lamb - Whole, Frozen	8	6	2147.98	888.88
514	T.J. Maxx	Ciego de Ávila	6 Stang Circle	Canada Dry	6	10	4184.93	1239.92
515	Marshalls	Vårby	2076 Esch Avenue	Tumeric	4	6	2622.64	2290.61
516	Walmart	Gorey	4 Anniversary Plaza	Lotus Rootlets - Canned	8	3	2200.31	371.86
517	Bargain Hunt	Liuhe	46 Myrtle Pass	Turkey - Breast, Double	6	7	747.63	1949.45
518	Five Below	Roberval	0 Fairview Junction	Fruit Salad Deluxe	7	2	4937.21	452.15
519	HomeSense	Dongdong	994 Monument Junction	Wine - Ej Gallo Sierra Valley	12	1	1498.63	1258.38
520	Meijer	Medaya	058 Fairfield Place	Fond - Neutral	7	5	3909.74	2416.72
521	Shopko	Zhuangke	6 Summit Avenue	Veal - Kidney	8	1	1834.47	2137.7
522	Kmart	Benoni	8 Hoard Point	Beets - Candy Cane, Organic	7	6	2359.82	814.66
523	Five Below	Limulan	680 Ramsey Road	Appetizer - Tarragon Chicken	7	3	2195.08	3624.05
524	Family Dollar	Makiwalo	81 Corscot Avenue	Garbage Bags - Black	2	12	3764.11	1882.97
525	Ocean State Job Lot	Herzliya Pituah	5 Pankratz Way	Horseradish Root	10	12	951.87	3303.49
526	HomeGoods	Nanhe	38 Leroy Park	Beef Ground Medium	2	11	2985.05	206.26
527	Five Below	Tanzybey	55 Hoepker Road	Water - Spring 1.5lit	3	5	3655.13	1230.08
528	Marshalls	Huangqiang	84326 Texas Parkway	Cumin - Whole	4	7	585.41	572.87
529	Marshalls	Caridade	53 Mitchell Way	Compound - Passion Fruit	3	6	2284.46	2869.1
530	Renys	Ros’	7484 Valley Edge Way	Pepper - Green, Chili	4	2	4094.73	2253.37
531	Stein Mart	Muromtsevo	8946 Crescent Oaks Center	Soup - Campbells - Tomato	7	3	2039.3	110.89
532	Dollar Tree	Rajsko	70523 Dixon Parkway	Crab - Soft Shell	9	6	4620.4	3671.22
533	Marshalls	Kobylí	47963 Bartelt Point	Wine - Red Oakridge Merlot	6	5	2218.86	2367.02
534	Ross Stores	Matamey	70990 Oxford Crossing	Pepper - Pablano	9	10	3082.43	933.02
535	Ollie's Bargain Outlet	Jāwā	818 Farwell Trail	Yams	2	12	518	550.05
536	HomeSense	Santa Catarina Ixtahuacán	4489 Heath Alley	Crab - Back Fin Meat, Canned	3	6	2638.26	3655.81
537	Big Lots	Vin’kivtsi	0462 Iowa Lane	Beer - Paulaner Hefeweisse	6	5	2492.81	3775.37
538	Harbor Freight Tools	Bibai	632 Petterle Junction	Chicken - Soup Base	3	10	2730.47	1905.3
539	Ben Franklin	Brooklyn	997 Dunning Way	Poppy Seed	2	7	4555.35	438.28
540	Ross Stores	Beiwucha	38 Lakewood Gardens Hill	Table Cloth 90x90 Colour	11	1	1514.64	113.14
541	Big Lots	Moshenskoye	351 Pawling Hill	Pork - Backfat	5	12	2033.95	3279.76
542	Gordmans	Lasiana	5169 Waywood Court	Squash - Pattypan, Yellow	1	3	1121.38	441.52
543	Stein Mart	Caen	63 Marcy Crossing	Beef - Baby, Liver	4	12	3361	118.44
544	Gordmans	Gaotuo	2386 Raven Junction	Roe - White Fish	7	11	4116.02	137.1
545	Harbor Freight Tools	Jianping	83 Melrose Terrace	Cheese - Sheep Milk	12	7	911.21	571.32
546	Meijer	Omsk	51152 Independence Alley	Sauce - White, Mix	9	1	4340.38	1727.51
547	Costco	Jenzan	4 Gale Drive	Praline Paste	6	3	365.5	600.51
548	Fred's	Onsala	62920 Kings Lane	Wine - Zinfandel Rosenblum	1	4	4375.7	2703.11
549	Five Below	Mount Frere	0 Starling Pass	Muffin Carrot - Individual	10	5	4434.16	392.74
550	Family Dollar	Sindangbarang	04830 Sloan Way	Chocolate Bar - Coffee Crisp	6	5	1749.61	3807.29
551	Costco	Ngeru	27 Menomonie Hill	Cleaner - Bleach	8	4	437.07	308.86
552	Renys	Sandviken	678 Evergreen Lane	Cheese - Comte	3	12	4907.42	3013.09
553	T.J. Maxx	San Felipe	0385 Rockefeller Plaza	Fruit Mix - Light	7	9	105.4	952.96
554	Five Below	Tilburg	10759 Homewood Avenue	Pasta - Gnocchi, Potato	2	6	3519.97	1926.88
555	Ollie's Bargain Outlet	Krian	730 Buell Way	Veal - Tenderloin, Untrimmed	11	10	1413.99	3389.28
556	Burlington Coat Factory	Mount Pearl	14 Lotheville Avenue	Pie Filling - Pumpkin	2	12	358.84	3809.31
557	Ben Franklin	Petrolera	8435 Tony Place	Sorrel - Fresh	8	7	811.85	3971.24
558	Ocean State Job Lot	Antrukan	35 Division Park	Eggplant - Baby	2	3	2187.31	1629.94
559	Ollie's Bargain Outlet	Qiting	84871 Union Crossing	Pork - Side Ribs	9	9	904.23	1638.33
560	Ross Stores	Kabanga	686 Swallow Terrace	Wine - Marlbourough Sauv Blanc	8	10	832.17	2638.57
561	Walmart	Columbus	81058 Goodland Place	Pepper - Sorrano	11	2	1718.23	1999.61
562	Gabe's	Yangqiaodian	32 Dunning Circle	Liners - Baking Cups	8	6	443.47	782.28
563	Bi-Mart	Tarogong	29216 Fisk Place	Coffee - French Vanilla Frothy	4	1	4495.3	2975.04
564	Costco	Lachowice	80622 Center Drive	Water - Mineral, Carbonated	4	2	3227.38	3088.5
565	National Stores	Banraeaba Village	96 Marquette Court	Cup Translucent 9 Oz	10	12	451.39	2902.99
566	Burlington Coat Factory	Kamensk-Shakhtinskiy	6172 Pennsylvania Park	Mini - Vol Au Vents	6	3	2995.93	1716.73
567	Ben Franklin	L-Iklin	34790 Menomonie Place	Raspberries - Fresh	4	11	1931.27	1445.52
568	Tuesday Morning	Wonokerto	3332 Oxford Park	Parsley - Dried	1	4	1454.53	3023.37
569	Big Lots	Srono	7756 Bay Street	Cake Circle, Paprus	6	10	1823.1	217.01
570	T.J. Maxx	Klimontów	3 Hollow Ridge Court	Sauce - Gravy, Au Jus, Mix	8	6	2720.6	3531.64
571	Shopko	Mosteiros	49 Mockingbird Drive	Juice - Orangina	4	7	3838.31	1923.64
572	Costco	Seshcha	747 Basil Pass	Chinese Foods - Plain Fried Rice	10	1	3026.83	2984.75
573	HomeSense	Slovenske Konjice	8 Nobel Avenue	Mangoes	8	5	1318.33	3150.27
574	Kmart	Manjacaze	65 Daystar Court	Smoked Paprika	5	9	3089.49	3173.74
575	Burlington Coat Factory	Qarshi	04 Superior Junction	Cookies - Assorted	12	4	1402.95	2796.2
576	Dd's Discounts	Amaigbo	68 Tennyson Place	Vanilla Beans	2	12	4134.03	1355.38
577	Ben Franklin	Karinë	90992 Forest Drive	Jack Daniels	7	1	4720.26	1904.85
578	Harbor Freight Tools	Wang Sombun	61 Corscot Alley	Cocoa Powder - Natural	8	12	12.27	1976.32
579	Gabe's	San Andrés	4 Debra Court	Appetizer - Mango Chevre	8	1	123.57	975.48
580	Fred's	Yunmen	3 Laurel Terrace	Veal - Inside Round / Top, Lean	3	9	2949.91	908.56
581	Dd's Discounts	Jamaica	256 Vera Terrace	Island Oasis - Lemonade	3	9	2182.01	229.84
582	HomeSense	Rancagua	78595 Southridge Drive	Kumquat	4	2	2180.11	2450.21
583	Shopko	Yamoussoukro	915 Crowley Circle	Smoked Paprika	9	12	2217.87	2266.77
584	HomeGoods	Javorník	68 Hoffman Park	Doilies - 12, Paper	12	12	1520.31	102.06
585	Fred's	Beixiaoying	57 Gerald Street	Shopper Bag - S - 4	7	11	4992.41	3772.57
586	Bargain Hunt	Sattahip	1642 Mccormick Trail	Sugar - Sweet N Low, Individual	3	6	2972.79	3623.47
587	Marshalls	Podu	5 Moulton Junction	Shiratamako - Rice Flour	1	12	4492.45	3031.33
588	Tuesday Morning	Pailles	326 Waubesa Alley	Wine - Tio Pepe Sherry Fino	1	8	4146.75	3541.45
589	Big Lots	Miura	2282 Waxwing Point	Chicken - Thigh, Bone In	3	8	4513.41	150.21
590	Bi-Mart	Novogireyevo	718 Merchant Center	Wine - Wyndham Estate Bin 777	12	12	4842.18	67.03
591	Burlington Coat Factory	Balrothery	23 Novick Crossing	Muffin Orange Individual	4	6	1656.38	3987.42
592	Dollar Tree	San Bernardo	6 Commercial Trail	Vol Au Vents	11	12	3438.53	2258.7
593	Roses	‘Anīn	96 Gateway Parkway	Ice Cream - Strawberry	4	11	2349.9	3273.66
594	Dd's Discounts	Międzyrzecz	8613 Arapahoe Terrace	Appetizer - Mini Egg Roll, Shrimp	9	3	628.02	2116.83
595	Walmart	Lis	0 Cambridge Court	Chicken - Wieners	6	4	1965.42	1667.53
596	Ben Franklin	Ndano	24 Burning Wood Point	Breadfruit	10	8	3980.62	988.23
597	Bargain Hunt	Bahe	15 Harbort Road	Foam Dinner Plate	10	3	432.79	1739.46
598	Ocean State Job Lot	Jardín América	68 Di Loreto Park	Lobak	4	5	1251.15	1196.3
599	Renys	Kochani	6 Stone Corner Street	Sauce - Salsa	9	6	2342.32	3339.48
600	Costco	Kuanchuan	75 Waxwing Plaza	Nantucket Orange Juice	10	1	2001.96	265.55
601	Renys	Donghe	9 Kingsford Terrace	Remy Red	10	9	2799.87	810.43
602	Shopko	Warmare	64671 Hintze Center	Jameson Irish Whiskey	3	8	3889.27	2666.73
603	Ollie's Bargain Outlet	Gendiwu	26 Sutherland Place	Sugar - White Packet	8	1	4931.64	1780.87
604	Renys	Mŭynoq	3767 Lotheville Pass	Nut - Pumpkin Seeds	11	8	2271.63	2544
605	Shopko	San Javier	4 Carioca Court	Beans - Black Bean, Dry	11	1	1814.02	1107.29
606	Family Dollar	Hastings	73 Jackson Street	Pork - Shoulder	4	8	4341.73	2522.54
607	Costco	Hekinan	86 Lakeland Trail	Soup - Campbells, Beef Barley	12	3	401.74	812.11
608	Five Below	Concepción	6 Bunker Hill Park	Loaf Pan - 2 Lb, Foil	11	1	1821.36	670.48
609	Gordmans	Bodzentyn	93903 Maple Parkway	Spice - Montreal Steak Spice	7	4	77.87	3832.85
610	Dollar General	Xihu	498 Marquette Point	Sherry - Dry	7	12	2241.92	442.12
611	Tuesday Morning	Awsīm	0 Morningstar Street	Pie Shell - 5	4	1	3145.22	832.49
612	Fred Meyer	Gongju	40 Transport Alley	Cake Circle, Paprus	2	10	811.52	575.28
613	Fred's	Karakol	5712 Portage Junction	Oil - Olive	10	6	974.54	1037.99
614	Fred's	Yangqiao	45 Forest Run Circle	Vodka - Lemon, Absolut	9	11	3207.39	3500.87
615	Renys	Gaojian	4 Arizona Terrace	Bread - Italian Sesame Poly	3	1	745.46	2742.37
616	Dollar Tree	Bahay Pare	146 Dunning Avenue	Sole - Iqf	3	2	1323.99	66.7
617	Kmart	Montego Bay	9153 Luster Lane	Cup Translucent 9 Oz	2	10	3802.97	625.46
618	Shopko	Jianba	906 Melody Avenue	Soup - Knorr, Classic Can. Chili	4	5	1187.5	2606.6
619	Gordmans	Złotniki Kujawskie	7103 Truax Crossing	Wine - Red, Mouton Cadet	6	2	828.33	3787.99
620	Dollar General	Pozuzo	09 Haas Drive	Bread - Multigrain, Loaf	3	8	1272.88	241.19
621	Costco	Penha	7 Starling Junction	Tuna - Sushi Grade	9	2	530.29	3822.6
622	Renys	Corralito	0540 6th Street	Truffle Paste	10	6	3826.43	888.44
623	Dollar Tree	Mozzozzin Sur	927 Namekagon Center	Pasta - Fettuccine, Dry	12	8	4766.13	1649.64
624	Fred Meyer	Novorossiysk	4440 Melrose Junction	Clams - Canned	10	4	3526.54	3271.94
625	Family Dollar	Gweru	32352 Pond Pass	Fireball Whisky	8	11	3720.31	747.98
626	Fred Meyer	Yangxi	59550 Kim Park	Sugar - Icing	2	6	2104.67	1005.37
627	Gabe's	Kakan	4 Village Center	Cheese - Brie	11	3	329.37	1156.05
628	Kmart	Sentieiras	96 Amoth Hill	Chicken Breast Halal	5	11	120.39	3821.63
629	Meijer	Praia da Tocha	1 Hovde Junction	Beef - Tenderloin Tails	2	11	1039.14	2928.65
630	Family Dollar	Untolovo	55 Ohio Street	Eggroll	5	1	4446.8	1425.83
631	Walmart	Sevan	92 Del Sol Alley	Duck - Legs	4	8	3739.71	3226.89
632	HomeSense	Caherconlish	1857 Kennedy Alley	Oil - Margarine	2	10	1234.52	441.27
633	Meijer	Ruteng	3375 Muir Street	Pasta - Agnolotti - Butternut	12	4	3339.63	239.12
634	Stein Mart	Talitsa	88 Oxford Hill	Bols Melon Liqueur	2	4	1997.71	932.12
635	Target	Wierzchowo	9 Randy Road	Cheese - Comtomme	8	12	813.64	1384.44
636	Dd's Discounts	Patos Fshat	6362 Eastwood Court	Coconut - Shredded, Unsweet	2	11	2878.14	1227.32
637	Bi-Mart	Kaoma	02135 Lake View Pass	Assorted Desserts	5	7	3298.12	3632.13
638	Target	Jingning Chengguanzhen	831 Oxford Way	Muffin - Banana Nut Individual	7	4	2072.75	2735.07
639	Roses	Umanday Centro	62 Park Meadow Point	Pork - Sausage, Medium	10	12	1564.37	3650.47
640	Stein Mart	Mingfeng	52504 Northwestern Court	Cabbage - Red	8	7	2306.18	256.53
641	HomeGoods	Chinchero	29 7th Place	Fruit Mix - Light	4	1	617.61	1570.91
642	Harbor Freight Tools	Kallithéa	9404 Orin Circle	Bread - Pita	8	4	1668.66	1742.16
643	Stein Mart	Wanglian	05 Upham Road	Mushroom Morel Fresh	4	1	725.18	1622.03
644	HomeGoods	Xilai	2188 Fieldstone Park	Five Alive Citrus	12	1	980.41	2072.1
645	Roses	Nueva Esperanza	01 Anhalt Point	Muffin - Banana Nut Individual	9	10	2952.54	2719.18
646	Dollar General	Tak Bai	96 Dovetail Lane	Fenngreek Seed	8	8	924.41	3882.32
647	T.J. Maxx	Dayr Abū Ḑa‘īf	791 Corben Lane	Vanilla Beans	8	10	4115.56	213.65
648	Marshalls	Zhongluotan	0925 Lerdahl Lane	Veal - Tenderloin, Untrimmed	7	8	3417.17	337.95
649	Ross Stores	Palayan City	2 Forest Dale Plaza	Sparkling Wine - Rose, Freixenet	9	1	1601.03	3361.32
650	Fred's	Nao	9667 Troy Plaza	Tuna - Salad Premix	7	9	2213.28	786.76
651	Big Lots	Yushu	715 Debra Crossing	Beans - Long, Chinese	9	2	3787.31	1120.56
652	Walmart	Pāshmūl	3719 Moose Alley	Sunflower Seed Raw	8	1	3441.91	1892.09
653	HomeSense	Bauru	09719 Canary Plaza	Napkin Colour	4	10	668.87	1297.97
654	Big Lots	Zaria	39 Crest Line Terrace	Pasta - Lasagne, Fresh	2	8	999.55	1194.63
655	HomeSense	Świdwin	5 Fuller Center	Pasta - Rotini, Colour, Dry	2	4	3174.73	66.96
656	BJ's Wholesale Club	Bensonville	3659 Longview Drive	Cake Slab	3	11	590.26	1348.59
657	Fred's	Providencia	16386 Mayer Way	Wine - White, Mosel Gold	10	7	3211	3994.67
658	Walmart	Adelaide	369 Fairfield Pass	Wine - Carmenere Casillero Del	4	4	1216.92	954.1
659	Ben Franklin	Quba	375 Elgar Parkway	Chocolate - Compound Coating	5	8	4883.06	782.74
660	BJ's Wholesale Club	Perbaungan	6532 Barnett Way	Cake - Bande Of Fruit	8	8	2841.84	895.38
661	HomeGoods	Buenos Aires	1809 Melrose Street	Beef - Rib Roast, Capless	8	8	4194.11	3872.21
662	Shopko	Passo Fundo	6 Reinke Point	Bread - Bistro White	5	2	4288.02	137.74
663	Dd's Discounts	Bodø	26 Ryan Avenue	Raspberries - Frozen	11	2	4472.32	3346.13
664	Roses	Veiga	22 Carberry Crossing	Cheese - Goat	1	9	598.75	1163.12
665	Dd's Discounts	New Haven	8011 Monterey Center	Tart - Pecan Butter Squares	7	10	2693.28	3336.86
666	National Stores	Cahul	6 Old Gate Junction	Pectin	4	4	680.18	3424.06
667	Five Below	Heping	22 Bartillon Junction	Beef - Top Butt Aaa	3	3	853.41	3025.28
668	BJ's Wholesale Club	Sumberrejo	9474 Rutledge Junction	Swiss Chard - Red	5	8	4074.42	491.44
669	Ross Stores	Gibsons	43642 Erie Trail	Scrubbie - Scotchbrite Hand Pad	6	10	1058.71	2892.28
670	Tuesday Morning	Banyutengah	822 Vernon Point	Sauce - Vodka Blush	4	1	2635.76	3687.22
671	HomeGoods	Irvine	0278 Manley Terrace	Pasta - Linguini, Dry	1	6	809.43	12.93
672	Stein Mart	Västra Frölunda	3133 Farragut Center	Urban Zen Drinks	4	8	4223.83	1968.77
673	National Stores	Fiães	1370 Scott Alley	Beef - Tenderloin Tails	4	12	3854.92	3597.45
674	Gabe's	Baing	01619 Sunfield Street	Oil - Olive, Extra Virgin	8	3	2391.21	1247.51
675	Meijer	Skutskär	740 Blackbird Junction	Goulash Seasoning	4	4	3751.91	3877.75
676	Five Below	Colombia	89458 Veith Center	Syrup - Monin, Amaretta	6	4	463.17	2825.89
677	Dollar General	Corralillo	78 Towne Place	Tart Shells - Sweet, 2	9	7	1114.05	3895.52
678	Fred's	Longtanping	98132 Sugar Hill	Soho Lychee Liqueur	7	1	4029.72	2621.51
679	Meijer	Poręba Spytkowska	4706 Dorton Hill	Cheese - Le Cheve Noir	3	12	167.69	3206.27
680	HomeGoods	Costa Sacate	09458 Dovetail Place	Bagel - Whole White Sesame	7	6	1545.62	480.25
681	Dd's Discounts	Jega	442 Claremont Junction	Bread - Pumpernickel	4	5	4751.08	3321.43
682	Gordmans	Borzna	0 Prairieview Point	Chocolate - Milk, Callets	6	6	3550.52	3062.96
683	Ollie's Bargain Outlet	Emiliano Zapata	8 Glendale Drive	Yoplait - Strawbrasp Peac	1	4	3172.8	477.08
684	HomeGoods	Saint Petersburg	520 Grim Pass	Nut - Pumpkin Seeds	12	8	949.03	1003.87
685	Dollar Tree	Mazamet	1 American Ash Court	Muffin Puck Ww Carrot	5	9	2473.54	1877.88
686	Shopko	Bistrica pri Tržiču	516 Village Crossing	Lettuce - Romaine	8	5	2685.13	524.7
687	BJ's Wholesale Club	Melchor Ocampo	666 Hoffman Drive	Cheese - Ermite Bleu	5	12	3660.46	318.16
688	Harbor Freight Tools	Vallentuna	2552 Cascade Drive	Breakfast Quesadillas	8	1	1784.09	790.18
689	T.J. Maxx	Babao	040 Dexter Street	Kahlua	9	6	2909.2	751.14
690	Ocean State Job Lot	Chengdong	1 Novick Parkway	Bread - Pain Au Liat X12	6	10	4163.84	1734.78
691	HomeSense	Mendi	7 Rutledge Place	Wine - Bouchard La Vignee Pinot	3	8	1545.96	133.85
692	Renys	Kaleybar	4 Swallow Junction	Juice - Lemon	6	1	310.79	1870.5
693	BJ's Wholesale Club	Sarapul	20859 Debra Point	Wine - White, Colubia Cresh	10	10	540.65	1218.38
694	Stein Mart	Kaduluhur	09391 Vernon Terrace	Ecolab - Solid Fusion	3	10	82.89	1963.92
695	Ben Franklin	Oganlima	85959 Everett Lane	Mayonnaise	10	1	893.27	560.47
696	Fred Meyer	Paço	698 Anniversary Point	Sauce - Vodka Blush	3	6	3700.4	1173.27
697	Shopko	Nîmes	67421 Village Junction	Wine - German Riesling	11	11	119.23	911.98
698	Meijer	Vendychany	3 Monica Way	Trueblue - Blueberry	11	7	2472.44	3820.74
699	Tuesday Morning	Talā	0284 Kipling Terrace	Hand Towel	4	12	2721	3084.19
700	Bi-Mart	Cihaur	5557 Tennessee Avenue	Lid Tray - 12in Dome	4	11	2848.81	3188.01
701	Gabe's	Chekmagush	6398 Badeau Park	Water Chestnut - Canned	10	7	1627.96	785.97
702	Tuesday Morning	La Eduvigis	9234 Schlimgen Circle	Container Clear 8 Oz	11	7	1384.87	3341.69
703	Meijer	Xunzhai	873 Northwestern Crossing	Wine La Vielle Ferme Cote Du	3	4	541.52	1018.56
704	Dollar General	Turija	89 Ramsey Plaza	Sunflower Seed Raw	3	9	310.44	829.78
705	Bi-Mart	Pantang	0 Meadow Vale Hill	Tray - 12in Rnd Blk	12	3	1118.06	3153.06
706	Burlington Coat Factory	Tulyushka	72331 Boyd Place	Sugar - White Packet	9	1	3043.22	550.49
707	Target	Falkenberg	0431 Aberg Center	Wine - Savigny - Les - Beaune	3	3	4161.73	90.25
708	HomeGoods	Bystra	6236 Delladonna Parkway	Sauce - Oyster	5	1	4057.24	1999.87
709	Costco	Valencia	0157 Village Avenue	Flour - Buckwheat, Dark	9	10	4927.02	285.85
710	Burlington Coat Factory	Novoanninskiy	49 Donald Parkway	Wine - Stoneliegh Sauvignon	6	8	2630.13	927.41
711	Meijer	Cheremnoye	34 Bayside Center	Island Oasis - Lemonade	1	7	3927.26	3842.86
712	Walmart	Floreşti	71 Wayridge Point	Daves Island Stinger	4	4	1261.16	3940.54
713	Ocean State Job Lot	Fanyang	5377 Burrows Hill	Glass Clear 7 Oz Xl	7	2	3444.67	1254.53
714	Dd's Discounts	Uruçuca	66 Ilene Place	Melon - Cantaloupe	3	12	1676.68	2362.32
715	Shopko	Huangjinbu	953 Cody Avenue	Cookie - Oatmeal	10	12	3639.5	2137.04
716	T.J. Maxx	San Francisco	002 Karstens Crossing	Squash - Butternut	1	1	2945.88	964.28
717	HomeGoods	Mtubatuba	162 Farragut Point	Pants Custom Dry Clean	9	10	3410.4	3630.66
718	Dollar General	Mpulungu	78740 Waxwing Circle	Beef - Tongue, Fresh	4	1	521.98	3030.54
719	Gordmans	Haibara	27 Norway Maple Terrace	Yukon Jack	9	2	3954.16	1019.2
720	National Stores	Rio Piracicaba	18533 Harbort Road	Tequila - Sauza Silver	5	12	3373.26	3073.14
721	Fred's	Pasirhuni	864 Ridgeway Pass	Tea - Grapefruit Green Tea	4	4	1687.34	3129.78
722	Shopko	Purut	4 Mcbride Way	Pork - Ground	5	4	718.53	2711.71
723	Tuesday Morning	Kaulon	49 Darwin Pass	Table Cloth 62x120 Colour	5	7	4234.01	3748.9
724	Harbor Freight Tools	Rzeczenica	901 Gale Parkway	Cheese - Grana Padano	10	4	613.57	488.98
725	Roses	Konëvo	54 Emmet Point	Sambuca - Opal Nera	2	3	1411.16	1664.48
726	Renys	Paris 15	7183 Fairview Alley	Tart - Lemon	2	5	3651.89	2638.82
727	Walmart	Sapataria	881 Lakewood Gardens Point	Soup - Campbells Chili Veg	2	9	2800.55	1744.65
728	Ollie's Bargain Outlet	Growong Lor	35 Kinsman Crossing	Foil Wrap	10	7	2287.14	1259.47
729	HomeGoods	Nueva Fuerza	70872 Northland Alley	Soup Campbells - Italian Wedding	6	5	2050.63	3282.64
730	Tuesday Morning	Fukuechō	7 Meadow Vale Alley	Lettuce - Red Leaf	5	7	1153.62	821.28
731	Burlington Coat Factory	Pitalito	3 Arapahoe Plaza	Cheese - St. Andre	4	8	4859.33	648.9
732	Shopko	Baume-les-Dames	8 Fairfield Hill	Cheese - Cambozola	3	8	4188.87	2327.55
733	Big Lots	Jianping	59492 Macpherson Center	Stainless Steel Cleaner Vision	8	4	1099.87	1819.92
734	Ben Franklin	Bridgetown	05 Graceland Court	Longos - Chicken Caeser Salad	11	3	733.87	83.55
735	Dollar Tree	Lugovoy	12 Waubesa Park	Cloves - Ground	7	5	3237.02	105
736	Meijer	Novonikol’sk	976 Rusk Junction	Water, Tap	8	9	4208.01	2175.6
737	Fred's	Bolinao	2 Buena Vista Drive	Quail - Whole, Bone - In	1	12	3832.6	1120.23
738	Family Dollar	Ząbkowice Śląskie	81 Milwaukee Street	Sherry - Dry	7	2	1034.86	874.6
739	Stein Mart	Jinji	01 Mallory Drive	Bread - Roll, Soft White Round	2	8	2933.94	1304.68
740	Roses	Bilicenii Vechi	64 Hazelcrest Junction	Oil - Sunflower	12	11	2473.11	2722.25
741	Ben Franklin	Na Klang	4653 Ludington Court	Chicken - Whole Roasting	9	7	1265.01	1564.62
742	Gabe's	Loukísia	4104 Kings Drive	Steam Pan - Half Size Deep	1	10	4483.08	1650.62
743	HomeSense	Pringgoboyo	8 Sommers Way	Galliano	8	11	4929.16	2105.41
744	Meijer	Creighton	3776 Rigney Road	Rabbit - Whole	8	9	1631.06	3659.79
745	Big Lots	Hŭngju-dong	4650 Linden Road	Rice - Aborio	12	3	2238.91	1323.89
746	Dollar Tree	Artsvaberd	3867 Arapahoe Hill	The Pop Shoppe - Grape	9	4	1912.09	2478.73
747	Burlington Coat Factory	Lille	974 Mallory Alley	Chips Potato Salt Vinegar 43g	3	1	2968.67	3116.54
748	Dollar Tree	Shchukino	7 Fairfield Drive	Radish - Pickled	7	1	3392.17	3956.37
749	Ross Stores	Samdrup Jongkhar	1891 Mallory Terrace	Rice - Long Grain	3	6	1211.82	3542.26
750	HomeGoods	Agenebode	251 Mallard Trail	Sausage - Andouille	7	3	4132.95	2109.27
751	Ben Franklin	Naifaru	30 Columbus Crossing	Mortadella	1	12	3246.04	3815.15
752	HomeGoods	Longxi	504 Dorton Parkway	Kellogs Special K Cereal	4	6	2121.17	807.13
753	National Stores	Golomunta	48605 Holmberg Park	Strawberries - California	2	7	4223.29	376.79
754	Fred Meyer	Jevremovac	2 Butternut Pass	Pail With Metal Handle 16l White	7	12	4754.61	3109.79
755	Harbor Freight Tools	Baolong	68238 Pierstorff Hill	Leeks - Large	6	5	815.87	2617.09
756	Shopko	Taraban Timur	008 Manley Pass	Trout Rainbow Whole	11	8	2829.84	3813.85
757	Meijer	Carpenter	03754 Northport Park	Toothpick Frilled	4	7	459.61	3527.74
758	Fred's	Fencheng	2564 Buell Park	Onion - Dried	2	10	3808.63	385.24
759	Marshalls	Monastir	05 Judy Terrace	Quail - Jumbo	8	8	1354.16	425.58
760	T.J. Maxx	Rancabuaya	82 Warbler Circle	Pork - Bacon, Sliced	3	12	3488.49	3868.44
761	Five Below	Plumtree	3089 Porter Drive	Tomatoes - Cherry	8	3	3662.24	740.86
762	Fred's	Lišov	06 High Crossing Street	Beef - Baby, Liver	10	5	4717.54	2812.87
763	HomeGoods	Paso de Indios	811 Rockefeller Avenue	Chicken - Soup Base	3	5	3010.6	182.69
764	National Stores	Checacupe	0 Cambridge Drive	Rice Paper	6	12	2252.99	2329.06
765	HomeSense	Cachoeiras de Macacu	52636 Roth Place	Soup - Chicken And Wild Rice	7	2	1709.8	164.19
766	BJ's Wholesale Club	Baghlān	849 Upham Road	Rum - Mount Gay Eclipes	1	1	2967.76	415.33
767	Shopko	Rakszawa	79 Bayside Point	Bread - Dark Rye	5	8	2992.24	3872.53
768	Stein Mart	Palhoça	4 Rockefeller Point	Energy - Boo - Koo	12	4	2563.41	583.03
769	BJ's Wholesale Club	Cincinnati	27 Manitowish Terrace	Beer - Labatt Blue	4	3	1797.01	2877.66
770	Meijer	Xinji	117 Jay Lane	Sage - Rubbed	5	7	321.88	1823.43
771	Dollar Tree	Lyon	05 Schurz Circle	Wine - Chateauneuf Du Pape	11	6	3986.8	465.2
772	National Stores	Oslo	5883 Mcbride Alley	Veal - Tenderloin, Untrimmed	2	7	893.11	3345.08
773	Ben Franklin	Nanjie	04357 Eliot Terrace	Sprouts - Peppercress	9	3	4832.47	2211.46
774	Shopko	Khust	84 Starling Junction	Lid - 16 Oz And 32 Oz	9	10	3928.67	2607.47
775	National Stores	Wujing	208 Sachs Plaza	Bandage - Flexible Neon	1	9	2530.61	1061.68
776	Ben Franklin	Haunubenak	580 Clove Avenue	The Pop Shoppe - Root Beer	11	8	4620.21	3015.51
777	Marshalls	Tubigan	3 Glendale Point	Lettuce - Escarole	10	1	48.83	2973.47
778	Big Lots	Jiabei	1 La Follette Drive	Shrimp - 16 - 20 Cooked, Peeled	4	4	772.31	3869.06
779	Kmart	Pétionville	06 3rd Crossing	Croissant, Raw - Mini	8	2	668.86	2302.85
780	Stein Mart	Conceição da Barra	26 Bobwhite Alley	Lobster - Tail, 3 - 4 Oz	7	8	4999.42	1443.38
781	Ollie's Bargain Outlet	Uppsala	6 Hoard Junction	Wine - White, Pelee Island	3	3	674.23	769.24
782	Stein Mart	Panggung	104 Marcy Hill	Chicken - Base, Ultimate	6	6	1617.02	2884.25
783	Shopko	Kovářov	0165 Forest Run Plaza	Bandage - Fexible 1x3	3	5	2890.2	2670.64
784	T.J. Maxx	Inuyama	6 Shelley Parkway	Squash - Pattypan, Yellow	8	3	1334.31	191.89
785	Dollar General	Göteborg	22138 Lukken Point	Magnotta - Bel Paese White	11	3	2001.15	3196.1
786	Bargain Hunt	Catabola	077 School Pass	Dragon Fruit	12	2	1323.93	123.52
787	Kmart	Newport Beach	410 Maryland Lane	Pepper - Chillies, Crushed	8	9	1449.18	1326.4
788	Family Dollar	Sardoal	681 Hovde Drive	Tomatoes - Roma	8	2	616.91	1155.1
789	Renys	Carvalhos	63739 Transport Crossing	Bread - Assorted Rolls	5	11	1376.65	2609.66
790	Target	T’azagyugh	75984 Lerdahl Terrace	Beans - Wax	10	7	4003.26	3217.15
791	Fred's	Maoping	20911 Pond Road	Pepper - Sorrano	4	6	3799.74	491.87
792	Dollar Tree	Taichung	2 Katie Point	Dr. Pepper - 355ml	4	2	2887.52	3293.08
793	Dollar General	Cortezia	99 Independence Street	Beef Flat Iron Steak	9	3	661.45	619.43
794	National Stores	Cotton Ground	18 Vera Circle	Trout - Smoked	10	6	1239.33	914.43
795	Gordmans	Yambol	03669 7th Alley	Appetizer - Mango Chevre	2	9	3753.66	3618.46
796	Big Lots	Aguas del Padre	1943 Sloan Circle	Bagel - Whole White Sesame	8	6	2469.47	3137.13
797	Ross Stores	San Vicente	0 Monica Road	Turkey - Whole, Fresh	3	8	978.39	384.56
798	Dd's Discounts	Fenggao	8 Scott Crossing	Soupfoamcont12oz 112con	5	3	1491.55	3278.81
799	Gabe's	Xarsingma	2 Emmet Place	Chervil - Fresh	7	8	439.22	2882.61
800	Meijer	Zhangqiang	3613 Columbus Road	Pea - Snow	6	7	2791.18	3475.4
801	Marshalls	Huanshi	31 Vera Junction	Bread - Granary Small Pull	4	8	3570.54	3190.04
802	Fred Meyer	Ipoh	7 Chinook Drive	Oxtail - Cut	4	12	3422.34	1572.3
803	Marshalls	Taganrog	1 Ronald Regan Avenue	Tortillas - Flour, 12	6	4	4572.81	3182.31
804	Costco	Santa Lucía Cotzumalguapa	1835 Harper Parkway	Rice Paper	10	10	1074.62	2075.6
805	Shopko	Palermo	70 Shopko Park	Chocolate - Liqueur Cups With Foil	3	1	173.18	3355.28
806	Harbor Freight Tools	Oslo	07 Ridgeview Pass	Guinea Fowl	5	10	4061.87	3828.09
807	Target	Chaviña	335 Norway Maple Junction	Soup - Campbells Asian Noodle	4	12	897.67	1670.36
808	Ben Franklin	Lucma	49 Lighthouse Bay Lane	Lettuce - Boston Bib	1	5	4750.59	1776.75
809	Walmart	Bombon	0 Fairview Point	Samosa - Veg	7	7	3716.47	1283.74
810	Tuesday Morning	Lipník nad Bečvou	6246 Sugar Pass	Cheese - Grie Des Champ	10	10	47.17	873.29
811	Marshalls	Muhos	38 Mosinee Pass	Rice Paper	9	1	3250.81	2195.66
812	Dd's Discounts	Mubi	274 Lukken Crossing	Spice - Greek 1 Step	5	12	3231.57	220.27
813	Gordmans	Cikou	0 Manley Junction	Oranges	4	11	2615.46	2331.49
814	Bargain Hunt	Batad	51 Sunbrook Plaza	Salmon Steak - Cohoe 6 Oz	6	3	4522.35	1864.31
815	Family Dollar	Hospitalet De Llobregat, L'	6 Continental Alley	Beans - Wax	8	8	3251.31	1103.82
816	Gordmans	Berlin	324 Northport Center	Lettuce - Frisee	3	10	4394.18	3182.8
817	Dollar Tree	Tomelilla	3987 Hallows Place	Tea - Green	7	4	1280.14	111.48
818	Renys	Bulualto	9833 Marcy Lane	Pepper - Cubanelle	12	4	1185.89	3418.39
819	Ollie's Bargain Outlet	Jawand	162 Laurel Street	Dome Lid Clear P92008h	10	3	2735.68	1022.98
820	T.J. Maxx	Santa Rosa de Copán	926 La Follette Parkway	Beef - Rib Roast, Capless	2	8	378.73	3698.57
821	Renys	Cigenca	759 Sutherland Terrace	Pasta - Fettuccine, Egg, Fresh	8	9	1696.91	2491.65
822	Tuesday Morning	Kokkinóchoma	5 Fallview Alley	Pastry - Baked Cinnamon Stick	4	9	188.11	1430.83
823	Ben Franklin	Kasungu	44 Morning Point	Wine - Red, Metus Rose	2	8	1987.92	3998.28
824	Family Dollar	Tanahmerah	739 Kim Drive	Toamtoes 6x7 Select	5	3	768.3	850.24
825	Burlington Coat Factory	Hedao	789 Sachtjen Road	Beans - Fava Fresh	6	11	4021.49	2462.02
826	T.J. Maxx	Presidencia Roque Sáenz Peña	330 Ludington Junction	Towel Dispenser	2	9	3217.03	3971.11
827	Ocean State Job Lot	Gizo	89551 Waywood Junction	Flour - Bran, Red	6	3	1103.62	973.66
828	Gordmans	Mieścisko	0 Vermont Parkway	Pepper - Black, Whole	5	4	817.36	3441.08
829	National Stores	Ibarreta	178 Derek Crossing	Pie Shell - 9	2	6	3497.72	1791.12
830	Ocean State Job Lot	Chuangye	5 Golf Center	Piping - Bags Quizna	9	7	3228.26	3572.13
831	Stein Mart	Łapsze Niżne	782 Bobwhite Drive	Kohlrabi	5	10	3380.3	2146.31
832	National Stores	Świętajno	968 Nelson Plaza	Squid - Tubes / Tenticles 10/20	4	2	4610.66	3113.78
833	Bi-Mart	Danauparis	2 Stoughton Place	Bread Base - Gold Formel	7	8	224.5	2444.6
834	National Stores	Hovd	57 Anniversary Crossing	Hot Chocolate - Individual	6	8	4176.91	111.05
835	National Stores	Bīrganj	0 Butterfield Hill	Plaintain	6	7	4376.84	933.03
836	T.J. Maxx	Bhunya	3068 Cardinal Park	Chinese Foods - Chicken	11	4	1197.37	815.08
837	Tuesday Morning	Cibungur	22591 Pine View Terrace	Bag Clear 10 Lb	10	6	3100.24	2193.88
838	BJ's Wholesale Club	Narutochō-mitsuishi	42 Mitchell Way	Wine - Alsace Gewurztraminer	12	11	1591.48	3000.98
839	Bi-Mart	Isehara	36439 Brickson Park Point	Mushroom - Enoki, Fresh	8	2	2557.4	1237.87
840	BJ's Wholesale Club	Muqi	0 Stuart Crossing	Soup - Campbells Tomato Ravioli	12	8	2549.22	647.95
841	Gabe's	Rafaï	64 Susan Parkway	Toothpick Frilled	11	1	309.45	2407.3
842	Family Dollar	Puro Pinget	357 Kings Street	Onions - Cooking	3	2	2703.71	2976.64
843	Ross Stores	Buriwutung	8 Dryden Park	Wine - Magnotta, Merlot Sr Vqa	1	2	412.53	1151.61
844	National Stores	Watubuku	0 Claremont Park	The Pop Shoppe Pinapple	7	8	1385.88	3826.64
845	Meijer	Zhigalovo	42 Morrow Alley	Papadam	2	1	2260.99	2557.56
846	Fred's	Krajan Jamprong	98 Lyons Pass	Calypso - Pineapple Passion	1	2	2288.57	1577.91
847	Meijer	Eman	9437 Rowland Alley	Remy Red Berry Infusion	11	6	1010.94	3576.63
848	T.J. Maxx	Sainte-Anne-des-Plaines	9 Anhalt Center	Sausage - Meat	7	5	731.95	2295.9
849	Dollar Tree	Vũ Quang	9382 Stephen Trail	Beer - Upper Canada Light	11	2	4619.11	1753.12
850	Marshalls	Fordon	59834 Forster Junction	Wine - Prosecco Valdobienne	10	4	4673.05	379.28
851	Kmart	Klimovsk	88136 Menomonie Terrace	Anchovy In Oil	5	3	3037.17	3967.74
852	Shopko	Bandarbeyla	3351 John Wall Road	Latex Rubber Gloves Size 9	5	1	4136.73	3754.02
853	Costco	Kerep Wetan	383 Briar Crest Way	Wine - Pinot Noir Mondavi Coastal	12	12	3737.68	3666.27
854	Fred's	Bungbulang	3 Arizona Street	Beef - Striploin Aa	10	11	2983.17	1769.6
855	Stein Mart	Meixi	4 New Castle Circle	Cream Of Tartar	12	12	4366.46	3874.64
856	Dd's Discounts	Monte Aprazível	9610 Meadow Valley Way	Spoon - Soup, Plastic	10	3	2784.62	3358.84
857	HomeGoods	Stamford	539 Merry Junction	Wine - Red, Pelee Island Merlot	2	8	4204.13	2232.9
858	Kmart	Entebbe	94079 Warner Plaza	Chicken Breast Halal	8	6	916.62	389.19
859	Stein Mart	Ōfunato	4 2nd Hill	Tea - Decaf 1 Cup	10	3	4434.96	446.85
860	Fred Meyer	Dongxin	13298 Petterle Place	Veal - Inside	10	8	3384.48	2735.24
861	Marshalls	Chambar	56063 La Follette Parkway	Soup - Knorr, Classic Can. Chili	5	10	407.25	1882.77
862	Bargain Hunt	Uk	75 Park Meadow Crossing	Lemonade - Pineapple Passion	5	8	2198.69	1433.25
863	BJ's Wholesale Club	Trajouce	65905 Superior Plaza	Corn - Mini	4	2	1298.11	3478.09
864	Tuesday Morning	Paris La Défense	32377 Manufacturers Center	Pecan Raisin - Tarts	4	1	1378.49	2279.93
865	National Stores	Thabazimbi	6 Delladonna Street	Coconut - Creamed, Pure	7	8	3583.74	449.73
866	Fred Meyer	Tongjiaxi	878 Corry Circle	Lamb - Whole, Fresh	8	2	89.68	1699.71
867	Roses	Saniwonorejo	8427 Del Sol Lane	Orange Roughy 6/8 Oz	12	2	2151	2603.19
868	Dd's Discounts	Road Town	0 Elgar Road	Nantucket Cranberry Juice	8	11	1110.49	2248.61
869	Kmart	Biała	9306 Glacier Hill Terrace	Yukon Jack	7	7	3136.04	3763.02
870	Kmart	Teberda	83079 Sutherland Pass	Wine - Fat Bastard Merlot	5	12	3223.07	909.43
871	Dollar General	Phu Loc	49847 Petterle Circle	Tomatoes - Cherry, Yellow	1	7	2680.8	987.65
872	Tuesday Morning	Ochla	31 Killdeer Crossing	Soup - Campbells Mac N Cheese	8	12	534.7	3090.09
873	Dollar General	Épinal	48816 Bartillon Place	Salt And Pepper Mix - Black	5	11	1856.14	3606.86
874	Bargain Hunt	Minneapolis	8 Glacier Hill Parkway	Muffin - Banana Nut Individual	1	11	2950.42	3314.07
875	Costco	Wuyang	77718 Randy Court	Muffin Mix - Blueberry	5	7	2159.06	721.54
876	Ocean State Job Lot	Solnice	83 Del Sol Crossing	Ham - Cooked Bayonne Tinned	10	3	3134.64	2696.93
877	Family Dollar	Huaribamba	771 Gerald Way	Puff Pastry - Slab	10	11	3354.72	1899.35
878	Ben Franklin	Jardia	07 Waywood Road	Appetiser - Bought	5	8	2296.34	3990.29
879	Harbor Freight Tools	Pitanga	7196 Morning Hill	Wine - Masi Valpolocell	5	4	1494.94	2258.84
880	Ollie's Bargain Outlet	Harjamukti	2377 Coolidge Road	Tart Shells - Sweet, 3	4	7	4154.05	3459.51
881	Gabe's	Khorinsk	77 Waubesa Lane	Pastry - Baked Scones - Mini	7	6	2333.73	2298.21
882	Dollar Tree	Campinas	81978 Stoughton Parkway	Olives - Stuffed	11	10	858.22	2674.12
883	Target	Benito Juarez	01 Delladonna Terrace	Tea - Herbal Sweet Dreams	3	6	1649.84	3786.21
884	Dollar Tree	Duanshen	22576 Sullivan Court	Beer - Sleeman Fine Porter	7	12	2204.86	1936.65
885	Harbor Freight Tools	Séléa	908 Iowa Terrace	Broom - Corn	1	2	3175.01	3626.08
886	Target	Timurlorong	25 Norway Maple Plaza	Leeks - Large	7	11	3207.72	1278.26
887	HomeSense	Paraíso	4 Pond Terrace	Pheasants - Whole	7	11	485.26	1708.34
888	HomeSense	Liang	25258 Westport Junction	Oil - Avocado	8	10	4773.57	1632.01
889	Marshalls	Shamva	9 Merry Crossing	Tea - Darjeeling, Azzura	8	2	1381.42	2322.77
890	Burlington Coat Factory	Wakkanai	5278 La Follette Hill	Wine - Red, Concha Y Toro	6	11	668.69	1059.85
891	Ben Franklin	Colorado	794 Armistice Plaza	Soup - Campbells, Minestrone	3	3	4458.64	3543.77
892	Stein Mart	Shanxiahu	31458 Calypso Alley	Muffin Hinge - 211n	4	2	78.06	137.75
893	Fred Meyer	Villa Bisonó	9804 American Ash Pass	Cherries - Frozen	4	9	3972.78	884.42
894	Bi-Mart	Sunagawa	0785 Kensington Plaza	Soup - Knorr, Ministrone	1	10	2520.53	403
895	Gordmans	Xinghua	2230 Evergreen Pass	Wine - Red, Antinori Santa	6	1	1220.06	12.78
896	Shopko	Shaxi	17 Gateway Drive	Gatorade - Lemon Lime	11	5	1089.73	2911.55
897	Dollar Tree	Knoxville	082 Karstens Plaza	Lamb - Whole, Fresh	4	6	3292.8	2939.6
898	Marshalls	Daguo	0140 American Park	Bread - Pumpernickle, Rounds	12	10	3972.11	790.68
899	BJ's Wholesale Club	Shangtuhai	0037 Victoria Crossing	Relish	9	9	2216.92	1112.87
900	Five Below	Heemstede	8971 Di Loreto Point	Chives - Fresh	5	2	3500.34	2025.5
901	Shopko	Vysočany	40 Graedel Hill	Oil - Olive	12	1	1747.35	2571.71
902	Bargain Hunt	Cikujang	2487 Hovde Terrace	Veal - Heart	12	1	1821.12	2377.37
903	Five Below	Kapitanivka	223 Sheridan Trail	Water - Aquafina Vitamin	8	10	167.28	123.06
904	Harbor Freight Tools	Sumurwaru	9230 Park Meadow Hill	Lemonade - Strawberry, 591 Ml	10	10	876.19	1166.6
905	Dollar Tree	Zhongshan	1 Eastlawn Parkway	Sour Puss Sour Apple	7	5	4938.78	1119.49
906	Dollar General	Kolomanu	34 Cascade Plaza	Macaroons - Homestyle Two Bit	10	11	4075.26	1482.77
907	Dd's Discounts	Sentieiras	41701 4th Place	Mix - Cocktail Ice Cream	2	4	2198.78	1979.5
908	Family Dollar	Bāglung	92 Vera Parkway	Pasta - Lasagne, Fresh	2	5	3523.42	813.43
909	Bi-Mart	Rybinsk	285 Harbort Center	Oranges - Navel, 72	11	6	3867.67	3197.98
910	Roses	Shakhun’ya	3735 Lien Drive	Wine - Rhine Riesling Wolf Blass	4	2	2389.89	1544.82
911	Stein Mart	Lukrejo	5 Orin Hill	Sugar - Palm	10	12	2960.02	1472.25
912	Bargain Hunt	Giporlos	5 Vermont Crossing	Coffee - Hazelnut Cream	11	6	1018.92	305.39
913	Dollar General	Yangxunqiao	5693 Bultman Road	Persimmons	1	7	1581.97	3372.29
914	Stein Mart	São Sepé	2 Esch Park	Sprouts - Bean	2	7	974.92	116.95
915	Walmart	Češinovo	1311 Jenna Parkway	Fondant - Icing	1	6	520.21	146.9
916	Gabe's	Larvik	8 Carey Court	Pepper - Black, Ground	2	3	4250.28	1420.52
917	Kmart	Złocieniec	532 Express Crossing	Flavouring - Orange	1	10	1281.73	2080.62
918	Stein Mart	Niagara Falls	4 Swallow Center	Wine - White, Riesling, Semi - Dry	6	12	728.75	2434.42
919	Shopko	Tomado	2 Rockefeller Crossing	Sea Bass - Fillets	7	9	3757.16	2338.38
920	Ocean State Job Lot	Aguachica	3 1st Court	Sun - Dried Tomatoes	12	5	2441.83	3514.48
921	Gordmans	Maunggora	1 Bartelt Road	Parasol Pick Stir Stick	5	5	3292.91	3527.67
922	Costco	Reckange-sur-Mess	23 Ryan Lane	Beer - Tetleys	4	8	4066	540.06
923	T.J. Maxx	Dongming	24 Summit Center	Bread - Raisin	1	7	3983.56	2361.01
924	BJ's Wholesale Club	Mrongi Daja	759 David Point	Truffle - Peelings	12	6	2487.79	3714.59
925	Harbor Freight Tools	Sabnova	58332 Talmadge Avenue	Wine - White, Riesling, Henry Of	2	4	3348.59	1756.09
926	Dollar Tree	Bandhagen	67808 Spaight Pass	Ecolab - Hobart Upr Prewash Arm	6	12	1111.46	2816.75
927	Dollar Tree	Tintina	76 Maywood Court	Tomatoes - Diced, Canned	6	6	1951.33	1971.1
928	Ocean State Job Lot	Buket Teukuh	24347 Stone Corner Road	Cake - Pancake	10	1	4698.82	3114.68
929	Marshalls	Tatsuno	4 Katie Trail	Fenngreek Seed	5	10	4761.16	2596.21
930	Kmart	Punta de Bombón	342 Green Drive	Wine - Rhine Riesling Wolf Blass	8	8	2793.89	3927.89
931	Ollie's Bargain Outlet	Syevyerodonets’k	988 Michigan Avenue	Pears - Anjou	5	8	839.55	3629.41
932	Ollie's Bargain Outlet	Despotovac	5 Independence Crossing	Milk - 1%	11	6	4045.02	1908.01
933	Fred's	Goubangzi	920 Larry Parkway	Soup - French Can Pea	12	6	4200.62	1934.63
934	Fred Meyer	Dammarie-les-Lys	5 Magdeline Street	V8 Splash Strawberry Banana	12	3	4735.1	2914.01
935	Fred's	Slavs’ke	4 Onsgard Way	Tobasco Sauce	10	8	3584.23	1430.3
936	Walmart	Chambéry	867 Fallview Junction	Breakfast Quesadillas	12	5	770.29	771.79
937	Dd's Discounts	Piña	48 Bay Road	Puree - Raspberry	3	8	3076.56	2299.61
938	Tuesday Morning	Podgornoye	08492 Vera Way	Veal - Shank, Pieces	3	12	1400.67	1282.75
939	Bargain Hunt	Librazhd	41269 Delladonna Drive	Cookies Cereal Nut	5	10	3235.06	2736.27
940	Marshalls	Longsha	8 Lukken Terrace	Soup Campbells - Tomato Bisque	7	6	4346.52	3597.64
941	Tuesday Morning	Marxog	9952 Lindbergh Alley	Ham - Procutinni	7	2	823.03	3365.72
942	Ocean State Job Lot	Santa Lucia	038 Ridgeway Circle	Bandage - Fexible 1x3	6	9	1394.04	3011.05
943	Tuesday Morning	Murmino	59 Porter Crossing	Cake - Pancake	12	2	1049.98	2469.28
944	Roses	Casal	52 Reinke Circle	Puff Pastry - Sheets	12	2	1713.69	3606.7
945	Bi-Mart	Yinyang	8614 Ridgeway Center	Lettuce - Treviso	11	8	2379.99	1694.88
946	Dollar General	Xinji	28 Sutteridge Alley	Muffin - Banana Nut Individual	4	10	4860.16	1660.43
947	Renys	Buenavista	12101 Pawling Junction	Beer - Tetleys	10	7	2019.46	3254.62
948	Bi-Mart	Luzern	6 Dottie Circle	Cheese - Parmigiano Reggiano	11	1	189.8	897.4
949	HomeSense	Ojo de Agua	0 Division Avenue	Extract - Lemon	6	2	1825.52	2209.48
950	Big Lots	Qila Abdullāh	715 Del Sol Road	Muffin Mix - Oatmeal	8	2	3395.58	3958.1
951	T.J. Maxx	Aldeia de Além	10 Cascade Drive	Wine - Savigny - Les - Beaune	10	12	2171.81	3160.18
952	BJ's Wholesale Club	Wąpielsk	441 Helena Place	Pepper - Black, Ground	12	9	1698.66	284.94
953	Target	Trollhättan	02193 Mifflin Avenue	Cheese - Cream Cheese	11	1	95.63	727.73
954	Dollar Tree	Varge Mondar	53247 Arkansas Parkway	Nacho Chips	11	6	3742.03	3450.34
955	BJ's Wholesale Club	Xiashihao	76 Pine View Plaza	Peppercorns - Green	6	5	2766.35	1030.27
956	Dollar General	Fenggao	880 Fairview Avenue	Chicken - Whole	9	5	2672.08	2063.88
957	Family Dollar	Bachok	72 Gulseth Parkway	Lamb - Pieces, Diced	7	4	1908.21	2686.27
958	Roses	Shuinan	56067 Golf Way	Cup - 3.5oz, Foam	10	12	637.69	1536.72
959	Dollar General	Shigongqiao	6531 Dapin Plaza	Chef Hat 25cm	9	10	891.54	3867.71
960	HomeSense	Taishanmiao	5 Packers Circle	Pineapple - Golden	10	4	2061.94	3052.63
961	Gabe's	Ejigbo	4 Harper Hill	Petite Baguette	11	11	4549.29	1622.26
962	Gabe's	Najiaying	759 Gerald Circle	Rice - Aborio	6	12	4950.76	2159.4
963	Stein Mart	Dateng	0845 Goodland Street	Beer - True North Strong Ale	8	10	4734.72	3111.96
964	Fred's	Cambanay	42 Summit Alley	Chicken Thigh - Bone Out	11	6	4248.23	3583.77
965	Burlington Coat Factory	Kokubu-matsuki	57786 Prairieview Alley	Ginger - Ground	3	7	2847.42	94.44
966	Gordmans	Sillon	168 Tomscot Junction	Capon - Breast, Wing On	7	4	2736.19	3431.41
967	T.J. Maxx	Hantai	5 Hanson Court	Wine - Magnotta - Belpaese	9	10	2828.77	3693.7
968	Shopko	North Little Rock	6359 Alpine Street	Longos - Chicken Curried	8	2	1507.78	1263.01
969	Walmart	Volgo-Kaspiyskiy	660 Esker Alley	Spice - Paprika	9	5	1454.16	2378.28
970	Costco	Cabadiangan	96487 Buena Vista Road	Tamarillo	9	11	896.33	3078.94
971	Family Dollar	Babakan	27 South Terrace	Cakes Assorted	12	6	2960.14	1223.6
972	Fred's	Sananduva	5 Waxwing Terrace	Brandy - Bar	10	2	225.67	1096.9
973	Shopko	Nakajah	68988 Mitchell Circle	Sauce - Black Current, Dry Mix	12	10	3234.51	2009.06
974	Roses	Yanglinwei	88 Annamark Center	Muffin Orange Individual	3	10	464.25	890.48
975	Target	Salamá	1 Lien Parkway	The Pop Shoppe - Grape	2	5	3811.07	3114.27
976	Walmart	Zhuanqiang	93318 Cascade Park	Soup - Campbells, Creamy	3	1	3929.17	3116.27
977	Dollar General	Ōdachō-ōda	77 West Lane	Sole - Fillet	2	9	4748.45	1373.34
978	Target	Xiniu	0964 Schmedeman Drive	Banana Turning	6	3	2303.83	3195.4
979	Walmart	Bulqizë	29193 Lunder Lane	Beans - Turtle, Black, Dry	2	2	2618.61	107.88
980	Family Dollar	Huayuan	53033 Clyde Gallagher Crossing	Cup - Translucent 7 Oz Clear	9	8	1352.83	2126.41
981	T.J. Maxx	Whistler	6 Mayfield Terrace	Tofu - Firm	11	10	2215.59	2256.8
982	Five Below	Minggang	4703 Blue Bill Park Point	Bread - Mini Hamburger Bun	6	11	1964.08	2273.47
983	Target	Beltinci	302 Sundown Way	Flour - Pastry	3	5	2199.94	3252.77
984	Target	Bobigny	50768 Karstens Street	Cabbage - Red	6	4	953.67	1252.27
985	Dollar Tree	Gapluk	84 Superior Drive	Chinese Foods - Plain Fried Rice	11	12	2889.95	3512.56
986	Ollie's Bargain Outlet	Madoi	40 Blue Bill Park Pass	Wine - Red, Marechal Foch	8	9	3816.48	1849.01
987	T.J. Maxx	Terezín	98 Lake View Junction	Salmon - Fillets	5	1	161.62	1004.12
988	Ben Franklin	Regidor	09220 John Wall Point	Wine - Manischewitz Concord	2	12	4825.14	27.14
989	National Stores	Marne-la-Vallée	0 Anthes Road	Ecolab Crystal Fusion	10	8	4031.55	3819.93
990	Bi-Mart	Līkak	2 Schmedeman Park	Coffee - Decafenated	9	10	3765.24	2334.08
991	Roses	Jõgeva	9 Randy Road	Seedlings - Buckwheat, Organic	11	3	2437.3	1528.7
992	Tuesday Morning	Tinogasta	1557 Boyd Street	Bok Choy - Baby	5	6	1087.12	2984.66
993	Walmart	Meixi	59238 Shopko Terrace	Turkey - Ground. Lean	3	6	3644.43	1290.62
994	Gabe's	Fenglin	3 Tennyson Trail	Basil - Dry, Rubbed	7	9	4009.93	1665.3
995	Kmart	Xiantang	9 Morningstar Parkway	Wine - Pinot Noir Stoneleigh	4	2	3708.82	2504.58
996	Walmart	Anserma	7 Roxbury Place	Okra	3	3	2395.99	596.47
997	T.J. Maxx	Xinglongjie	9476 Morrow Trail	Pork - Smoked Back Bacon	12	12	4646.21	3477.17
998	Burlington Coat Factory	Isangel	3029 Hollow Ridge Place	Flounder - Fresh	9	6	4739.64	2702.02
999	Tuesday Morning	Gaya	496 Dapin Hill	Bread - Wheat Baguette	6	6	2311.42	487.96
1000	Big Lots	Sexmoan	99 Granby Place	Soup - Knorr, French Onion	2	2	4712.33	1769.61
