# Supplementary material for: The impact of supply chain management on a company’s operation and decision based on the multidimensional data analysis of upstream and downstream industry market states
Source: PeerJ Comput Sci. 2023 Jun 13;9:e1369. doi: 10.7717/peerj-cs.1369 (PMC10280593; doi:10.7717/peerj-cs.1369)
Supplement: Supplemental Information 1 [file peerj-cs-09-1369-s001.zip › DataSets/SalesData.xlsx]

## Sheet: data
SalesID	StockCode	ProductName	Quantity	InvoiceDate	UnitPrice	SalesAmount	TaxAmount
1	96	Wine - Semi Dry Riesling Vineland	2	2019/03/02	5821.98	5821.98	191.04
2	742	Steel Wool	10	2018/09/18	866.9	866.9	157.36
3	3429	Chicken - Bones	18	2018/06/19	4223.29	4223.29	136.76
4	8175	Towel - Roll White	10	2018/09/15	5619.89	5619.89	162.77
5	7859	Bar Nature Valley	16	2019/04/23	1589.76	1589.76	157.77
6	6539	Brandy - Bar	9	2018/07/23	2528.67	2528.67	148.88
7	9942	Glass Clear 8 Oz	14	2018/10/23	651.09	651.09	144.12
8	6531	Cheese - Parmigiano Reggiano	17	2019/01/23	3723.77	3723.77	40.79
9	9759	Cardamon Seed / Pod	8	2018/08/27	1319.35	1319.35	117.69
10	1665	Water - Tonic	2	2019/01/02	693.53	693.53	181.16
11	9205	Veal - Heart	5	2019/06/08	1340.68	1340.68	132.91
12	3324	Compound - Passion Fruit	9	2018/12/06	5994.41	5994.41	70.66
13	8696	Juice - Happy Planet	9	2018/06/19	5041.68	5041.68	80.84
14	9449	Tart - Lemon	16	2018/12/07	2708.61	2708.61	137.52
15	3922	Lamb - Leg, Bone In	7	2018/10/09	3458.9	3458.9	126.91
16	9769	Russian Prince	7	2018/12/14	5014.08	5014.08	20.88
17	4904	Bread - Sour Batard	18	2019/03/05	932.23	932.23	156.39
18	5732	Shrimp - Prawn	2	2018/09/06	4051.5	4051.5	168.52
19	5464	Baking Powder	2	2019/01/16	3624.66	3624.66	168.13
20	8896	Rum - Coconut, Malibu	8	2018/12/12	1246.99	1246.99	195.25
21	8107	Soup - Base Broth Beef	12	2018/11/04	5822.49	5822.49	12.77
22	8867	Sugar - Brown, Individual	3	2019/05/08	2408.29	2408.29	109.82
23	9084	Vacuum Bags 12x16	5	2019/02/08	1381.7	1381.7	102.5
24	9726	Bread - Burger	2	2019/05/12	3790.8	3790.8	183.32
25	4603	Cheese - Valancey	19	2018/08/03	1661.39	1661.39	146.66
26	3862	Calypso - Pineapple Passion	7	2018/07/10	1126.15	1126.15	143.89
27	8704	Papayas	14	2019/01/15	5739.74	5739.74	110.41
28	8596	Canada Dry	20	2018/08/08	1856.07	1856.07	190.99
29	3393	Container - Foam Dixie 12 Oz	5	2018/09/18	4006.11	4006.11	141.42
30	8482	Doilies - 8, Paper	17	2018/07/06	2987.98	2987.98	70.04
31	8589	Pate Pans Yellow	9	2019/02/16	4585.13	4585.13	99.88
32	403	Flour - Strong Pizza	4	2018/08/14	4060.75	4060.75	72.35
33	9523	Napkin - Beverage 1 Ply	3	2018/07/20	2102.85	2102.85	70.94
34	5317	Tea - Vanilla Chai	7	2018/12/01	5653.71	5653.71	17.61
35	7747	Brandy - Orange, Mc Guiness	1	2019/03/09	3400.89	3400.89	114.67
36	153	Apricots - Dried	4	2019/05/04	4684.8	4684.8	41.76
37	9442	Bread - French Baquette	3	2019/03/20	2746.92	2746.92	151.84
38	3333	Bar Special K	7	2018/10/29	2787.84	2787.84	81.15
39	6959	Bandage - Fexible 1x3	18	2018/10/19	3281.91	3281.91	198.88
40	5159	Beef - Top Sirloin	16	2019/04/26	4699.33	4699.33	152.86
41	5359	Veal - Knuckle	8	2018/09/09	4465.19	4465.19	148.51
42	9304	Cheese - Swiss	3	2018/10/19	1647.32	1647.32	65.31
43	1301	Jicama	12	2019/05/20	3142.02	3142.02	139.86
44	392	Spaghetti Squash	4	2019/03/31	3751.59	3751.59	112.31
45	8154	Tomatoes - Vine Ripe, Red	19	2018/09/15	182.92	182.92	83.95
46	153	Energy Drink - Franks Pineapple	17	2018/10/26	4168.96	4168.96	177.11
47	211	Orange - Tangerine	4	2018/12/24	580.06	580.06	156.72
48	43	Spaghetti Squash	18	2019/06/18	4814.91	4814.91	44.74
49	5284	Chicken - Tenderloin	8	2019/02/23	1266.49	1266.49	92.33
50	9402	Spinach - Spinach Leaf	3	2018/12/03	5724.56	5724.56	123.49
51	4019	Bacardi Limon	6	2018/07/06	526.58	526.58	137.71
52	184	Kale - Red	3	2018/10/23	433.89	433.89	24.36
53	3501	Lighter - Bbq	2	2019/04/10	5777.71	5777.71	49.26
54	2250	Chick Peas - Dried	10	2019/05/23	4303.3	4303.3	44.41
55	8459	Lamb - Loin Chops	8	2019/02/11	2994.25	2994.25	19.52
56	7807	Pork - Ham Hocks - Smoked	3	2019/04/23	4970.14	4970.14	19.42
57	8028	Ice Cream - Strawberry	4	2018/07/28	943.26	943.26	119.96
58	287	Muffin - Banana Nut Individual	7	2018/09/27	3710.29	3710.29	122.02
59	3849	Pastry - Trippleberry Muffin - Mini	7	2018/12/23	2431.98	2431.98	91.83
60	3505	Vodka - Lemon, Absolut	16	2018/10/14	2458.11	2458.11	98.83
61	124	Halibut - Whole, Fresh	15	2019/02/11	5673.98	5673.98	160.48
62	6411	Pepper - Chillies, Crushed	1	2019/05/08	3631.4	3631.4	185.98
63	6812	Wine - Magnotta - Bel Paese White	3	2019/01/10	3123.99	3123.99	22.64
64	4582	Puree - Mango	11	2018/11/18	1115.39	1115.39	170.35
65	9076	Cheese - Romano, Grated	3	2018/12/18	4508.8	4508.8	188.12
66	5212	Water - Spring Water, 355 Ml	18	2018/06/29	3576.29	3576.29	151.75
67	9741	French Pastry - Mini Chocolate	15	2018/10/29	742.95	742.95	171.56
68	744	Brandy - Bar	7	2018/12/27	2966.67	2966.67	52.3
69	8916	Teriyaki Sauce	5	2018/10/14	5114.19	5114.19	137.26
70	5198	Basil - Fresh	20	2019/05/15	1129.94	1129.94	12.26
71	8605	Crush - Grape, 355 Ml	16	2018/11/30	2967.24	2967.24	89.87
72	5321	Cherries - Bing, Canned	13	2019/04/16	4318.69	4318.69	35.47
73	8099	Trueblue - Blueberry 12x473ml	6	2019/02/27	3398.42	3398.42	103.28
74	5632	Puree - Kiwi	4	2019/05/15	5001.84	5001.84	178.22
75	2761	Sunflower Seed Raw	16	2018/06/19	1696.34	1696.34	70.42
76	8112	Beets	14	2018/10/03	1250.21	1250.21	174.11
77	5749	Cilantro / Coriander - Fresh	6	2019/04/28	1116.17	1116.17	113.65
78	8851	Juice - Lagoon Mango	18	2018/11/02	1707.93	1707.93	10.79
79	3320	Bread - Roll, Whole Wheat	15	2018/07/26	4034.06	4034.06	92.46
80	7664	Cup - Paper 10oz 92959	20	2018/11/05	4982.27	4982.27	51.91
81	9401	Yogurt - Plain	3	2018/12/25	3432.19	3432.19	59.81
82	3522	Seaweed Green Sheets	20	2019/01/22	4322.16	4322.16	90.44
83	8895	Sherbet - Raspberry	19	2019/02/02	5840.27	5840.27	15.04
84	7071	Coffee - Irish Cream	6	2018/07/02	1644.6	1644.6	98.11
85	6869	Cheese - Stilton	12	2018/07/03	443.65	443.65	142.6
86	823	Bread - Rosemary Focaccia	2	2018/06/26	2594.43	2594.43	64.54
87	8611	Beef - Flank Steak	17	2018/07/28	4121.46	4121.46	125.94
88	7784	Wine - Toasted Head	16	2018/08/05	4828.31	4828.31	183.13
89	4259	Cheese - La Sauvagine	16	2019/01/02	2773.82	2773.82	73.5
90	5583	Wine - Cotes Du Rhone Parallele	1	2019/02/17	1722.25	1722.25	48.79
91	557	Cornflakes	7	2018/09/14	2169.68	2169.68	114.22
92	6829	Sauce - Marinara	5	2018/09/02	3030.44	3030.44	14.27
93	1293	Quail - Eggs, Fresh	14	2019/05/23	1836.84	1836.84	121.76
94	9464	Galliano	4	2019/05/09	3182.13	3182.13	137.94
95	4614	Chicken - Leg, Fresh	20	2018/10/10	3478.03	3478.03	107.33
96	157	Flour - So Mix Cake White	3	2019/05/07	5270.39	5270.39	23.14
97	9109	Wine - Guy Sage Touraine	13	2018/10/05	5270.96	5270.96	114.23
98	9983	Rum - White, Gg White	11	2018/09/22	1866.45	1866.45	131.19
99	3201	Spring Roll Veg Mini	16	2019/02/11	4928.7	4928.7	40.17
100	5451	Nut - Cashews, Whole, Raw	18	2018/07/28	4500.94	4500.94	42.68
101	3886	Crawfish	18	2018/09/26	4248.46	4248.46	105.32
102	627	Pasta - Angel Hair	18	2019/01/07	3978.23	3978.23	193.35
103	8421	Wine - White, Lindemans Bin 95	2	2019/01/14	5914.82	5914.82	45.06
104	5919	Sauce - Soya, Light	11	2019/05/17	4603.27	4603.27	187.13
105	1742	Pepper - Red Thai	13	2019/04/20	476.74	476.74	32.68
106	3532	Crab Brie In Phyllo	9	2018/07/15	910.33	910.33	33.45
107	5823	Liqueur Banana, Ramazzotti	9	2019/03/16	3549.2	3549.2	46.89
108	7593	Pie Shell - 9	19	2019/03/09	5722.96	5722.96	177.19
109	4283	Bag - Clear 7 Lb	14	2019/05/01	3038.24	3038.24	199.42
110	9784	Capers - Pickled	14	2018/11/02	4765.94	4765.94	95.24
111	5103	Flounder - Fresh	13	2018/09/27	3702.26	3702.26	58.95
112	1121	Nut - Walnut, Chopped	14	2018/11/30	492.08	492.08	13.81
113	5712	Mahi Mahi	13	2019/05/24	3160.28	3160.28	14.79
114	8426	Pastrami	19	2019/06/16	4011.11	4011.11	47.11
115	110	Lid - 0090 Clear	5	2019/01/30	5977.25	5977.25	189.7
116	3735	Crawfish	3	2018/10/03	4617.26	4617.26	43.43
117	4432	Longos - Grilled Chicken With	16	2019/06/12	4191.34	4191.34	84.89
118	8398	Bag - Regular Kraft 20 Lb	8	2019/03/04	5416.78	5416.78	110.93
119	271	Mayonnaise - Individual Pkg	11	2018/06/21	3075.57	3075.57	54.22
120	7717	Roe - White Fish	6	2019/01/31	3700.07	3700.07	111.97
121	9376	Sausage - Liver	13	2018/12/29	5282.82	5282.82	92.64
122	7867	Wine - Taylors Reserve	2	2019/03/24	2357.94	2357.94	179.07
123	3996	Cumin - Ground	11	2018/11/09	1377.1	1377.1	159.08
124	8459	Beans - Long, Chinese	8	2018/10/17	4247.7	4247.7	74.65
125	7064	Dill - Primerba, Paste	1	2018/12/09	1731.07	1731.07	134.87
126	3931	Carroway Seed	7	2018/11/02	2837.15	2837.15	19.19
127	5672	Juice - Lime	14	2019/02/25	2135.31	2135.31	82.73
128	214	Beef - Tenderloin - Aa	19	2019/06/02	2539.5	2539.5	193.43
129	3425	Dip - Tapenade	12	2019/01/16	5005.64	5005.64	60.17
130	863	Hinge W Undercut	13	2019/03/06	2092.7	2092.7	23.23
131	7646	Blue Curacao - Marie Brizard	10	2019/01/18	4242.7	4242.7	143.37
132	3886	Bandage - Finger Cots	19	2018/09/04	5356.16	5356.16	133.66
133	206	Lentils - Red, Dry	6	2018/08/17	2566.57	2566.57	83.61
134	120	Soup - Tomato Mush. Florentine	16	2019/04/30	4361.29	4361.29	133.91
135	8686	Pasta - Canelloni, Single Serve	19	2019/04/09	4844.99	4844.99	144
136	260	Bread - Focaccia Quarter	4	2019/04/02	5255.74	5255.74	106.06
137	9161	Bread - French Stick	8	2018/10/18	2816.06	2816.06	144.07
138	5312	Jicama	9	2019/03/03	2424.64	2424.64	140.53
139	9618	Juice - Cranberry 284ml	13	2018/08/25	5037.78	5037.78	104.92
140	2551	Duck - Breast	4	2018/07/08	3832.42	3832.42	110.87
141	8291	Anchovy Fillets	3	2018/07/17	3297.3	3297.3	83.57
142	1879	Vinegar - Tarragon	3	2019/03/18	5926.35	5926.35	24.61
143	1423	Cheese - Wine	15	2018/06/21	2523.05	2523.05	195.98
144	3785	Ham - Cooked Bayonne Tinned	11	2018/09/11	4994.1	4994.1	82.57
145	6629	Yogurt - Raspberry, 175 Gr	17	2018/10/05	3594.4	3594.4	22.79
146	480	Mushroom - Portebello	6	2018/07/17	3876.61	3876.61	181.85
147	2939	Burger Veggie	6	2018/11/24	478.01	478.01	167.11
148	6524	Sauce - Hp	4	2019/04/04	1475.28	1475.28	163.51
149	5198	Energy Drink Red Bull	3	2019/05/05	3350.15	3350.15	108.92
150	6496	Lamb - Ground	6	2019/06/12	5276.59	5276.59	168.06
151	7833	Pepper - Chilli Seeds Mild	19	2018/12/04	4596.02	4596.02	122.89
152	3736	Pop - Club Soda Can	18	2018/12/01	1475.47	1475.47	77.51
153	8624	Vinegar - Tarragon	12	2018/07/18	4500.29	4500.29	35.18
154	69	Syrup - Kahlua Chocolate	17	2019/01/13	1355.29	1355.29	71.18
155	791	Mustard - Dry, Powder	7	2018/11/25	4888	4888	64.29
156	479	Gatorade - Xfactor Berry	18	2019/02/19	2857.59	2857.59	53.95
157	9426	Apron	20	2018/12/21	3102.46	3102.46	70.69
158	3899	Juice - Lime	14	2018/10/26	2427.82	2427.82	104.34
159	9201	Brandy Cherry - Mcguinness	19	2018/07/02	5735.38	5735.38	30.26
160	1739	Lemonade - Island Tea, 591 Ml	14	2018/07/27	1475.7	1475.7	37.72
161	9053	Tea - Decaf 1 Cup	13	2018/08/23	1191.54	1191.54	198.28
162	5797	Juice - Cranberry 284ml	3	2019/05/12	3065.4	3065.4	69.88
163	8666	Wine - Piper Heidsieck Brut	11	2019/03/12	5882.64	5882.64	45
164	9994	Shallots	17	2018/08/10	148.41	148.41	163.27
165	7856	Beef Cheek Fresh	14	2019/01/18	3385.07	3385.07	41.59
166	9645	Carbonated Water - White Grape	3	2018/07/22	3416.59	3416.59	178.47
167	8769	Wine - Red, Gallo, Merlot	16	2019/04/01	5509.77	5509.77	55.99
168	4979	Bread - Bistro Sour	6	2018/11/28	1425.11	1425.11	193.83
169	7933	Chicken - Soup Base	1	2019/04/30	788.86	788.86	14.04
170	8835	Honey - Lavender	2	2018/12/22	2395.52	2395.52	37.51
171	7760	Oil - Food, Lacquer Spray	19	2019/05/15	4621.78	4621.78	121.64
172	9342	Crab - Claws, 26 - 30	8	2019/05/08	1843.65	1843.65	186.4
173	75	Lobak	3	2018/11/23	338.51	338.51	31.13
174	7835	Lamb Tenderloin Nz Fr	1	2018/07/14	5109.15	5109.15	54.71
175	837	Bonito Flakes - Toku Katsuo	10	2019/04/12	3281.86	3281.86	160.29
176	7923	Pepper - Paprika, Spanish	17	2019/04/22	5442.78	5442.78	194.31
177	155	Flour - Masa De Harina Mexican	2	2018/10/09	2408.9	2408.9	116.1
178	5419	Pike - Frozen Fillet	16	2019/06/15	3822.6	3822.6	21.79
179	8701	Nori Sea Weed	20	2018/08/21	3437.38	3437.38	155.37
180	1391	Truffle Cups - White Paper	3	2019/01/09	2266.02	2266.02	54.54
181	8146	Potatoes - Yukon Gold 5 Oz	17	2018/08/15	4158.42	4158.42	121.96
182	402	Beef - Flank Steak	11	2018/07/28	3587.42	3587.42	174.72
183	593	Lid - 3oz Med Rec	12	2019/05/04	3755.03	3755.03	134.1
184	2311	Foie Gras	8	2018/07/01	5509.33	5509.33	156.15
185	919	Basil - Seedlings Cookstown	5	2018/10/16	3842.69	3842.69	93.1
186	8101	Everfresh Products	7	2018/12/25	1648.13	1648.13	118.66
187	5671	Coffee Beans - Chocolate	2	2018/08/16	1674.12	1674.12	108.72
188	7959	Sauce - Demi Glace	15	2019/05/17	2869.84	2869.84	41.85
189	1149	Toothpick Frilled	6	2019/05/20	827.38	827.38	135.59
190	1175	Wine - Red, Black Opal Shiraz	17	2019/02/08	3576.98	3576.98	28.31
191	9505	Ham - Procutinni	19	2019/02/04	5331.03	5331.03	109.59
192	4526	Mortadella	3	2018/10/10	571.1	571.1	182.42
193	8523	Cheese - Victor Et Berthold	2	2018/07/31	4588.51	4588.51	49.34
194	3733	Chocolate - Pistoles, Lactee, Milk	4	2018/06/28	3747.55	3747.55	160.19
195	9903	Chicken - Whole Roasting	2	2019/05/24	5795.27	5795.27	11.34
196	4949	Compound - Rum	9	2018/09/16	3073.71	3073.71	58.89
197	7964	Wine - Red, Mosaic Zweigelt	15	2019/03/14	884.47	884.47	173.97
198	60	Carrots - Mini Red Organic	9	2018/10/22	1374.15	1374.15	40.38
199	1762	Mushroom Morel Fresh	17	2018/08/11	5835.57	5835.57	103.54
200	1213	Shrimp - 16/20, Peeled Deviened	20	2018/07/24	1966.82	1966.82	39.39
201	8531	Jagermeister	18	2018/07/26	5191.08	5191.08	131.96
202	8778	Vector Energy Bar	2	2019/02/13	4816.75	4816.75	148.61
203	7920	Vinegar - Champagne	13	2018/12/20	4718.95	4718.95	114.27
204	233	Carbonated Water - Orange	4	2019/06/11	4221.27	4221.27	128.83
205	3813	Country Roll	5	2018/06/30	4084.65	4084.65	189.72
206	9043	Bar Mix - Pina Colada, 355 Ml	10	2018/06/19	180.93	180.93	93.13
207	1743	Oil - Canola	20	2019/01/01	4399.31	4399.31	108.74
208	6813	Juice - Clamato, 341 Ml	16	2018/09/18	1524.52	1524.52	59.95
209	863	Long Island Ice Tea	8	2019/01/05	5876.23	5876.23	188.63
210	745	Banana - Leaves	1	2019/03/27	4818.83	4818.83	145.04
211	5495	Wine - Mas Chicet Rose, Vintage	3	2018/09/16	5011.66	5011.66	60.07
212	9821	Sobe - Berry Energy	14	2019/05/04	3869.98	3869.98	21.06
213	9025	Snapple Raspberry Tea	12	2019/05/23	474.97	474.97	112.73
214	639	Beef - Sushi Flat Iron Steak	15	2018/08/02	3050.42	3050.42	167.95
215	9344	Bread - Roll, Italian	1	2019/04/30	1852.18	1852.18	113.7
216	1631	Cheese - Wine	20	2019/02/05	2898.79	2898.79	162.56
217	9715	Cherries - Fresh	12	2019/03/30	2773.32	2773.32	68.98
218	7124	Pan Grease	19	2018/08/08	5637.81	5637.81	163.74
219	6993	Wasabi Powder	15	2019/01/28	3282.44	3282.44	26.25
220	1371	Pepper - Chilli Seeds Mild	4	2019/06/02	5824.97	5824.97	13.44
221	7845	Mushroom - Chanterelle Frozen	10	2018/08/20	1390.4	1390.4	44.01
222	8593	Wine - Magnotta, Merlot Sr Vqa	8	2018/06/25	3490.12	3490.12	181.68
223	3880	Paper Towel Touchless	8	2018/12/22	269.45	269.45	74.95
224	8897	Rum - Light, Captain Morgan	8	2019/05/04	2592.43	2592.43	88.18
225	6531	Jerusalem Artichoke	11	2019/01/01	4790.94	4790.94	128.11
226	3563	Scotch - Queen Anne	7	2019/01/12	5629.06	5629.06	16.25
227	343	Pasta - Tortellini, Fresh	4	2018/09/23	3620.65	3620.65	160.49
228	8182	Tarts Assorted	19	2019/01/27	4436.05	4436.05	71.92
229	9931	Oil - Safflower	7	2018/07/21	345.89	345.89	19.46
230	9103	Wine - Maipo Valle Cabernet	8	2018/07/08	5794.56	5794.56	43.98
231	8759	Pastry - Apple Large	18	2018/09/16	5230.14	5230.14	38.38
232	4493	Basil - Thai	4	2018/09/04	3591.81	3591.81	61.92
233	473	Glass Clear 7 Oz Xl	12	2019/01/23	5414.38	5414.38	58.98
234	1682	Canada Dry	16	2018/11/04	5685.71	5685.71	67.21
235	9945	Wine - Rioja Campo Viejo	8	2019/01/25	357.07	357.07	143.91
236	6091	Wheat - Soft Kernal Of Wheat	3	2018/10/11	1585.16	1585.16	32.15
237	436	Beef - Kobe Striploin	14	2019/03/21	298.6	298.6	90.13
238	6994	Mustard - Pommery	15	2018/08/26	3038.71	3038.71	118.7
239	3710	Pop - Club Soda Can	7	2018/11/16	5327.71	5327.71	197.58
240	5661	Mussels - Cultivated	20	2018/12/05	207.37	207.37	181.64
241	8877	Jello - Assorted	1	2019/05/24	2259.54	2259.54	145.38
242	84	Durian Fruit	17	2018/08/18	1966.63	1966.63	148.03
243	8076	Appetizer - Seafood Assortment	15	2019/03/20	2651.5	2651.5	89.29
244	721	Beef - Striploin	8	2018/10/08	5459.06	5459.06	162.75
245	4064	Pie Shells 10	14	2018/08/28	3729.17	3729.17	27.22
246	9936	Chick Peas - Dried	19	2018/11/12	5693.83	5693.83	134.75
247	554	Mix Pina Colada	9	2019/03/16	3150.89	3150.89	19.14
248	8261	Pop Shoppe Cream Soda	13	2019/06/05	5045.22	5045.22	155.2
249	8544	Cheese - Ricotta	20	2018/10/31	3141.53	3141.53	196.13
250	5722	Blouse / Shirt / Sweater	1	2019/05/25	1918.76	1918.76	30.71
251	5502	Appetizer - Shrimp Puff	20	2018/12/01	117.66	117.66	35.49
252	8410	Zucchini - Green	19	2019/03/01	3627.96	3627.96	135.33
253	1481	Chocolate - Pistoles, Lactee, Milk	18	2019/05/13	1533.9	1533.9	137.2
254	7801	Beef - Ground Lean Fresh	19	2019/05/28	4224.3	4224.3	195.21
255	6495	Soup - Campbells, Beef Barley	1	2018/08/04	1447.78	1447.78	36.46
256	5589	Melon - Honey Dew	7	2018/11/27	271.22	271.22	53.07
257	3729	Corn Syrup	14	2018/08/22	3751.92	3751.92	149.93
258	3249	Poppy Seed	20	2019/02/03	3685.98	3685.98	144.13
259	7974	Breadfruit	4	2018/06/29	805.21	805.21	73.68
260	7748	The Pop Shoppe Pinapple	7	2019/01/04	3596.5	3596.5	190.01
261	9651	Lentils - Green Le Puy	18	2019/03/21	2297.66	2297.66	37.73
262	4467	Veal - Ground	17	2018/11/18	5299.88	5299.88	166.69
263	561	Fenngreek Seed	5	2019/01/29	2841.33	2841.33	61.81
264	3839	Cornish Hen	11	2018/10/03	1358.43	1358.43	121.26
265	6513	Cheese - Brie,danish	15	2019/05/17	4212.69	4212.69	137.03
266	6353	Pork - Ham Hocks - Smoked	9	2019/05/23	4012.44	4012.44	197.84
267	119	Juice - Lime	9	2019/05/04	4981.14	4981.14	32.49
268	7772	Noodles - Cellophane, Thin	1	2018/10/06	536.2	536.2	171.78
269	8712	Cookie Dough - Double	19	2018/09/18	3158.87	3158.87	84.22
270	5844	Tea - Decaf Lipton	11	2018/10/14	2046.81	2046.81	63.83
271	4550	Beef - Diced	4	2018/08/31	3652.11	3652.11	158.61
272	8179	Durian Fruit	13	2019/05/06	4732.92	4732.92	54.24
273	8149	Schnappes Peppermint - Walker	3	2018/11/15	5257.9	5257.9	181.2
274	5251	Breakfast Quesadillas	7	2018/10/08	1069.38	1069.38	61.71
275	8854	Brandy - Orange, Mc Guiness	11	2018/09/17	5886.1	5886.1	132.42
276	2630	Bar Energy Chocchip	8	2019/02/26	3356.16	3356.16	38.44
277	9312	Table Cloth 72x144 White	1	2019/03/12	4380	4380	46.51
278	118	Parsley - Fresh	1	2019/05/05	1159.79	1159.79	63.69
279	5639	White Baguette	11	2019/04/08	919.06	919.06	175.19
280	7980	Glass Clear 7 Oz Xl	5	2018/08/25	5885.79	5885.79	22.27
281	3171	Jolt Cola - Electric Blue	15	2018/09/27	2351.36	2351.36	28.89
282	8251	Sprouts - Peppercress	15	2019/05/03	4509.98	4509.98	33.5
283	4522	Cabbage - Savoy	6	2018/09/18	1992	1992	170.52
284	4062	Cod - Salted, Boneless	3	2019/02/19	1414.43	1414.43	97.66
285	4100	Octopus	19	2019/04/09	4188.66	4188.66	69.28
286	1664	Puree - Raspberry	1	2019/04/23	2876.7	2876.7	44.78
287	9054	Shrimp, Dried, Small / Lb	16	2018/09/12	1444.36	1444.36	138.55
288	9926	Bread Base - Toscano	20	2019/02/10	4766.65	4766.65	121.48
289	6301	Syrup - Kahlua Chocolate	20	2018/12/14	1978.15	1978.15	64.19
290	7870	Appetizer - Escargot Puff	17	2018/10/03	952.05	952.05	68.15
291	4581	Tart Shells - Sweet, 3	3	2019/01/11	822.49	822.49	83.02
292	9953	Juice - Apple, 341 Ml	9	2018/09/25	5916.53	5916.53	133.46
293	8909	Passion Fruit	15	2018/12/03	4260.84	4260.84	155.02
294	2769	Cheese - Bakers Cream Cheese	17	2018/07/27	3390.09	3390.09	18.25
295	8233	Cup - 6oz, Foam	20	2019/04/18	3182.4	3182.4	58.78
296	6524	Dried Peach	7	2018/07/09	1106.88	1106.88	153.97
297	9152	Muffin Puck Ww Carrot	16	2018/08/23	2608.76	2608.76	97.89
298	8123	Squash - Pattypan, Yellow	15	2018/07/11	830.21	830.21	77.15
299	5375	Salmon - Atlantic, Skin On	9	2018/06/28	1605.56	1605.56	79.78
300	7738	Beef - Top Sirloin - Aaa	1	2018/07/14	2756.91	2756.91	141.66
301	4881	Pate - Peppercorn	9	2018/07/18	2866.07	2866.07	181.85
302	254	Crab - Soft Shell	12	2018/08/27	4249.25	4249.25	43.11
303	8087	Oneshot Automatic Soap System	4	2019/05/16	4780.81	4780.81	148.4
304	205	Seedlings - Mix, Organic	12	2018/07/24	295.42	295.42	93.82
305	8863	Almonds Ground Blanched	18	2019/05/22	1227.89	1227.89	128.8
306	561	Olives - Black, Pitted	6	2018/12/07	1059.69	1059.69	196.88
307	2186	Pork - Caul Fat	7	2018/12/11	2184.84	2184.84	11.03
308	9452	Soy Protein	3	2018/07/30	1571.95	1571.95	171.87
309	3964	Yogurt - Peach, 175 Gr	1	2018/06/28	4313.72	4313.72	130.46
310	8576	Jameson - Irish Whiskey	19	2018/10/21	3452.01	3452.01	193.03
311	8135	Potato - Sweet	19	2018/12/19	5619.58	5619.58	23.08
312	531	Seedlings - Buckwheat, Organic	10	2019/05/28	340.6	340.6	16.14
313	3773	Soup V8 Roasted Red Pepper	6	2019/06/06	4196.27	4196.27	158.07
314	9023	Muffin - Bran Ind Wrpd	1	2019/04/15	628.28	628.28	29.73
315	8943	Sausage - Chorizo	13	2018/10/26	4085.73	4085.73	129.12
316	474	Ecolab - Ster Bac	7	2019/01/22	4697.46	4697.46	54.67
317	7033	Wine - White, Ej Gallo	4	2018/09/08	1804.55	1804.55	48.96
318	3862	Wine - Stoneliegh Sauvignon	8	2018/12/29	4634.73	4634.73	185.74
319	5317	Food Colouring - Blue	5	2018/12/22	1558.93	1558.93	47.05
320	6739	Wine - Barossa Valley Estate	16	2019/03/12	4333.8	4333.8	74.21
321	9199	Soupcontfoam16oz 116con	18	2019/05/28	2316.17	2316.17	59.83
322	3241	Wine - Saint - Bris 2002, Sauv	11	2018/08/24	1067.13	1067.13	199.35
323	6529	Pepper - Black, Whole	8	2018/09/28	3969.3	3969.3	189.6
324	851	Coffee Cup 12oz 5342cd	6	2018/12/20	528.04	528.04	19.08
325	2762	Quail Eggs - Canned	5	2018/12/17	5891.46	5891.46	151.2
326	9074	Tea - Black Currant	13	2019/01/25	852.57	852.57	65.39
327	9736	Wine - Niagara,vqa Reisling	10	2018/10/01	5122.69	5122.69	14.94
328	8319	Squid U5 - Thailand	7	2019/04/01	4842.17	4842.17	178.73
329	9974	Honey - Lavender	13	2018/08/26	374.91	374.91	138.62
330	5137	Water - Spring 1.5lit	4	2018/11/05	2481.51	2481.51	63.66
331	1770	Kellogs Special K Cereal	14	2019/05/29	3467.64	3467.64	139.57
332	3520	Turnip - White	15	2018/12/05	4173.58	4173.58	50.97
333	8015	Bread - Pumpernickel	6	2019/02/02	348.07	348.07	92.02
334	9332	Squash - Guords	18	2019/04/03	2096.09	2096.09	171.41
335	7662	Glass Clear 8 Oz	15	2018/10/30	2579.25	2579.25	167.13
336	4673	Crab - Meat	12	2018/10/01	3042.47	3042.47	130.09
337	8673	Potatoes - Mini White 3 Oz	1	2019/02/17	757.6	757.6	113.14
338	4106	Huck White Towels	4	2018/11/04	2169.35	2169.35	27.37
339	8015	Wine - Stoneliegh Sauvignon	12	2018/10/29	3930.02	3930.02	68.25
340	5099	Cheese - Fontina	15	2019/05/26	435.5	435.5	118.91
341	9469	Soup - Campbells Mac N Cheese	7	2019/03/19	1776.18	1776.18	28.49
342	3422	Veal - Sweetbread	18	2019/04/08	4965.64	4965.64	172.16
343	3328	Wine - Red, Metus Rose	4	2018/08/18	4576.59	4576.59	97.18
344	7119	Nut - Macadamia	9	2019/06/12	383.28	383.28	38.12
345	5788	Leeks - Large	8	2018/10/24	2148.01	2148.01	52.51
346	9733	Water, Tap	20	2019/06/03	456.67	456.67	175.15
347	8962	Lettuce - California Mix	19	2018/11/14	170.3	170.3	197.26
348	1513	Urban Zen Drinks	20	2018/10/01	841.73	841.73	141.84
349	8258	Muffin Orange Individual	10	2019/01/22	1484.76	1484.76	160.57
350	9071	Dragon Fruit	8	2019/01/23	3503.07	3503.07	180.78
351	4552	Dc - Sakura Fu	10	2018/11/12	4794.21	4794.21	186.28
352	3392	Juice - Orange 1.89l	14	2019/04/10	1119.26	1119.26	43.24
353	7817	Praline Paste	8	2019/03/16	1323.7	1323.7	188.84
354	9984	Juice - Apple, 500 Ml	19	2018/08/14	2334.13	2334.13	198.91
355	8349	Mushroom - White Button	15	2018/06/27	1299.32	1299.32	110.25
356	9395	Water - Mineral, Natural	3	2019/05/26	3450.55	3450.55	153.53
357	1222	Quail - Eggs, Fresh	4	2019/04/21	5368.18	5368.18	163.42
358	1811	Longos - Cheese Tortellini	17	2019/05/14	668.86	668.86	147.88
359	9943	Soup - Campbells Beef Stew	17	2018/10/31	1836.07	1836.07	82.39
360	123	Gatorade - Lemon Lime	16	2019/04/04	5192.62	5192.62	175.54
361	9618	Juice - Tomato, 10 Oz	3	2018/12/24	5465.21	5465.21	12.6
362	4069	Cheese - Pont Couvert	19	2018/06/20	5830.24	5830.24	138.64
363	4265	Steam Pan - Half Size Deep	10	2018/07/21	4428.5	4428.5	131.88
364	5792	Longos - Chicken Cordon Bleu	20	2019/06/16	1757.34	1757.34	105.63
365	9044	Beer - True North Strong Ale	4	2018/12/25	4894.88	4894.88	66.59
366	892	Cake - Box Window 10x10x2.5	8	2018/12/20	1828.93	1828.93	86.76
367	415	Tuna - Canned, Flaked, Light	12	2019/05/30	3014.64	3014.64	55.39
368	8279	Cake - Miini Cheesecake Cherry	19	2018/08/03	4292.07	4292.07	113.38
369	7970	Lotus Root	13	2019/01/29	3881.59	3881.59	76.75
370	2641	Smoked Tongue	8	2018/08/06	2297.26	2297.26	125.24
371	9948	Doilies - 12, Paper	15	2018/11/07	937.04	937.04	128.53
372	8146	Potatoes - Yukon Gold 5 Oz	9	2018/12/31	2843.79	2843.79	103.46
373	7712	Ginsing - Fresh	2	2018/09/17	1590.66	1590.66	40.74
374	8949	Beef - Ox Tongue	8	2019/06/15	1142.69	1142.69	74.47
375	8926	Flour - Teff	7	2018/10/22	788.66	788.66	50.28
376	8783	Sausage - Breakfast	9	2018/08/08	4024.36	4024.36	75.87
377	4064	Oil - Macadamia	1	2018/07/23	634.21	634.21	55.29
378	1682	Quail - Whole, Boneless	7	2019/02/21	1179.44	1179.44	148.35
379	3191	Pails With Lids	17	2018/07/17	1660.6	1660.6	192.55
380	8836	Creme De Menthe Green	13	2019/02/09	2914.14	2914.14	94.55
381	5532	Fiddlehead - Frozen	6	2018/07/31	1538.03	1538.03	116.92
382	7109	Veal - Sweetbread	11	2019/05/16	1042.28	1042.28	47.11
383	362	Plasticforkblack	16	2019/06/03	3495.54	3495.54	172.07
384	9453	Muffin Carrot - Individual	18	2018/07/01	740.04	740.04	106.65
385	4024	Yogurt - Peach, 175 Gr	3	2019/02/10	4464.92	4464.92	110.47
386	315	Jagermeister	2	2019/05/09	501.18	501.18	56.75
387	1234	Momiji Oroshi Chili Sauce	20	2019/02/09	496.15	496.15	75.39
388	6561	Shichimi Togarashi Peppeers	12	2018/11/08	945.36	945.36	172.81
389	5297	Pepper - Gypsy Pepper	4	2019/03/15	4317.14	4317.14	133.25
390	5529	Anchovy Paste - 56 G Tube	1	2019/02/04	3625.8	3625.8	65.94
391	9632	Towels - Paper / Kraft	12	2019/04/27	3436.43	3436.43	198.14
392	6299	Shrimp - 150 - 250	7	2019/03/02	4520.45	4520.45	100.8
393	411	Salmon Steak - Cohoe 8 Oz	11	2018/08/22	5924.16	5924.16	69.39
394	2691	Toamtoes 6x7 Select	13	2018/06/22	1974.39	1974.39	147.48
395	6241	Dc Hikiage Hira Huba	15	2019/04/05	1440.21	1440.21	74.03
396	34	Beef Tenderloin Aaa	14	2019/02/12	4096.26	4096.26	161.85
397	6191	Coffee - 10oz Cup 92961	1	2019/01/04	3883.06	3883.06	32.6
398	9762	Veal - Round, Eye Of	12	2018/09/03	3479.73	3479.73	106.42
399	8024	Egg Patty Fried	2	2019/02/19	1677.02	1677.02	14.1
400	6619	Cranberries - Dry	16	2019/04/09	4017.98	4017.98	24.31
401	9091	Pastry - Apple Muffins - Mini	15	2018/07/18	1964.45	1964.45	177.37
402	4402	Milk - Skim	1	2019/05/29	4004.28	4004.28	49.62
403	7894	Salt - Kosher	3	2019/03/24	1654.75	1654.75	126.71
404	6599	Sauce - White, Mix	17	2019/04/12	1014.41	1014.41	135.64
405	3798	Turkey - Breast, Boneless Sk On	9	2018/11/08	2859.81	2859.81	56.93
406	2264	Sansho Powder	13	2019/06/14	3113.05	3113.05	178.59
407	5501	Garbage Bags - Black	4	2018/11/18	3950.02	3950.02	62.16
408	5142	Sugar - Crumb	1	2019/03/06	1196.67	1196.67	99.91
409	8049	Rice Paper	17	2019/05/14	1590.23	1590.23	74.01
410	8548	Glass Clear 8 Oz	2	2018/07/19	1376.94	1376.94	117.09
411	5474	Bandage - Flexible Neon	4	2019/05/01	198.5	198.5	56.72
412	9333	Bread - Olive Dinner Roll	2	2019/06/03	742.35	742.35	69.5
413	7914	Pears - Anjou	1	2018/10/03	563.07	563.07	61.88
414	8572	Drambuie	6	2018/08/14	5081.86	5081.86	130.82
415	8499	Pate - Liver	12	2018/11/07	5652.98	5652.98	118.7
416	697	Cornflakes	14	2019/06/11	3805.98	3805.98	119.55
417	9214	Wine - Acient Coast Caberne	6	2018/10/20	5888.02	5888.02	185.27
418	720	Skewers - Bamboo	4	2019/02/21	1272.43	1272.43	152.94
419	8956	Potatoes - Peeled	15	2019/05/26	3345.41	3345.41	45.33
420	7895	Papayas	17	2018/08/08	4612.81	4612.81	100.01
421	1479	Pepsi - 600ml	13	2019/04/15	2556.41	2556.41	125.79
422	203	Napkin - Beverge, White 2 - Ply	5	2019/05/29	2632.45	2632.45	17.73
423	4287	Wine - Shiraz South Eastern	9	2019/06/06	1166.46	1166.46	166.15
424	5329	Broom And Broom Rack White	1	2018/08/02	3383.85	3383.85	121.8
425	694	Wine - German Riesling	2	2018/07/17	4410.53	4410.53	76.79
426	3193	Chicken Breast Halal	15	2018/11/04	1660.34	1660.34	58.46
427	8593	Versatainer Nc - 888	4	2019/03/28	5413.19	5413.19	95.94
428	8371	Tarragon - Fresh	19	2018/09/06	720.44	720.44	132.41
429	7172	Tea - Honey Green Tea	10	2018/07/30	580.5	580.5	180.15
430	8759	Oil - Food, Lacquer Spray	1	2019/04/15	2025.56	2025.56	87.16
431	8867	Soup - Campbells Broccoli	5	2018/12/01	5167.93	5167.93	181.54
432	2042	Flour - Corn, Fine	6	2018/09/12	2755.8	2755.8	125.87
433	5284	Sauce - Soy Low Sodium - 3.87l	6	2019/03/03	2074.54	2074.54	46.74
434	6849	Wine - Tio Pepe Sherry Fino	7	2019/03/25	2875.92	2875.92	117.84
435	5821	Chicken - Thigh, Bone In	15	2019/04/02	3944.34	3944.34	177.77
436	9903	Kiwano	11	2019/06/04	311.62	311.62	67.69
437	8269	Water, Tap	20	2019/04/02	2566.57	2566.57	102.19
438	762	Carbonated Water - Blackberry	15	2018/11/02	2445.87	2445.87	153.41
439	8281	Jameson Irish Whiskey	9	2018/08/24	1189.73	1189.73	46.63
440	8542	Rice - 7 Grain Blend	8	2019/03/03	5941.98	5941.98	190.17
441	9535	Pasta - Fettuccine, Egg, Fresh	17	2019/05/29	3678.38	3678.38	74.64
442	822	Beef - Diced	7	2018/11/12	4478.82	4478.82	61.58
443	5902	Cumin - Whole	5	2019/06/01	5894.09	5894.09	186.88
444	8027	Roe - Lump Fish, Black	14	2018/07/27	3453.4	3453.4	101.05
445	1284	Veal - Brisket, Provimi, Bone - In	2	2019/01/17	940.89	940.89	15.99
446	9609	Soup Campbells Split Pea And Ham	11	2019/05/15	4437.2	4437.2	173.51
447	8404	Vinegar - Cider	1	2019/01/10	2334.29	2334.29	77.71
448	93	Gelatine Leaves - Envelopes	17	2018/10/08	4118.73	4118.73	56.83
449	5189	Juice - Lime	4	2019/04/03	5373.67	5373.67	133.25
450	9432	Cake - Cake Sheet Macaroon	16	2019/01/09	1987.28	1987.28	161.26
451	346	Cookie - Dough Variety	18	2018/11/02	5698.54	5698.54	173.56
452	3401	Wine - Lamancha Do Crianza	15	2019/06/12	1533.88	1533.88	42.14
453	4941	Stock - Beef, White	3	2018/12/06	651.53	651.53	198.38
454	8073	Cake - Pancake	1	2019/02/14	386.77	386.77	10.72
455	1202	Soup - Campbells, Lentil	10	2018/12/23	416.09	416.09	134.79
456	7031	Spice - Montreal Steak Spice	4	2019/02/20	3731.4	3731.4	20.62
457	326	Tea - Orange Pekoe	7	2019/02/24	3740.8	3740.8	150.16
458	9425	Sage - Fresh	12	2018/11/15	5203.78	5203.78	133.24
459	9402	Vinegar - Tarragon	8	2018/08/07	4127.05	4127.05	93.34
460	9544	Rice - Long Grain	4	2019/04/24	3603.87	3603.87	15.72
461	4841	Pasta - Tortellini, Fresh	19	2018/10/22	5342.14	5342.14	29.98
462	8785	Duck - Breast	7	2019/03/12	3794.42	3794.42	105.32
463	4422	Juice - Apple Cider	1	2019/02/11	3151.91	3151.91	138.92
464	207	Cabbage - Green	20	2018/11/25	987.25	987.25	54.44
465	45	Kumquat	3	2019/06/18	5934.41	5934.41	140
466	4904	Truffle Cups Green	10	2018/12/27	5047.84	5047.84	61.98
467	8892	Mousse - Mango	7	2019/05/27	1393.58	1393.58	86.13
468	9139	Cheese - Roquefort Pappillon	9	2019/01/02	1860.13	1860.13	187.03
469	5251	Tart Shells - Barquettes, Savory	4	2018/07/19	4737.77	4737.77	87.06
470	1179	Compound - Passion Fruit	3	2018/11/06	298.83	298.83	148.88
471	2559	Cheese - Goat	19	2018/08/13	1154.27	1154.27	30.22
472	523	Sauce - Rosee	10	2018/06/19	3455.77	3455.77	54.17
473	7499	Wine - Coteaux Du Tricastin Ac	20	2018/06/20	1139.77	1139.77	60.2
474	693	Coke - Diet, 355 Ml	9	2018/11/13	3845.35	3845.35	21.71
475	9085	Olive - Spread Tapenade	17	2019/03/16	1697.14	1697.14	177.05
476	499	Appetizer - Tarragon Chicken	19	2018/08/03	4646.36	4646.36	86.28
477	9533	Fruit Mix - Light	3	2018/12/19	2619.34	2619.34	78.92
478	101	C - Plus, Orange	14	2018/10/12	2118.08	2118.08	44.99
479	5824	Cake Slab	9	2018/10/19	3630.06	3630.06	178.73
480	344	Corn Shoots	2	2018/11/06	2473.52	2473.52	29.18
481	7722	Gloves - Goldtouch Disposable	13	2019/03/14	2769.19	2769.19	123.17
482	8059	Wine - Clavet Saint Emilion	2	2019/04/17	5549.17	5549.17	64.47
483	4391	Olives - Black, Pitted	17	2018/09/29	3486.26	3486.26	113.7
484	202	Anisette - Mcguiness	15	2019/04/15	3979.07	3979.07	154.17
485	7708	Table Cloth 90x90 White	5	2019/02/17	4351.22	4351.22	59.03
486	3163	Thermometer Digital	2	2018/08/03	942.71	942.71	66.25
487	64	Soup - Base Broth Chix	4	2018/08/21	4461.92	4461.92	127.37
488	5474	Tea - Decaf 1 Cup	20	2018/10/10	1905.54	1905.54	82.22
489	7875	Cake - Pancake	7	2018/07/07	1049.46	1049.46	93.44
490	7856	Creme De Banane - Marie	4	2018/11/16	595.07	595.07	25.85
491	4531	Beef - Tenderlion, Center Cut	2	2019/02/09	761.6	761.6	43.68
492	598	Remy Red	3	2019/02/15	1986.31	1986.31	72.99
493	1745	Sugar - Sweet N Low, Individual	3	2018/08/28	5051.91	5051.91	13.92
494	7999	Lettuce - Sea / Sea Asparagus	14	2019/01/01	3273.24	3273.24	50.85
495	8054	Bread - Rosemary Focaccia	8	2018/09/10	1574.04	1574.04	89.64
496	8531	Bread Foccacia Whole	3	2018/08/31	5432.81	5432.81	39.52
497	6149	Tea - Honey Green Tea	2	2019/04/07	2974.2	2974.2	11.19
498	8908	Flour - Rye	12	2018/09/01	4890.53	4890.53	12.88
499	8385	Bread - Pita	4	2018/06/21	5461.09	5461.09	99.17
500	8256	Water - Mineral, Natural	12	2018/08/14	2612.24	2612.24	56.15
501	5159	Ecolab Digiclean Mild Fm	11	2019/02/17	4480.22	4480.22	115.89
502	4614	Gatorade - Orange	2	2018/09/10	399.32	399.32	71.28
503	8033	Lentils - Red, Dry	18	2019/03/02	4416.85	4416.85	188.16
504	222	Apricots - Halves	18	2018/12/17	2116.43	2116.43	32
505	1659	Coffee Cup 12oz 5342cd	3	2019/03/21	857.98	857.98	21.18
506	3420	The Pop Shoppe Pinapple	11	2018/09/30	3197.12	3197.12	16.93
507	1435	Island Oasis - Mango Daiquiri	15	2018/08/23	3170.41	3170.41	165.43
508	4643	Emulsifier	17	2019/05/03	2863.17	2863.17	198.83
509	8779	Pasta - Penne, Lisce, Dry	19	2018/08/26	5069.42	5069.42	164.06
510	4681	Wine - Saint Emilion Calvet	1	2019/02/20	2580.61	2580.61	187.51
511	133	Lamb - Racks, Frenched	15	2018/10/24	2315.34	2315.34	89.01
512	835	Cut Wakame - Hanawakaba	8	2019/02/06	5789.19	5789.19	180.39
513	3373	Juice - Pineapple, 48 Oz	2	2018/07/03	3698.72	3698.72	133.67
514	2551	Cleaner - Lime Away	9	2019/03/08	4112.8	4112.8	183.83
515	57	Beef Cheek Fresh	9	2019/01/31	896.47	896.47	154.52
516	6359	Mushroom - Morel Frozen	12	2018/07/02	3913.04	3913.04	43.5
517	7022	Ice Cream Bar - Oreo Sandwich	3	2019/01/14	3957.35	3957.35	13.03
518	3121	Chervil - Fresh	19	2018/07/06	306.69	306.69	44.39
519	117	Beef - Montreal Smoked Brisket	10	2018/08/19	5698.48	5698.48	183.71
520	3953	Emulsifier	13	2018/11/13	5515.77	5515.77	136.59
521	205	Grapes - Black	15	2019/05/15	3798.44	3798.44	191.45
522	8006	Beans - Kidney White	18	2018/06/19	5181.46	5181.46	61.48
523	4697	Bar Mix - Lime	9	2018/12/26	3706.87	3706.87	167.34
524	7678	Hot Chocolate - Individual	17	2019/03/03	4426.2	4426.2	165.28
525	3951	Island Oasis - Peach Daiquiri	11	2019/03/13	2149.2	2149.2	186.99
526	9230	Soup - Campbells	19	2019/01/09	2360.68	2360.68	148.36
527	7079	Bar Mix - Lime	2	2018/12/17	1551.32	1551.32	160.26
528	5212	Salt - Seasoned	16	2019/02/28	5334.31	5334.31	38.11
529	7394	Assorted Desserts	7	2019/02/18	2609.05	2609.05	52.77
530	9344	Vanilla Beans	10	2019/06/10	5142.41	5142.41	175.04
531	3803	Filter - Coffee	14	2018/07/21	2631.43	2631.43	43.1
532	7051	V8 - Berry Blend	3	2018/08/21	3788.98	3788.98	126.98
533	49	Stock - Fish	14	2018/07/29	3942.3	3942.3	97.33
534	4211	Bread - Onion Focaccia	16	2019/05/15	5194.31	5194.31	163.02
535	4875	Pepper - Orange	4	2019/03/06	5319.91	5319.91	130.06
536	6242	Mousse - Mango	10	2019/02/20	4731.77	4731.77	188.31
537	6512	Appetizer - Spring Roll, Veg	13	2018/08/15	4311.47	4311.47	11.78
538	6299	Veal - Inside Round / Top, Lean	19	2018/07/29	4602.04	4602.04	83.93
539	4651	Bread - Dark Rye	17	2019/01/16	3449.64	3449.64	121.57
540	8074	Cardamon Ground	6	2018/11/09	3332.97	3332.97	176.12
541	4532	Muffin Mix - Blueberry	18	2018/11/18	1859.97	1859.97	82.94
542	1279	Carbonated Water - Blackberry	18	2018/09/28	3548.68	3548.68	89.7
543	919	Sping Loaded Cup Dispenser	1	2018/08/16	851.11	851.11	136.92
544	1231	Table Cloth 62x114 Colour	19	2018/09/10	5089.01	5089.01	35.52
545	9362	Dome Lid Clear P92008h	19	2018/12/22	5438.48	5438.48	97.57
546	9913	Turkey - Oven Roast Breast	11	2018/07/11	2976.91	2976.91	132.59
547	9983	Glaze - Apricot	7	2019/02/04	2131.85	2131.85	45.88
548	688	Wine - Valpolicella Masi	11	2019/03/17	1270.3	1270.3	13.62
549	4902	Pectin	1	2018/10/02	2741.71	2741.71	191.24
550	8444	Nacho Chips	12	2018/08/11	4906.13	4906.13	188.6
551	4256	Vanilla Beans	2	2018/10/14	5206.11	5206.11	198.67
552	2759	Onions - Vidalia	17	2018/07/07	756.41	756.41	199.24
553	3729	Mace Ground	2	2018/09/19	5595.84	5595.84	63.79
554	8117	Chicken - Whole Fryers	6	2018/06/25	134.89	134.89	108.08
555	8846	Wine - White, Schroder And Schyl	10	2018/08/10	3708.91	3708.91	196.33
556	6552	Energy Drink	7	2018/07/23	5501.93	5501.93	179.81
557	5721	Bulgar	20	2018/09/13	2618.64	2618.64	59.05
558	35	Eggplant - Asian	20	2019/04/23	279.71	279.71	157.83
559	329	Cheese - Le Cheve Noir	11	2019/05/11	4728.43	4728.43	73.08
560	8012	Chips - Potato Jalapeno	18	2019/01/28	3764.7	3764.7	88.8
561	7913	Snapple - Mango Maddness	11	2019/06/15	1414.98	1414.98	142.14
562	4431	Milk - 1%	13	2018/09/06	569.61	569.61	94.3
563	3373	Cookies - Englishbay Oatmeal	4	2018/12/13	1268.22	1268.22	76.33
564	8464	Tea - Black Currant	11	2019/02/09	3763.03	3763.03	11.76
565	6392	Onions - Cippolini	13	2019/04/20	3860.01	3860.01	80.59
566	8709	Rolled Oats	3	2019/03/28	1884.4	1884.4	16.96
567	8382	Fuji Apples	15	2019/02/24	4326.09	4326.09	103.11
568	856	Couscous	20	2019/03/13	1790.84	1790.84	113.49
569	7876	Tea - Lemon Green Tea	12	2018/12/27	3070.81	3070.81	160.64
570	7759	Pastrami	5	2018/09/26	4887.16	4887.16	152.97
571	6994	Artichokes - Knobless, White	3	2019/02/06	4738.02	4738.02	90.47
572	2619	Bar Bran Honey Nut	13	2018/10/27	2792.74	2792.74	26.44
573	8586	Bok Choy - Baby	4	2019/05/16	2696.13	2696.13	20.65
574	8601	Spice - Montreal Steak Spice	16	2018/12/19	2198.41	2198.41	149.98
575	8396	Tea - Decaf 1 Cup	11	2019/05/23	3630.5	3630.5	124.9
576	4524	Shopper Bag - S - 4	4	2019/05/21	4356.77	4356.77	68.23
577	4516	Turkey - Whole, Fresh	20	2019/04/27	5151.62	5151.62	121.08
578	862	Soup - Campbells Beef Strogonoff	8	2019/04/09	2553.61	2553.61	67.92
579	9203	Butcher Twine 4r	19	2019/05/24	5774.85	5774.85	163.66
580	9998	Cheese Cheddar Processed	18	2018/12/31	182.36	182.36	48.47
581	3786	Ice Cream Bar - Hagen Daz	19	2019/02/27	3334.51	3334.51	118.2
582	7857	Baking Powder	8	2019/06/15	1275.44	1275.44	83.91
583	7883	Lamb - Shoulder	3	2019/04/10	887.77	887.77	70.13
584	9399	Rum - Spiced, Captain Morgan	3	2019/03/10	384.35	384.35	154.96
585	3553	Tea - Decaf Lipton	7	2019/01/01	573.72	573.72	98.18
586	8154	Soup - Campbells Chicken	8	2018/10/14	2383.81	2383.81	196.64
587	8131	Carrots - Mini Red Organic	2	2019/02/04	4154.12	4154.12	147.61
588	2953	Pork - Back, Short Cut, Boneless	11	2018/06/22	778.65	778.65	62.36
589	8794	Melon - Honey Dew	18	2019/04/20	1527.64	1527.64	22.24
590	522	Food Colouring - Pink	8	2018/09/02	4504.34	4504.34	144.23
591	8041	Duck - Whole	2	2018/09/16	4166.91	4166.91	91.76
592	9014	Wine - Mondavi Coastal Private	19	2019/03/26	4669.28	4669.28	14.69
593	3409	Lamb - Ground	19	2018/10/25	2165.35	2165.35	87.03
594	9082	Bread - Roll, Canadian Dinner	16	2019/03/07	3322.85	3322.85	129.52
595	7886	Pasta - Spaghetti, Dry	9	2019/05/16	1127.18	1127.18	121.22
596	4862	Truffle Paste	19	2018/06/29	4226.37	4226.37	13.63
597	4959	Kellogs Raisan Bran Bars	16	2019/05/09	4162.45	4162.45	23.9
598	492	Vermouth - White, Cinzano	13	2018/12/23	2074.93	2074.93	99.25
599	8885	Corn Shoots	3	2018/10/10	1820.71	1820.71	157.04
600	4514	Kahlua	20	2019/02/03	1195.83	1195.83	90.38
601	5286	Tortillas - Flour, 8	15	2019/04/09	5036.46	5036.46	25.97
602	759	Cream - 35%	20	2018/11/20	5228.52	5228.52	186.38
603	1153	Wine - Champagne Brut Veuve	6	2018/08/17	3368.56	3368.56	66.97
604	7840	Veal - Striploin	17	2018/07/08	5790.3	5790.3	161.1
605	7677	Longos - Lasagna Beef	4	2019/02/10	5297.87	5297.87	136.09
606	9917	Foam Espresso Cup Plain White	9	2018/11/13	949.65	949.65	188.04
607	7814	Energy Drink	18	2018/06/27	1496.67	1496.67	136.73
608	7952	Juice - Ocean Spray Cranberry	14	2018/10/03	3568.55	3568.55	79.81
609	7770	Veal - Shank, Pieces	15	2018/09/07	377.81	377.81	154.53
610	6621	Zucchini - Mini, Green	3	2019/05/13	5862.5	5862.5	117.08
611	953	Foam Tray S2	7	2019/05/14	5983.5	5983.5	154.35
612	6522	Sauce - Hp	16	2019/04/04	2449.56	2449.56	186.03
613	9512	Soup - Campbells, Beef Barley	13	2019/06/01	3764.19	3764.19	145.64
614	3950	Coconut - Shredded, Sweet	17	2019/02/09	1933.11	1933.11	23.38
615	1819	Kiwi	9	2018/11/19	560.9	560.9	182.68
616	9994	Pork Salted Bellies	12	2019/04/19	4064.82	4064.82	21.22
617	7895	Wiberg Cure	10	2019/01/08	123.59	123.59	91.82
618	8195	Temperature Recording Station	5	2018/09/03	2071.09	2071.09	75.98
619	5900	Wine - Lamancha Do Crianza	18	2019/01/24	748.99	748.99	133.09
620	3777	Pineapple - Golden	8	2018/11/08	1751.86	1751.86	75.76
621	5211	Cheese - Stilton	18	2019/03/28	3750.74	3750.74	38.65
622	5694	Flour - Corn, Fine	18	2019/05/29	5166.02	5166.02	194.73
623	4975	Split Peas - Yellow, Dry	8	2018/08/26	3425.67	3425.67	183.78
624	8082	Wasabi Paste	15	2019/03/28	3875.25	3875.25	12.65
625	55	Beer - True North Lager	20	2019/03/03	3010.7	3010.7	168.15
626	8783	Kirsch - Schloss	12	2018/10/03	4850.32	4850.32	118.05
627	1251	Crab - Imitation Flakes	13	2019/01/13	2139.32	2139.32	104.98
628	8444	Fond - Neutral	20	2019/01/27	425.32	425.32	77.75
629	3931	Plaintain	14	2019/05/10	5859.03	5859.03	11.67
630	7893	Wine - Trimbach Pinot Blanc	1	2019/04/07	5489.93	5489.93	116.63
631	1755	Rum - Spiced, Captain Morgan	12	2018/06/28	5708.41	5708.41	196.62
632	3504	Wine - White, Pelee Island	16	2018/08/24	5638.42	5638.42	90.63
633	3223	Cornish Hen	5	2018/08/13	1448.32	1448.32	100.85
634	3612	Crab - Claws, 26 - 30	3	2018/12/15	3970.37	3970.37	183.31
635	4286	Boogies	3	2018/06/19	677.78	677.78	82.43
636	8926	Pomegranates	16	2018/12/30	2717.76	2717.76	164.74
637	5641	Turkey - Breast, Double	13	2018/12/06	4843.84	4843.84	47.17
638	3754	Salt - Seasoned	3	2019/01/01	790.28	790.28	94.39
639	9053	Coffee Swiss Choc Almond	5	2018/08/08	242.2	242.2	124.31
640	5424	Squid - Breaded	7	2019/06/15	3916.41	3916.41	118.44
641	4614	Sauce - Black Current, Dry Mix	4	2018/08/18	4756.54	4756.54	120.05
642	2001	Dome Lid Clear P92008h	19	2018/11/15	4469.59	4469.59	169.72
643	5149	Vermouth - Sweet, Cinzano	13	2018/09/11	2492.64	2492.64	153.28
644	5991	Noodles - Steamed Chow Mein	17	2018/08/19	4826.67	4826.67	173.23
645	6099	Mussels - Frozen	9	2018/11/03	3468.72	3468.72	194.13
646	5213	Myers Planters Punch	2	2019/04/28	4507.76	4507.76	142.88
647	7611	Lamb - Racks, Frenched	16	2019/03/06	574.56	574.56	22.94
648	3342	Pork - Ham, Virginia	4	2019/03/10	1508.44	1508.44	17.02
649	9936	Juice - Prune	15	2019/06/16	5905.67	5905.67	152.04
650	9045	Tea - Mint	17	2019/02/11	3038.88	3038.88	162
651	8622	Beans - Black Bean, Dry	4	2018/08/04	3084.35	3084.35	95.07
652	4571	Chocolate Bar - Smarties	7	2019/02/15	3215.34	3215.34	68.01
653	8795	Beans - Kidney White	6	2018/12/30	2394.08	2394.08	91.15
654	8038	Coffee Cup 8oz 5338cd	11	2018/12/04	4299.94	4299.94	101.23
655	9672	Burger Veggie	18	2019/06/03	1763.21	1763.21	132.75
656	6395	Juice - Apple, 1.36l	7	2019/04/16	3786.34	3786.34	10.7
657	9222	Sour Puss Raspberry	18	2018/06/24	3022	3022	106.12
658	4945	Appetizer - Seafood Assortment	9	2018/10/15	4581.12	4581.12	69.44
659	7391	Lettuce - Belgian Endive	3	2019/02/25	4267.77	4267.77	27.05
660	7919	Lobster - Tail 6 Oz	20	2018/10/08	5348.64	5348.64	165.14
661	4862	Coffee - Flavoured	9	2019/01/25	5960.58	5960.58	186.14
662	7808	Wine - Bourgogne 2002, La	14	2018/08/17	5346.25	5346.25	88.68
663	9852	Oil - Truffle, White	1	2019/04/28	5202.71	5202.71	103.22
664	9224	Nut - Peanut, Roasted	17	2018/10/21	5608.64	5608.64	56.67
665	19	Mushroom - Trumpet, Dry	11	2019/03/15	5043.22	5043.22	136.8
666	3957	Juice - Apple, 500 Ml	1	2018/06/22	743.23	743.23	183.79
667	9389	Propel Sport Drink	9	2019/02/19	2823.73	2823.73	14.57
668	521	Flour - Fast / Rapid	12	2018/12/24	5985.78	5985.78	23.41
669	4650	Crackers - Soda / Saltins	7	2018/08/22	2696.69	2696.69	13.72
670	4281	Lettuce - Iceberg	14	2019/03/07	481.87	481.87	149.69
671	9901	Rum - Dark, Bacardi, Black	15	2018/12/22	3761.95	3761.95	164.38
672	8834	Clam Nectar	16	2018/10/17	1680.03	1680.03	176.07
673	3753	Beef - Chuck, Boneless	2	2019/05/02	2314.15	2314.15	35.01
674	5641	Wine - Toasted Head	1	2018/09/03	4130.13	4130.13	149.68
675	2097	Pepper - Red Chili	13	2018/07/20	5364.82	5364.82	36.22
676	6959	Water - Spring Water, 355 Ml	9	2019/04/06	2729.86	2729.86	69.23
677	2	Onions - Green	18	2018/06/21	1232.44	1232.44	124.08
678	7123	Pork - Loin, Center Cut	5	2018/07/13	1548.7	1548.7	180.81
679	9142	Energy Drink	6	2019/06/17	981.94	981.94	158.95
680	1955	Chips - Doritos	8	2018/06/30	2904.7	2904.7	86.77
681	1419	Wine - Crozes Hermitage E.	12	2018/08/16	1965.03	1965.03	196.16
682	799	Beer - Mill St Organic	18	2018/09/25	5769.83	5769.83	153.25
683	1529	Tea - Darjeeling, Azzura	10	2019/04/17	2526.92	2526.92	173.1
684	6651	Soup Campbells Mexicali Tortilla	1	2018/09/27	410.28	410.28	71.69
685	6391	Yogurt - Raspberry, 175 Gr	5	2018/07/22	5545.99	5545.99	22.25
686	110	Bandage - Flexible Neon	14	2019/01/29	714.78	714.78	101.68
687	4264	Sea Bass - Whole	19	2019/03/15	412.63	412.63	133.04
688	7999	Gatorade - Cool Blue Raspberry	13	2018/07/15	4229.09	4229.09	82.94
689	3489	Chicken - White Meat, No Tender	12	2019/02/25	3733.81	3733.81	100.75
690	2079	Island Oasis - Peach Daiquiri	8	2018/12/03	2039.46	2039.46	189.03
691	4497	Brownies - Two Bite, Chocolate	5	2018/10/24	2086.73	2086.73	56.05
692	9441	Kahlua	10	2019/03/07	748.11	748.11	47.09
693	689	Peppercorns - Green	9	2018/07/15	4811.34	4811.34	152.62
694	5019	Wine - Red, Mosaic Zweigelt	8	2019/01/27	1356.83	1356.83	72.49
695	8345	Flounder - Fresh	13	2018/07/29	4602.84	4602.84	12.34
696	8851	Aromat Spice / Seasoning	11	2019/03/11	386.24	386.24	171.74
697	4679	Beans - Green	6	2019/02/05	781.59	781.59	132.4
698	525	Plastic Wrap	1	2018/12/15	3402.02	3402.02	126.99
699	4107	Cheese - Brie, Triple Creme	5	2019/05/02	2754.13	2754.13	131.74
700	9654	Squash - Pattypan, Yellow	6	2018/11/12	1754.22	1754.22	145.03
701	9021	Beef - Rouladin, Sliced	13	2019/02/10	2553.82	2553.82	174.63
702	9131	Corn Kernels - Frozen	5	2019/04/29	2646.42	2646.42	45.26
703	9239	Sugar Thermometer	18	2019/05/14	3172.77	3172.77	109.23
704	9920	Cabbage - Nappa	1	2018/09/23	3525.71	3525.71	199.31
705	7984	Capicola - Hot	8	2019/06/09	188.27	188.27	106.93
706	4024	Carroway Seed	16	2019/04/11	2156.59	2156.59	80.33
707	8132	Wine - Placido Pinot Grigo	14	2018/10/28	4143.48	4143.48	61.58
708	4673	Lentils - Red, Dry	5	2019/06/15	4067.16	4067.16	199.35
709	824	Tea - Green	9	2019/03/23	4792.8	4792.8	138.22
710	2621	Dip - Tapenade	16	2019/05/31	4967.85	4967.85	54.88
711	7809	Butter - Salted	5	2019/03/04	1516.06	1516.06	191.43
712	9336	Cake Circle, Foil, Scallop	3	2018/11/10	118.04	118.04	160.19
713	6072	Juice - Cranberry 284ml	6	2019/06/17	3396.15	3396.15	53.48
714	1472	Wine - Ej Gallo Sonoma	3	2018/07/27	4021.75	4021.75	99.22
715	3405	Chocolate - Chips Compound	19	2018/07/16	4885.8	4885.8	32.21
716	3472	Soup - Knorr, French Onion	18	2018/10/24	3542.54	3542.54	182.39
717	3973	Lid Coffeecup 12oz D9542b	9	2018/11/10	2071.08	2071.08	95.35
718	3473	Bagelers	4	2018/08/30	1751.96	1751.96	153.81
719	3427	Guava	7	2019/05/12	1709.97	1709.97	61.15
720	891	Oil - Sunflower	5	2018/11/18	2196.93	2196.93	104.3
721	1274	Cheese - Parmesan Cubes	14	2019/01/11	3630.55	3630.55	115.29
722	3403	Garlic	3	2018/08/18	1258.43	1258.43	64.74
723	8416	Chocolate - Semi Sweet	10	2019/01/09	4752.54	4752.54	62.47
724	8025	Rolled Oats	20	2019/04/09	1917.05	1917.05	90.72
725	7887	Tomatoes Tear Drop Yellow	3	2018/09/23	670.19	670.19	124.02
726	8751	Cheese - Boursin, Garlic / Herbs	18	2019/01/11	4364.71	4364.71	87.09
727	3800	Oats Large Flake	19	2019/05/12	5882.37	5882.37	108.06
728	8242	Corn - On The Cob	12	2019/04/24	4173.41	4173.41	111.05
729	67	Pork Loin Bine - In Frenched	17	2018/06/30	4315.49	4315.49	177.78
730	443	Soup - Campbells, Beef Barley	5	2018/09/22	396.44	396.44	106.12
731	5911	Wine - Touraine Azay - Le - Rideau	1	2018/11/14	2959.22	2959.22	34.86
732	8221	Chocolate - Feathers	12	2018/12/18	5922.86	5922.86	101.43
733	1271	Pepper - Red Thai	3	2018/10/06	1260.96	1260.96	109.08
734	8009	Mince Meat - Filling	15	2018/11/09	5879.68	5879.68	94.01
735	3923	Pork - Back, Short Cut, Boneless	9	2018/07/31	4073.39	4073.39	78.57
736	1433	Pumpkin	13	2019/01/28	3628.18	3628.18	166.38
737	972	Strawberries	7	2019/04/29	151.78	151.78	138.38
738	6242	Wine - Fontanafredda Barolo	12	2018/07/22	3340.6	3340.6	158.36
739	5839	Pasta - Cannelloni, Sheets, Fresh	4	2019/03/05	350.53	350.53	162.77
740	2722	Flour - Strong Pizza	17	2018/11/21	4702.17	4702.17	162.78
741	62	Lemons	11	2018/09/12	1291.66	1291.66	88.31
742	186	Arctic Char - Fillets	7	2018/12/27	2823.5	2823.5	132.6
743	9125	Thyme - Lemon, Fresh	10	2019/02/19	5832.27	5832.27	106.31
744	526	Halibut - Steaks	13	2019/05/26	4763.55	4763.55	104.17
745	9176	Island Oasis - Sweet And Sour Mix	6	2018/10/12	2809.14	2809.14	167.97
746	3996	Wine - Red, Metus Rose	13	2018/06/24	5026.77	5026.77	83.64
747	5462	Appetizer - Assorted Box	13	2018/08/02	3106.33	3106.33	151.63
748	1831	Spoon - Soup, Plastic	20	2018/09/30	4692.17	4692.17	112.05
749	8108	Onions - Vidalia	12	2019/02/13	3664.99	3664.99	24.49
750	6909	Propel Sport Drink	2	2019/06/07	3405.52	3405.52	29.4
751	3169	Crackers - Water	16	2018/07/09	1957.76	1957.76	198.11
752	5582	Soup - Tomato Mush. Florentine	4	2019/02/16	884.26	884.26	22.64
753	873	Stock - Fish	4	2019/04/22	1447.69	1447.69	184.53
754	1652	Beef - Salted	20	2019/03/21	4375.64	4375.64	108.22
755	8669	Flour Pastry Super Fine	6	2019/03/08	5721.16	5721.16	40.46
756	8011	Basil - Fresh	14	2019/05/14	5309.57	5309.57	44.03
757	9618	Pepper - Pablano	8	2018/07/20	2937.17	2937.17	199.56
758	972	Cookie Choc	10	2019/05/14	844.64	844.64	90.96
759	214	Eggplant - Asian	6	2018/10/03	1263.28	1263.28	106.29
760	9964	Syrup - Monin, Irish Cream	6	2019/03/04	4724.02	4724.02	181.84
761	9446	Petit Baguette	12	2019/05/11	1340.68	1340.68	179.97
762	2099	Water - Evian 355 Ml	11	2019/01/17	1395.41	1395.41	123.09
763	8152	Salmon Steak - Cohoe 8 Oz	13	2018/10/14	1619.04	1619.04	133.78
764	3997	Rum - Mount Gay Eclipes	18	2018/12/26	3970.6	3970.6	76.92
765	8759	Gatorade - Cool Blue Raspberry	20	2018/12/08	3176.14	3176.14	132.12
766	9761	Salt And Pepper Mix - Black	17	2018/08/13	1891.07	1891.07	113.31
767	4138	French Pastries	18	2019/03/29	1296	1296	10.17
768	8573	Curry Paste - Madras	8	2018/06/22	1832.11	1832.11	113.57
769	7785	Gatorade - Lemon Lime	12	2019/03/31	1646.37	1646.37	22.15
770	3392	Bananas	14	2019/03/13	3858.02	3858.02	65.08
771	9715	Oranges	13	2019/02/03	2122.84	2122.84	153.97
772	7834	Wine - Sicilia Igt Nero Avola	18	2019/04/19	3447.32	3447.32	84.57
773	8407	Squid - U - 10 Thailand	1	2018/09/05	4074.03	4074.03	116.58
774	7254	Tuna - Sushi Grade	5	2019/03/20	5118.77	5118.77	185.04
775	41	Nori Sea Weed	15	2018/07/01	1253.79	1253.79	135.4
776	1424	Syrup - Monin - Granny Smith	3	2019/01/02	5863.98	5863.98	33.03
777	602	Wine - White, Ej	11	2019/04/02	4150.39	4150.39	118.86
778	8772	Wine - Red, Metus Rose	13	2018/09/08	442.83	442.83	23.97
779	9431	Horseradish - Prepared	9	2018/12/29	389.1	389.1	125.83
780	9531	Coffee - Colombian, Portioned	10	2019/02/09	3357.38	3357.38	174.47
781	3892	Goat - Leg	9	2019/06/16	4857.35	4857.35	38.03
782	5115	Ice Cream Bar - Hagen Daz	1	2019/03/07	3181.94	3181.94	123.5
783	185	Apple - Granny Smith	1	2018/11/23	5233.22	5233.22	55.27
784	9637	Wine - Red Oakridge Merlot	17	2019/01/26	5485.86	5485.86	94.43
785	5282	Bagel - 12 Grain Preslice	5	2018/09/01	4869.27	4869.27	40.71
786	9135	Canadian Emmenthal	2	2018/12/01	2340	2340	185.93
787	7725	Quail - Eggs, Fresh	18	2019/01/03	3597.17	3597.17	107.24
788	836	Banana Turning	7	2018/09/23	1001.95	1001.95	119.82
789	9	Beer - Upper Canada Lager	11	2019/03/27	623.86	623.86	71.64
790	6593	Dr. Pepper - 355ml	20	2018/07/20	2848.25	2848.25	125.8
791	9054	Mace Ground	17	2019/03/22	5087.07	5087.07	106.68
792	9451	Wine - Merlot Vina Carmen	10	2018/09/22	3855.78	3855.78	81.85
793	8897	Bouq All Italian - Primerba	5	2018/07/19	5570.05	5570.05	162.2
794	1169	Potatoes - Fingerling 4 Oz	11	2018/12/04	4919.07	4919.07	47.02
795	2093	Bread - Italian Roll With Herbs	17	2018/09/22	113.22	113.22	58.65
796	8735	Ice Cream Bar - Hagen Daz	9	2019/04/27	4177.26	4177.26	70.37
797	4825	Mussels - Frozen	14	2018/09/21	2275.61	2275.61	34.36
798	3510	Pate - Peppercorn	8	2019/04/16	1460.54	1460.54	15.08
799	8391	Foam Dinner Plate	19	2019/04/01	2713.72	2713.72	82.16
800	9153	Bread - 10 Grain	16	2019/05/16	4871.89	4871.89	130.41
801	1474	Pie Shell - 5	4	2018/11/10	2546.83	2546.83	193.03
802	9534	Pepper - Julienne, Frozen	14	2018/12/01	1223.75	1223.75	174.21
803	8945	Broom Handle	20	2019/01/27	1270.12	1270.12	51.79
804	6192	Salt - Rock, Course	1	2019/03/02	4223.8	4223.8	178.97
805	16	Sour Puss Raspberry	16	2019/02/18	186.26	186.26	27.76
806	5685	Soup - Clam Chowder, Dry Mix	6	2018/10/12	5580.83	5580.83	22.76
807	7927	Lighter - Bbq	7	2019/03/15	3004.71	3004.71	68.08
808	2104	Pie Shell - 9	14	2018/12/16	2025.83	2025.83	109.49
809	9432	Lemonade - Pineapple Passion	18	2019/05/12	3377.2	3377.2	119.46
810	527	Chives - Fresh	4	2018/09/26	4274.38	4274.38	87.46
811	5311	Wine - Malbec Trapiche Reserve	2	2019/05/09	5371.3	5371.3	109.59
812	9785	Creme De Menth - White	6	2019/06/01	4572.72	4572.72	28.95
813	9953	Cake - Miini Cheesecake Cherry	4	2018/10/10	2295.99	2295.99	119.35
814	6573	Nantucket Apple Juice	5	2018/11/10	3462.05	3462.05	143.13
815	2097	Squash - Pattypan, Yellow	4	2019/04/08	4341.92	4341.92	34.05
816	6394	Pork - Bacon Cooked Slcd	18	2018/10/22	4873.93	4873.93	111.09
817	1769	Toamtoes 6x7 Select	1	2018/09/05	4428.54	4428.54	199.79
818	7937	Wine - Semi Dry Riesling Vineland	7	2019/01/11	5344.81	5344.81	68.06
819	8822	Lamb Shoulder Boneless Nz	18	2019/04/20	5310.2	5310.2	154.8
820	8188	Raspberries - Fresh	10	2018/12/20	4225.36	4225.36	26.6
821	4695	Bonito Flakes - Toku Katsuo	5	2018/11/14	297.06	297.06	33.03
822	692	Glass Clear 7 Oz Xl	9	2019/02/07	1816.74	1816.74	175.98
823	9215	Flower - Dish Garden	2	2018/08/03	3867.23	3867.23	10.35
824	6399	Chips - Potato Jalapeno	13	2019/01/01	3385.91	3385.91	188.66
825	8192	Scallop - St. Jaques	11	2018/07/12	905.63	905.63	175.46
826	3598	Muffin Batt - Choc Chk	16	2019/01/01	4387.76	4387.76	131.42
827	7998	Pork - Back, Long Cut, Boneless	5	2018/10/02	1370.44	1370.44	58.1
828	5845	Wine - Lamancha Do Crianza	14	2018/10/21	3091.79	3091.79	188.03
829	8426	Fish - Scallops, Cold Smoked	16	2019/06/14	4545.22	4545.22	67.9
830	3981	Salmon - Atlantic, Fresh, Whole	7	2018/09/04	3189.02	3189.02	177.64
831	9621	Soup Campbells - Tomato Bisque	15	2019/01/15	3155.63	3155.63	193.14
832	5474	Pepsi - 600ml	8	2019/04/16	4950.69	4950.69	70.9
833	9134	Tea - Herbal Orange Spice	7	2018/08/07	5287.03	5287.03	17.61
834	8195	Sping Loaded Cup Dispenser	12	2019/03/20	5068.45	5068.45	39.68
835	8043	Appetizer - Crab And Brie	16	2018/07/20	2479.46	2479.46	175.31
836	4514	Fish - Atlantic Salmon, Cold	8	2019/04/23	4526.6	4526.6	24.91
837	581	Cookie Dough - Double	1	2019/05/31	2716.94	2716.94	25.64
838	7773	Snapple Raspberry Tea	19	2019/05/19	298.7	298.7	103.14
839	4449	Apples - Sliced / Wedge	12	2018/12/16	1767.46	1767.46	56.02
840	8542	Pepper - Cayenne	18	2018/10/23	5398.92	5398.92	199.94
841	9954	Orange Roughy 4/6 Oz	8	2019/04/05	2735.85	2735.85	78.8
842	7881	Water - Spring Water 500ml	6	2018/11/27	935.44	935.44	187.34
843	5569	Star Fruit	3	2019/06/09	5904.92	5904.92	129.7
844	844	Clam Nectar	14	2019/04/09	4969.18	4969.18	44.84
845	233	Syrup - Kahlua Chocolate	1	2019/01/07	5959.78	5959.78	110.05
846	8040	Wine - Barossa Valley Estate	8	2018/12/23	2282.47	2282.47	60.77
847	7994	Cream - 10%	2	2018/10/25	3053.8	3053.8	67.79
848	7995	Clams - Littleneck, Whole	12	2018/09/23	5444.85	5444.85	60.26
849	8838	Soup - Campbells, Cream Of	4	2019/01/13	5652.69	5652.69	51.6
850	8363	Sauce - Sesame Thai Dressing	17	2019/05/08	910.09	910.09	181.76
851	8092	Chips - Potato Jalapeno	15	2018/11/18	1536.73	1536.73	28.04
852	9185	Ice Cream - Vanilla	18	2019/05/07	3138.9	3138.9	112.44
853	302	Chips - Miss Vickies	3	2019/02/26	2993.28	2993.28	112.9
854	248	Sausage - Breakfast	9	2019/06/11	2775.6	2775.6	110.41
855	8729	Plasticforkblack	4	2019/05/18	2856.3	2856.3	178.57
856	7392	Juice Peach Nectar	16	2018/07/25	4750.56	4750.56	116.23
857	3195	Wine - Ej Gallo Sierra Valley	15	2019/06/09	567.81	567.81	147.17
858	6091	Filter - Coffee	15	2018/07/13	5932.11	5932.11	132.88
859	942	Tea - English Breakfast	2	2018/11/13	1867.12	1867.12	37.22
860	8672	Coffee Cup 8oz 5338cd	15	2018/07/03	3971.56	3971.56	79.86
861	4291	Sesame Seed Black	9	2018/09/08	2954.75	2954.75	162.63
862	3816	Sprouts - Bean	20	2019/05/04	5858.3	5858.3	170.8
863	7679	Oil - Margarine	7	2018/09/16	2640.39	2640.39	114.84
864	404	Radish	2	2019/05/21	575.79	575.79	170.02
865	9922	Appetizer - Crab And Brie	4	2018/10/12	3832.86	3832.86	69.49
866	751	Shopper Bag - S - 4	13	2019/02/05	452.77	452.77	152.78
867	5639	Liqueur - Melon	15	2018/11/24	1963.08	1963.08	167.7
868	8014	Cup - 8oz Coffee Perforated	4	2019/05/01	152.33	152.33	141.29
869	9419	Hinge W Undercut	9	2018/07/19	3539.46	3539.46	17.07
870	7741	Pastry - Plain Baked Croissant	7	2018/07/30	2521.7	2521.7	53.23
871	8451	Plate - Foam, Bread And Butter	15	2019/04/24	1385.07	1385.07	134.3
872	8667	Sugar - Invert	20	2018/08/02	2292.58	2292.58	62.31
873	6719	Shiratamako - Rice Flour	12	2018/11/06	2499.28	2499.28	83.12
874	3572	Cookie Dough - Chunky	15	2018/12/03	3344.93	3344.93	77.44
875	6751	Alize Sunset	6	2019/03/26	5979.87	5979.87	53.66
876	1365	Watercress	7	2019/06/04	3925.43	3925.43	62.67
877	6309	Pepper - Cayenne	13	2019/05/15	3284.78	3284.78	77.65
878	5582	Pears - Anjou	10	2018/08/28	444.18	444.18	195.47
879	4131	Catfish - Fillets	18	2018/08/25	3649.07	3649.07	27.22
880	9301	Mustard - Dijon	14	2018/09/07	1205.65	1205.65	129.8
881	7961	Cattail Hearts	5	2018/10/10	3171.01	3171.01	26.67
882	4219	Chicken - White Meat, No Tender	12	2018/12/13	3610.45	3610.45	99.23
883	9515	Crab - Back Fin Meat, Canned	8	2018/06/21	4733.07	4733.07	49.49
884	3483	Tea - Grapefruit Green Tea	18	2018/10/10	2165.93	2165.93	19.5
885	7906	Smirnoff Green Apple Twist	11	2019/03/25	2100.94	2100.94	62.77
886	3321	Lamb Shoulder Boneless Nz	4	2019/02/21	5874.54	5874.54	20.2
887	301	Ham Black Forest	16	2018/08/14	4979.2	4979.2	172.69
888	8917	Orange Roughy 6/8 Oz	1	2018/12/29	1112.83	1112.83	63.43
889	7839	Bar - Sweet And Salty Chocolate	19	2018/10/12	2139.27	2139.27	194.48
890	9923	Wine - Domaine Boyar Royal	18	2018/08/07	292.39	292.39	45.7
891	5132	Cheese - Comte	10	2018/10/10	4727.13	4727.13	101.9
892	2261	Chivas Regal - 12 Year Old	8	2019/03/23	4093.39	4093.39	167.83
893	5592	Steamers White	7	2019/02/07	3204.34	3204.34	54.23
894	6299	Rolled Oats	11	2018/08/16	3928.7	3928.7	145.38
895	3834	Eggplant - Baby	10	2018/07/28	4552.28	4552.28	130.56
896	399	Wine - Red, Cooking	5	2019/06/14	498.77	498.77	45
897	7031	Cattail Hearts	17	2019/01/12	1309.71	1309.71	169.66
898	2184	Beer - Blue	14	2018/11/10	2961.42	2961.42	135.74
899	8234	Coffee - Irish Cream	1	2019/03/20	2333.41	2333.41	44.27
900	2199	Wheat - Soft Kernal Of Wheat	19	2018/11/17	4839.29	4839.29	136.83
901	5787	Pasta - Rotini, Colour, Dry	14	2018/06/23	2341.4	2341.4	108.87
902	9325	Broom - Push	2	2019/04/09	4361.77	4361.77	67.06
903	9181	Ice Cream - Chocolate	11	2018/10/26	4994.69	4994.69	53.86
904	8944	Apple - Fuji	6	2018/07/29	2863.36	2863.36	199.95
905	8412	Tomatoes - Hot House	10	2019/03/29	809.25	809.25	172.46
906	1131	Appetizer - Tarragon Chicken	2	2019/03/17	3003.24	3003.24	182.43
907	9637	Tilapia - Fillets	2	2019/03/27	2396.34	2396.34	80.66
908	8030	Chicken - Tenderloin	2	2018/08/24	4892.41	4892.41	147.37
909	8494	Carbonated Water - White Grape	1	2018/12/20	3503.1	3503.1	48.66
910	4223	Pepper - Green Thai	16	2018/08/29	4284.61	4284.61	51.28
911	4831	Flour - Chickpea	11	2018/07/15	598.91	598.91	52.2
912	7756	Wine - Casillero Deldiablo	4	2018/08/28	4858.46	4858.46	85.78
913	22	Beets - Golden	6	2019/02/21	4800.63	4800.63	122.3
914	499	Cauliflower	1	2018/08/13	1238.98	1238.98	91.15
915	3823	Lid Coffeecup 12oz D9542b	16	2019/05/28	1671.34	1671.34	139.55
916	7968	Instant Coffee	20	2018/12/19	583.54	583.54	101.58
917	7787	Compound - Strawberry	7	2018/10/29	3196.68	3196.68	39.37
918	9373	Soup - Canadian Pea, Dry Mix	13	2019/04/24	4227	4227	159.09
919	9194	Soup - Chicken And Wild Rice	16	2019/01/12	1639.97	1639.97	121.26
920	7940	Peach - Halves	14	2019/01/06	3459.73	3459.73	18.81
921	3823	Toamtoes 6x7 Select	15	2019/06/15	2509.01	2509.01	125.85
922	4824	Beef - Short Loin	4	2018/07/22	3005.91	3005.91	88.42
923	7812	Pasta - Ravioli	1	2018/09/01	487.82	487.82	166.91
924	8173	Walkers Special Old Whiskey	16	2019/02/03	3544.85	3544.85	91.55
925	4864	Table Cloth 54x54 White	16	2018/08/24	2906.68	2906.68	189.12
926	8163	Seabream Whole Farmed	20	2018/06/29	202.37	202.37	173.98
927	5022	Soap - Mr.clean Floor Soap	20	2019/03/16	3149	3149	102.51
928	9139	Flavouring - Orange	12	2019/01/23	2539.61	2539.61	150.12
929	9971	Beef Striploin Aaa	17	2018/07/13	3990.31	3990.31	177.59
930	3764	Bar Energy Chocchip	1	2018/08/16	1359.7	1359.7	82.23
931	5652	Oranges	3	2018/12/27	1319.81	1319.81	137.23
932	7881	Salmon Atl.whole 8 - 10 Lb	18	2018/09/19	3772.04	3772.04	39.62
933	9648	Crackers - Graham	1	2019/05/29	4336.51	4336.51	48.27
934	3597	Bar Bran Honey Nut	18	2019/03/26	1836.21	1836.21	194.39
935	7813	Canada Dry	9	2018/08/13	3921.23	3921.23	158.93
936	8361	Bread Ww Cluster	13	2019/01/06	755.82	755.82	60.91
937	7843	Wine - Fontanafredda Barolo	13	2019/02/09	3480.69	3480.69	39.29
938	1745	Table Cloth 62x120 White	19	2018/10/09	1830.19	1830.19	18.85
939	6513	Scampi Tail	17	2018/08/21	5325.97	5325.97	175.34
940	7594	Extract - Lemon	12	2019/05/19	1074.24	1074.24	192.33
941	7012	Chocolate - Semi Sweet, Calets	5	2018/08/25	2513.63	2513.63	100.8
942	4929	Wine - Chateau Timberlay	4	2018/10/01	5785.13	5785.13	47.44
943	9653	Soup - Campbells Pasta Fagioli	15	2019/02/14	4987.47	4987.47	11.14
944	7254	Onions - Cippolini	4	2019/05/23	5083.46	5083.46	130.27
945	9908	Apple - Macintosh	2	2019/01/09	5702.96	5702.96	104.83
946	8491	Island Oasis - Lemonade	19	2019/05/15	322.82	322.82	169.63
947	9826	Tomatoes Tear Drop Yellow	3	2018/11/16	5463.38	5463.38	145
948	9052	Guava	3	2019/01/13	3740.94	3740.94	42.62
949	7172	Flower - Dish Garden	8	2018/10/28	976.14	976.14	30.29
950	6096	Truffle Cups - White Paper	6	2018/12/06	4030.49	4030.49	187.38
951	2759	Ham - Cooked Italian	6	2018/11/13	4708.99	4708.99	187.79
952	1274	Beans - Kidney White	13	2019/05/26	5519.26	5519.26	18.63
953	819	Bread - Raisin	5	2019/01/16	1463.26	1463.26	168.93
954	5299	Chocolate - Liqueur Cups With Foil	6	2019/05/11	5877.77	5877.77	76.93
955	9815	Cherries - Bing, Canned	20	2018/07/23	5368.15	5368.15	126.27
956	4389	Pork - Loin, Center Cut	12	2018/11/07	3230.42	3230.42	30.9
957	8469	Coffee - Flavoured	19	2019/03/27	4452.3	4452.3	160.55
958	5314	Oranges - Navel, 72	11	2018/10/31	721.02	721.02	24.22
959	113	Flavouring - Raspberry	20	2018/09/28	5145.04	5145.04	149.14
960	6732	Plasticspoonblack	12	2019/02/06	4920.58	4920.58	172.48
961	5639	Gelatine Powder	6	2019/03/03	2809.52	2809.52	127.28
962	4693	Isomalt	11	2018/12/21	5268.21	5268.21	136.79
963	2042	Bacon Strip Precooked	17	2019/04/14	2044.26	2044.26	115.31
964	7726	Pasta - Canelloni	9	2019/05/21	545.34	545.34	144.56
965	2749	Spinach - Spinach Leaf	9	2018/09/03	4564.04	4564.04	63.03
966	3733	Rum - Coconut, Malibu	8	2019/05/17	4074.33	4074.33	145.17
967	7807	Veal - Brisket, Provimi, Bone - In	9	2019/01/07	709.47	709.47	63.37
968	3958	Wine - Montecillo Rioja Crianza	10	2019/06/10	1870.27	1870.27	107.74
969	8542	Spinach - Packaged	13	2019/06/03	3613.04	3613.04	48.27
970	8376	Mints - Striped Red	6	2019/04/14	4602.03	4602.03	27.02
971	696	Kiwi	4	2018/12/13	5721.26	5721.26	150.42
972	9366	Nantucket Apple Juice	17	2019/01/28	4168.3	4168.3	86.78
973	3895	Tomato - Plum With Basil	9	2018/10/15	4857.19	4857.19	131.37
974	8462	Sugar - Monocystal / Rock	5	2018/11/10	676.77	676.77	11.23
975	4834	Coffee - Dark Roast	18	2018/10/04	2457.03	2457.03	57.61
976	405	Coffee - Ristretto Coffee Capsule	9	2018/11/15	962.62	962.62	25.01
977	1512	Beans - Navy, Dry	1	2018/08/22	1288.02	1288.02	136.02
978	118	Water, Tap	17	2018/08/08	3880.67	3880.67	165.85
979	8236	Beef Dry Aged Tenderloin Aaa	17	2019/04/03	550.35	550.35	168.18
980	133	Pork - Butt, Boneless	5	2018/11/03	5715.82	5715.82	56.17
981	899	Bay Leaf Fresh	7	2018/12/05	2199.02	2199.02	174.76
982	7092	Ecolab Digiclean Mild Fm	9	2019/05/28	2764.6	2764.6	76.58
983	734	Soup - Verve - Chipotle Chicken	3	2018/07/23	3412.25	3412.25	26.73
984	9321	Cheese - Sheep Milk	18	2019/05/05	4704.28	4704.28	125.92
985	8261	Nantucket - 518ml	16	2019/01/30	3313.99	3313.99	44.51
986	4501	Pasta - Lasagna Noodle, Frozen	6	2019/05/12	1311.93	1311.93	18.61
987	8956	Blouse / Shirt / Sweater	16	2019/01/15	2478.93	2478.93	137.64
988	838	Wine - Magnotta - Cab Franc	10	2019/05/24	2931.52	2931.52	146.53
989	2759	Beef Ground Medium	20	2018/10/17	5564.85	5564.85	90.5
990	7877	Sauce - Vodka Blush	18	2019/06/13	5222.77	5222.77	64.78
991	8195	Crab - Claws, 26 - 30	6	2018/07/15	5067.8	5067.8	112.58
992	8453	Dikon	20	2019/01/12	286.22	286.22	11.51
993	3348	Pasta - Fusili, Dry	13	2018/11/28	3166.51	3166.51	76.03
994	2419	Appetizer - Escargot Puff	14	2019/05/19	5127.19	5127.19	27.09
995	8242	Veal - Loin	19	2018/10/25	3898.62	3898.62	47.8
996	2611	Sproutsmustard Cress	16	2018/09/25	4661.28	4661.28	132.99
997	1261	Snapple Lemon Tea	16	2019/03/24	2735.5	2735.5	75.38
998	2042	Wine - Alsace Gewurztraminer	8	2019/04/15	4110.51	4110.51	81.55
999	8085	Wine - Masi Valpolocell	7	2019/06/14	2515.78	2515.78	158.51
1000	724	Soup - Campbells, Lentil	17	2019/05/11	2550.58	2550.58	156.39
