# Supplementary material for: The impact of supply chain management on a company’s operation and decision based on the multidimensional data analysis of upstream and downstream industry market states
Source: PeerJ Comput Sci. 2023 Jun 13;9:e1369. doi: 10.7717/peerj-cs.1369 (PMC10280593; doi:10.7717/peerj-cs.1369)
Supplement: Supplemental Information 2 [file peerj-cs-09-1369-s002.zip]

Archive with 139 entries (115 files):
- ┤·┬δ/
- ┤·┬δ/bpdb/
- ┤·┬δ/bpdb/__init__.py
- ┤·┬δ/bpdb/__main__.py
- ┤·┬δ/bpdb/debugger.py
- ┤·┬δ/bpython/
- ┤·┬δ/bpython/__init__.py
- ┤·┬δ/bpython/__main__.py
- ┤·┬δ/bpython/_internal.py
- ┤·┬δ/bpython/args.py
- ┤·┬δ/bpython/autocomplete.py
- ┤·┬δ/bpython/cli.py
- ┤·┬δ/bpython/config.py
- ┤·┬δ/bpython/curtsies.py
- ┤·┬δ/bpython/curtsiesfrontend/
- ┤·┬δ/bpython/curtsiesfrontend/__init__.py
- ┤·┬δ/bpython/curtsiesfrontend/_internal.py
- ┤·┬δ/bpython/curtsiesfrontend/coderunner.py
- ┤·┬δ/bpython/curtsiesfrontend/events.py
- ┤·┬δ/bpython/curtsiesfrontend/filewatch.py
- ┤·┬δ/bpython/curtsiesfrontend/interaction.py
- ┤·┬δ/bpython/curtsiesfrontend/interpreter.py
- ┤·┬δ/bpython/curtsiesfrontend/manual_readline.py
- ┤·┬δ/bpython/curtsiesfrontend/parse.py
- ┤·┬δ/bpython/curtsiesfrontend/preprocess.py
- ┤·┬δ/bpython/curtsiesfrontend/repl.py
- ┤·┬δ/bpython/curtsiesfrontend/replpainter.py
- ┤·┬δ/bpython/curtsiesfrontend/sitefix.py
- ┤·┬δ/bpython/filelock.py
- ┤·┬δ/bpython/formatter.py
- ┤·┬δ/bpython/history.py
- ┤·┬δ/bpython/importcompletion.py
- ┤·┬δ/bpython/inspection.py
- ┤·┬δ/bpython/keys.py
- ┤·┬δ/bpython/lazyre.py
- ┤·┬δ/bpython/line.py
- ┤·┬δ/bpython/pager.py
- ┤·┬δ/bpython/paste.py
- ┤·┬δ/bpython/patch_linecache.py
- ┤·┬δ/bpython/repl.py
- ┤·┬δ/bpython/sample-config
- ┤·┬δ/bpython/simpleeval.py
- ┤·┬δ/bpython/test/
- ┤·┬δ/bpython/test/__init__.py
- ┤·┬δ/bpython/test/fodder/
- ┤·┬δ/bpython/test/fodder/__init__.py
- ┤·┬δ/bpython/test/fodder/encoding_ascii.py
- ┤·┬δ/bpython/test/fodder/encoding_latin1.py
- ┤·┬δ/bpython/test/fodder/encoding_utf8.py
- ┤·┬δ/bpython/test/fodder/original.py
- ┤·┬δ/bpython/test/fodder/processed.py
- ┤·┬δ/bpython/test/test.config
- ┤·┬δ/bpython/test/test.theme
- ┤·┬δ/bpython/test/test_args.py
- ┤·┬δ/bpython/test/test_autocomplete.py
- ┤·┬δ/bpython/test/test_brackets_completion.py
- ┤·┬δ/bpython/test/test_config.py
- ┤·┬δ/bpython/test/test_crashers.py
- ┤·┬δ/bpython/test/test_curtsies.py
- ┤·┬δ/bpython/test/test_curtsies_coderunner.py
- ┤·┬δ/bpython/test/test_curtsies_painting.py
- ┤·┬δ/bpython/test/test_curtsies_parser.py
- ┤·┬δ/bpython/test/test_curtsies_repl.py
- ┤·┬δ/bpython/test/test_filewatch.py
- ┤·┬δ/bpython/test/test_history.py
- ┤·┬δ/bpython/test/test_importcompletion.py
- ┤·┬δ/bpython/test/test_inspection.py
- ┤·┬δ/bpython/test/test_interpreter.py
- ┤·┬δ/bpython/test/test_keys.py
- ┤·┬δ/bpython/test/test_line_properties.py
- ┤·┬δ/bpython/test/test_manual_readline.py
- ┤·┬δ/bpython/test/test_preprocess.py
- ┤·┬δ/bpython/test/test_repl.py
- ┤·┬δ/bpython/test/test_simpleeval.py
- ┤·┬δ/bpython/translations/
- ┤·┬δ/bpython/translations/__init__.py
- ┤·┬δ/bpython/translations/bpython.pot
- ┤·┬δ/bpython/translations/de/
- ┤·┬δ/bpython/translations/de/LC_MESSAGES/
- ┤·┬δ/bpython/translations/de/LC_MESSAGES/bpython.po
- ┤·┬δ/bpython/translations/es_ES/
- ┤·┬δ/bpython/translations/es_ES/LC_MESSAGES/
- ┤·┬δ/bpython/translations/es_ES/LC_MESSAGES/bpython.po
- ┤·┬δ/bpython/translations/fr_FR/
- ┤·┬δ/bpython/translations/fr_FR/LC_MESSAGES/
- ┤·┬δ/bpython/translations/fr_FR/LC_MESSAGES/bpython.po
- ┤·┬δ/bpython/translations/it_IT/
- ┤·┬δ/bpython/translations/it_IT/LC_MESSAGES/
- ┤·┬δ/bpython/translations/it_IT/LC_MESSAGES/bpython.po
- ┤·┬δ/bpython/translations/nl_NL/
- ┤·┬δ/bpython/translations/nl_NL/LC_MESSAGES/
- ┤·┬δ/bpython/translations/nl_NL/LC_MESSAGES/bpython.po
- ┤·┬δ/bpython/urwid.py
- ┤·┬δ/data/
- ┤·┬δ/data/bpython.png
- ┤·┬δ/data/org.bpython-interpreter.bpython.desktop
- ┤·┬δ/data/org.bpython-interpreter.bpython.metainfo.xml
- ┤·┬δ/doc/
- ┤·┬δ/doc/sphinx/
- ┤·┬δ/doc/sphinx/Makefile
- ┤·┬δ/doc/sphinx/source/
- ┤·┬δ/doc/sphinx/source/authors.rst
- ┤·┬δ/doc/sphinx/source/bpaste.rst
- ┤·┬δ/doc/sphinx/source/bpdb.rst
- ┤·┬δ/doc/sphinx/source/changelog.rst
- ┤·┬δ/doc/sphinx/source/community.rst
- ┤·┬δ/doc/sphinx/source/conf.py
- ┤·┬δ/doc/sphinx/source/configuration-options.rst
- ┤·┬δ/doc/sphinx/source/configuration.rst
- ┤·┬δ/doc/sphinx/source/contributing.rst
- ┤·┬δ/doc/sphinx/source/django.rst
- ┤·┬δ/doc/sphinx/source/index.rst
- ┤·┬δ/doc/sphinx/source/logo.png
- ┤·┬δ/doc/sphinx/source/man-bpython-config.rst
- ┤·┬δ/doc/sphinx/source/man-bpython.rst
- ┤·┬δ/doc/sphinx/source/releases.rst
- ┤·┬δ/doc/sphinx/source/simplerepl.py
- ┤·┬δ/doc/sphinx/source/simplerepl.rst
- ┤·┬δ/doc/sphinx/source/themes.rst
- ┤·┬δ/doc/sphinx/source/tips.rst
- ┤·┬δ/doc/sphinx/source/windows.rst
- ┤·┬δ/pyproject.toml
- ┤·┬δ/requirements.txt
- ┤·┬δ/setup.cfg
- ┤·┬δ/setup.py
- ┤·┬δ/stubs/
- ┤·┬δ/stubs/greenlet.pyi
- ┤·┬δ/stubs/msvcrt.pyi
- ┤·┬δ/stubs/pyperclip.pyi
- ┤·┬δ/stubs/rlcompleter.pyi
- ┤·┬δ/stubs/watchdog/
- ┤·┬δ/stubs/watchdog/__init__.pyi
- ┤·┬δ/stubs/watchdog/events.pyi
- ┤·┬δ/stubs/watchdog/observers.pyi
- ┤·┬δ/stubs/xdg.pyi
- ┤·┬δ/theme/
- ┤·┬δ/theme/light.theme
- ┤·┬δ/theme/sample.theme
- ┤·┬δ/theme/windows.theme
