# Supplementary material for: The impact of supply chain management on a company’s operation and decision based on the multidimensional data analysis of upstream and downstream industry market states
Source: PeerJ Comput Sci. 2023 Jun 13;9:e1369. doi: 10.7717/peerj-cs.1369 (PMC10280593; doi:10.7717/peerj-cs.1369)
Supplement: Supplemental Information 2 [file peerj-cs-09-1369-s002.zip › ┤·┬δ/bpython/_internal.py]

import pydoc
import sys

from .pager import page

# Ugly monkeypatching
pydoc.pager = page  # type: ignore


class _Helper:
    def __init__(self) -> None:
        if hasattr(pydoc.Helper, "output"):
            # See issue #228
            self.helper = pydoc.Helper(sys.stdin, None)
        else:
            self.helper = pydoc.Helper(sys.stdin, sys.stdout)

    def __repr__(self) -> str:
        return (
            "Type help() for interactive help, "
            "or help(object) for help about object."
        )

    def __call__(self, *args, **kwargs) -> None:
        self.helper(*args, **kwargs)


_help = _Helper()


# vim: sw=4 ts=4 sts=4 ai et
