# Supplementary material for: The impact of supply chain management on a company’s operation and decision based on the multidimensional data analysis of upstream and downstream industry market states
Source: PeerJ Comput Sci. 2023 Jun 13;9:e1369. doi: 10.7717/peerj-cs.1369 (PMC10280593; doi:10.7717/peerj-cs.1369)
Supplement: Supplemental Information 2 [file peerj-cs-09-1369-s002.zip › ┤·┬δ/bpython/args.py]

# The MIT License
#
# Copyright (c) 2008 Bob Farrell
# Copyright (c) 2012-2021 Sebastian Ramacher
#
# Permission is hereby granted, free of charge, to any person obtaining a copy
# of this software and associated documentation files (the "Software"), to deal
# in the Software without restriction, including without limitation the rights
# to use, copy, modify, merge, publish, distribute, sublicense, and/or sell
# copies of the Software, and to permit persons to whom the Software is
# furnished to do so, subject to the following conditions:
#
# The above copyright notice and this permission notice shall be included in
# all copies or substantial portions of the Software.
#
# THE SOFTWARE IS PROVIDED "AS IS", WITHOUT WARRANTY OF ANY KIND, EXPRESS OR
# IMPLIED, INCLUDING BUT NOT LIMITED TO THE WARRANTIES OF MERCHANTABILITY,
# FITNESS FOR A PARTICULAR PURPOSE AND NONINFRINGEMENT. IN NO EVENT SHALL THE
# AUTHORS OR COPYRIGHT HOLDERS BE LIABLE FOR ANY CLAIM, DAMAGES OR OTHER
# LIABILITY, WHETHER IN AN ACTION OF CONTRACT, TORT OR OTHERWISE, ARISING FROM,
# OUT OF OR IN CONNECTION WITH THE SOFTWARE OR THE USE OR OTHER DEALINGS IN
# THE SOFTWARE.

# To gradually migrate to mypy we aren't setting these globally yet
# mypy: disallow_untyped_defs=True
# mypy: disallow_untyped_calls=True

"""
Module to handle command line argument parsing, for all front-ends.
"""

import argparse
import code
import importlib.util
import logging
import os
import sys
from pathlib import Path
from typing import Tuple, List, Optional, NoReturn, Callable

from . import __version__, __copyright__
from .config import default_config_path, Config
from .translations import _

logger = logging.getLogger(__name__)


class ArgumentParserFailed(ValueError):
    """Raised by the RaisingOptionParser for a bogus commandline."""


class RaisingArgumentParser(argparse.ArgumentParser):
    def error(self, msg: str) -> NoReturn:
        raise ArgumentParserFailed()


def version_banner(base: str = "bpython") -> str:
    return _("{} version {} on top of Python {} {}").format(
        base,
        __version__,
        sys.version.split()[0],
        sys.executable,
    )


def copyright_banner() -> str:
    return _("{} See AUTHORS.rst for details.").format(__copyright__)


Options = Tuple[str, str, Callable[[argparse._ArgumentGroup], None]]


def parse(
    args: Optional[List[str]],
    extras: Optional[Options] = None,
    ignore_stdin: bool = False,
) -> Tuple[Config, argparse.Namespace, List[str]]:
    """Receive an argument list - if None, use sys.argv - parse all args and
    take appropriate action. Also receive optional extra argument: this should
    be a tuple of (title, description, callback)
        title:          The title for the argument group
        description:    A full description of the argument group
        callback:       A callback that adds argument to the argument group

    e.g.:

    def callback(group):
        group.add_argument('-f', action='store_true', dest='f', help='Explode')
        group.add_argument('-l', action='store_true', dest='l', help='Love')

    parse(
        ['-i', '-m', 'foo.py'],
        (
            'Front end-specific options',
            'A full description of what these options are for',
            callback
        ),
    )


    Return a tuple of (config, options, exec_args) wherein "config" is the
    config object either parsed from a default/specified config file or default
    config options, "options" is the parsed options from
    ArgumentParser.parse_args, and "exec_args" are the args (if any) to be parsed
    to the executed file (if any).
    """
    if args is None:
        args = sys.argv[1:]

    parser = RaisingArgumentParser(
        usage=_(
            "Usage: %(prog)s [options] [file [args]]\n"
            "NOTE: If bpython sees an argument it does "
            "not know, execution falls back to the "
            "regular Python interpreter."
        )
    )
    parser.add_argument(
        "--config",
        default=default_config_path(),
        type=Path,
        help=_("Use CONFIG instead of default config file."),
    )
    parser.add_argument(
        "--interactive",
        "-i",
        action="store_true",
        help=_("Drop to bpython shell after running file instead of exiting."),
    )
    parser.add_argument(
        "--quiet",
        "-q",
        action="store_true",
        help=_("Don't flush the output to stdout."),
    )
    parser.add_argument(
        "--version",
        "-V",
        action="store_true",
        help=_("Print version and exit."),
    )
    parser.add_argument(
        "--log-level",
        "-l",
        choices=("debug", "info", "warning", "error", "critical"),
        default="error",
        help=_("Set log level for logging"),
    )
    parser.add_argument(
        "--log-output",
        "-L",
        help=_("Log output file"),
    )

    if extras is not None:
        extras_group = parser.add_argument_group(extras[0], extras[1])
        extras[2](extras_group)

    # collect all the remaining arguments into a list
    parser.add_argument(
        "args",
        nargs=argparse.REMAINDER,
        help=_(
            "File to execute and additional arguments passed on to the executed script."
        ),
    )

    try:
        options = parser.parse_args(args)
    except ArgumentParserFailed:
        # Just let Python handle this
        os.execv(sys.executable, [sys.executable] + args)

    if options.version:
        print(version_banner())
        print(copyright_banner())
        raise SystemExit

    if not ignore_stdin and not (sys.stdin.isatty() and sys.stdout.isatty()):
        # Just let Python handle this
        os.execv(sys.executable, [sys.executable] + args)

    # Configure logging handler
    bpython_logger = logging.getLogger("bpython")
    curtsies_logger = logging.getLogger("curtsies")
    bpython_logger.setLevel(options.log_level.upper())
    curtsies_logger.setLevel(options.log_level.upper())
    if options.log_output:
        handler = logging.FileHandler(filename=options.log_output)
        handler.setFormatter(
            logging.Formatter(
                "%(asctime)s: %(name)s: %(levelname)s: %(message)s"
            )
        )
        bpython_logger.addHandler(handler)
        curtsies_logger.addHandler(handler)
        bpython_logger.propagate = curtsies_logger.propagate = False
    else:
        bpython_logger.addHandler(logging.NullHandler())
        curtsies_logger.addHandler(logging.NullHandler())

    import cwcwidth
    import greenlet
    import pygments
    import requests
    import xdg

    logger.info("Starting bpython %s", __version__)
    logger.info("Python %s: %s", sys.executable, sys.version_info)
    # versions of required dependencies
    try:
        import curtsies

        logger.info("curtsies: %s", curtsies.__version__)
    except ImportError:
        # may happen on Windows
        logger.info("curtsies: not available")
    logger.info("cwcwidth: %s", cwcwidth.__version__)
    logger.info("greenlet: %s", greenlet.__version__)
    logger.info("pygments: %s", pygments.__version__)  # type: ignore
    logger.info("pyxdg: %s", xdg.__version__)  # type: ignore
    logger.info("requests: %s", requests.__version__)

    # versions of optional dependencies
    try:
        import pyperclip

        logger.info("pyperclip: %s", pyperclip.__version__)  # type: ignore
    except ImportError:
        logger.info("pyperclip: not available")
    try:
        import jedi

        logger.info("jedi: %s", jedi.__version__)
    except ImportError:
        logger.info("jedi: not available")
    try:
        import watchdog

        logger.info("watchdog: available")
    except ImportError:
        logger.info("watchdog: not available")

    logger.info("environment:")
    for key, value in sorted(os.environ.items()):
        if key.startswith("LC") or key.startswith("LANG") or key == "TERM":
            logger.info("%s: %s", key, value)

    return Config(options.config), options, options.args


def exec_code(
    interpreter: code.InteractiveInterpreter, args: List[str]
) -> None:
    """
    Helper to execute code in a given interpreter, e.g. to implement the behavior of python3 [-i] file.py

    args should be a [faked] sys.argv.
    """
    try:
        with open(args[0]) as sourcefile:
            source = sourcefile.read()
    except OSError as e:
        # print an error and exit (if -i is specified the calling code will continue)
        print(f"bpython: can't open file '{args[0]}: {e}", file=sys.stderr)
        raise SystemExit(e.errno)
    old_argv, sys.argv = sys.argv, args
    sys.path.insert(0, os.path.abspath(os.path.dirname(args[0])))
    spec = importlib.util.spec_from_loader("__main__", loader=None)
    assert spec
    mod = importlib.util.module_from_spec(spec)
    sys.modules["__main__"] = mod
    interpreter.locals.update(mod.__dict__)  # type: ignore  # TODO use a more specific type that has a .locals attribute
    interpreter.locals["__file__"] = args[0]  # type: ignore  # TODO use a more specific type that has a .locals attribute
    interpreter.runsource(source, args[0], "exec")
    sys.argv = old_argv
