# Supplementary material for: The impact of supply chain management on a company’s operation and decision based on the multidimensional data analysis of upstream and downstream industry market states
Source: PeerJ Comput Sci. 2023 Jun 13;9:e1369. doi: 10.7717/peerj-cs.1369 (PMC10280593; doi:10.7717/peerj-cs.1369)
Supplement: Supplemental Information 2 [file peerj-cs-09-1369-s002.zip › ┤·┬δ/bpython/curtsiesfrontend/sitefix.py]

import sys
import builtins


def resetquit(builtins):
    """Redefine builtins 'quit' and 'exit' not so close stdin"""

    def __call__(self, code=None):
        raise SystemExit(code)

    __call__.__name__ = "FakeQuitCall"
    builtins.quit.__class__.__call__ = __call__


def monkeypatch_quit():
    if "site" in sys.modules:
        resetquit(builtins)
