# Supplementary material for: The impact of supply chain management on a company’s operation and decision based on the multidimensional data analysis of upstream and downstream industry market states
Source: PeerJ Comput Sci. 2023 Jun 13;9:e1369. doi: 10.7717/peerj-cs.1369 (PMC10280593; doi:10.7717/peerj-cs.1369)
Supplement: Supplemental Information 2 [file peerj-cs-09-1369-s002.zip › ┤·┬δ/bpython/importcompletion.py]

# The MIT License
#
# Copyright (c) 2009-2011 Andreas Stuehrk
# Copyright (c) 2020-2021 Sebastian Ramacher
#
# Permission is hereby granted, free of charge, to any person obtaining a copy
# of this software and associated documentation files (the "Software"), to deal
# in the Software without restriction, including without limitation the rights
# to use, copy, modify, merge, publish, distribute, sublicense, and/or sell
# copies of the Software, and to permit persons to whom the Software is
# furnished to do so, subject to the following conditions:
#
# The above copyright notice and this permission notice shall be included in
# all copies or substantial portions of the Software.
#
# THE SOFTWARE IS PROVIDED "AS IS", WITHOUT WARRANTY OF ANY KIND, EXPRESS OR
# IMPLIED, INCLUDING BUT NOT LIMITED TO THE WARRANTIES OF MERCHANTABILITY,
# FITNESS FOR A PARTICULAR PURPOSE AND NONINFRINGEMENT. IN NO EVENT SHALL THE
# AUTHORS OR COPYRIGHT HOLDERS BE LIABLE FOR ANY CLAIM, DAMAGES OR OTHER
# LIABILITY, WHETHER IN AN ACTION OF CONTRACT, TORT OR OTHERWISE, ARISING FROM,
# OUT OF OR IN CONNECTION WITH THE SOFTWARE OR THE USE OR OTHER DEALINGS IN
# THE SOFTWARE.

import fnmatch
import importlib.machinery
import sys
import warnings
from dataclasses import dataclass
from pathlib import Path
from typing import Optional, Set, Generator, Sequence, Iterable, Union

from .line import (
    current_word,
    current_import,
    current_from_import_from,
    current_from_import_import,
)

SUFFIXES = importlib.machinery.all_suffixes()
LOADERS = (
    (
        importlib.machinery.ExtensionFileLoader,
        importlib.machinery.EXTENSION_SUFFIXES,
    ),
    (
        importlib.machinery.SourceFileLoader,
        importlib.machinery.SOURCE_SUFFIXES,
    ),
)

_LOADED_INODE_DATACLASS_ARGS = {"frozen": True}
if sys.version_info[:2] >= (3, 10):
    _LOADED_INODE_DATACLASS_ARGS["slots"] = True


@dataclass(**_LOADED_INODE_DATACLASS_ARGS)
class _LoadedInode:
    dev: int
    inode: int


class ModuleGatherer:
    def __init__(
        self,
        paths: Optional[Iterable[Union[str, Path]]] = None,
        skiplist: Optional[Sequence[str]] = None,
    ) -> None:
        """Initialize module gatherer with all modules in `paths`, which should be a list of
        directory names. If `paths` is not given, `sys.path` will be used."""

        # Cached list of all known modules
        self.modules: Set[str] = set()
        # Set of (st_dev, st_ino) to compare against so that paths are not repeated
        self.paths: Set[_LoadedInode] = set()
        # Patterns to skip
        self.skiplist: Sequence[str] = (
            skiplist if skiplist is not None else tuple()
        )
        self.fully_loaded = False

        if paths is None:
            self.modules.update(sys.builtin_module_names)
            paths = sys.path

        self.find_iterator = self.find_all_modules(
            Path(p).resolve() if p else Path.cwd() for p in paths
        )

    def module_matches(self, cw: str, prefix: str = "") -> Set[str]:
        """Modules names to replace cw with"""

        full = f"{prefix}.{cw}" if prefix else cw
        matches = (
            name
            for name in self.modules
            if (name.startswith(full) and name.find(".", len(full)) == -1)
        )
        if prefix:
            return {match[len(prefix) + 1 :] for match in matches}
        else:
            return set(matches)

    def attr_matches(
        self, cw: str, prefix: str = "", only_modules: bool = False
    ) -> Set[str]:
        """Attributes to replace name with"""
        full = f"{prefix}.{cw}" if prefix else cw
        module_name, _, name_after_dot = full.rpartition(".")
        if module_name not in sys.modules:
            return set()
        module = sys.modules[module_name]
        if only_modules:
            matches = {
                name
                for name in dir(module)
                if name.startswith(name_after_dot)
                and f"{module_name}.{name}" in sys.modules
            }
        else:
            matches = {
                name for name in dir(module) if name.startswith(name_after_dot)
            }
        module_part = cw.rpartition(".")[0]
        if module_part:
            matches = {f"{module_part}.{m}" for m in matches}

        return matches

    def module_attr_matches(self, name: str) -> Set[str]:
        """Only attributes which are modules to replace name with"""
        return self.attr_matches(name, only_modules=True)

    def complete(self, cursor_offset: int, line: str) -> Optional[Set[str]]:
        """Construct a full list of possibly completions for imports."""
        tokens = line.split()
        if "from" not in tokens and "import" not in tokens:
            return None

        result = current_word(cursor_offset, line)
        if result is None:
            return None

        from_import_from = current_from_import_from(cursor_offset, line)
        if from_import_from is not None:
            import_import = current_from_import_import(cursor_offset, line)
            if import_import is not None:
                # `from a import <b|>` completion
                matches = self.module_matches(
                    import_import.word, from_import_from.word
                )
                matches.update(
                    self.attr_matches(import_import.word, from_import_from.word)
                )
            else:
                # `from <a|>` completion
                matches = self.module_attr_matches(from_import_from.word)
                matches.update(self.module_matches(from_import_from.word))
            return matches

        cur_import = current_import(cursor_offset, line)
        if cur_import is not None:
            # `import <a|>` completion
            matches = self.module_matches(cur_import.word)
            matches.update(self.module_attr_matches(cur_import.word))
            return matches
        else:
            return None

    def find_modules(self, path: Path) -> Generator[Optional[str], None, None]:
        """Find all modules (and packages) for a given directory."""
        if not path.is_dir():
            # Perhaps a zip file
            return
        if any(fnmatch.fnmatch(path.name, entry) for entry in self.skiplist):
            # Path is on skiplist
            return

        finder = importlib.machinery.FileFinder(str(path), *LOADERS)  # type: ignore
        try:
            for p in path.iterdir():
                if p.name.startswith(".") or p.name == "__pycache__":
                    # Impossible to import from names starting with . and we can skip __pycache__
                    continue
                elif any(
                    fnmatch.fnmatch(p.name, entry) for entry in self.skiplist
                ):
                    # Path is on skiplist
                    continue
                elif not any(p.name.endswith(suffix) for suffix in SUFFIXES):
                    # Possibly a package
                    if "." in p.name:
                        continue
                elif p.is_dir():
                    # Unfortunately, CPython just crashes if there is a directory
                    # which ends with a python extension, so work around.
                    continue
                name = p.name
                for suffix in SUFFIXES:
                    if name.endswith(suffix):
                        name = name[: -len(suffix)]
                        break
                if name == "badsyntax_pep3120":
                    # Workaround for issue #166
                    continue

                package_pathname = None
                try:
                    with warnings.catch_warnings():
                        warnings.simplefilter("ignore", ImportWarning)
                        spec = finder.find_spec(name)
                        if spec is None:
                            continue
                        if spec.submodule_search_locations is not None:
                            package_pathname = spec.submodule_search_locations[
                                0
                            ]
                except (ImportError, OSError, SyntaxError, UnicodeEncodeError):
                    # UnicodeEncodeError happens with Python 3 when there is a filename in some invalid encoding
                    continue

                if package_pathname is not None:
                    path_real = Path(package_pathname).resolve()
                    try:
                        stat = path_real.stat()
                    except OSError:
                        continue
                    loaded_inode = _LoadedInode(stat.st_dev, stat.st_ino)
                    if loaded_inode not in self.paths:
                        self.paths.add(loaded_inode)
                        for subname in self.find_modules(path_real):
                            if subname is None:
                                yield None  # take a break to avoid unresponsiveness
                            elif subname != "__init__":
                                yield f"{name}.{subname}"
                yield name
        except OSError:
            # Path is not readable
            return
        yield None  # take a break to avoid unresponsiveness

    def find_all_modules(
        self, paths: Iterable[Path]
    ) -> Generator[None, None, None]:
        """Return a list with all modules in `path`, which should be a list of
        directory names. If path is not given, sys.path will be used."""

        for p in paths:
            for module in self.find_modules(p):
                if module is not None:
                    self.modules.add(module)
                yield

    def find_coroutine(self) -> bool:
        if self.fully_loaded:
            return False

        try:
            next(self.find_iterator)
        except StopIteration:
            self.fully_loaded = True

        return True
