# Supplementary material for: The impact of supply chain management on a company’s operation and decision based on the multidimensional data analysis of upstream and downstream industry market states
Source: PeerJ Comput Sci. 2023 Jun 13;9:e1369. doi: 10.7717/peerj-cs.1369 (PMC10280593; doi:10.7717/peerj-cs.1369)
Supplement: Supplemental Information 2 [file peerj-cs-09-1369-s002.zip › ┤·┬δ/bpython/paste.py]

# The MIT License
#
# Copyright (c) 2014-2022 Sebastian Ramacher
#
# Permission is hereby granted, free of charge, to any person obtaining a copy
# of this software and associated documentation files (the "Software"), to deal
# in the Software without restriction, including without limitation the rights
# to use, copy, modify, merge, publish, distribute, sublicense, and/or sell
# copies of the Software, and to permit persons to whom the Software is
# furnished to do so, subject to the following conditions:
#
# The above copyright notice and this permission notice shall be included in
# all copies or substantial portions of the Software.
#
# THE SOFTWARE IS PROVIDED "AS IS", WITHOUT WARRANTY OF ANY KIND, EXPRESS OR
# IMPLIED, INCLUDING BUT NOT LIMITED TO THE WARRANTIES OF MERCHANTABILITY,
# FITNESS FOR A PARTICULAR PURPOSE AND NONINFRINGEMENT. IN NO EVENT SHALL THE
# AUTHORS OR COPYRIGHT HOLDERS BE LIABLE FOR ANY CLAIM, DAMAGES OR OTHER
# LIABILITY, WHETHER IN AN ACTION OF CONTRACT, TORT OR OTHERWISE, ARISING FROM,
# OUT OF OR IN CONNECTION WITH THE SOFTWARE OR THE USE OR OTHER DEALINGS IN
# THE SOFTWARE.

import errno
import subprocess
from typing import Optional, Tuple, Protocol
from urllib.parse import urljoin, urlparse

import requests
import unicodedata

from .config import getpreferredencoding
from .translations import _


class PasteFailed(Exception):
    pass


class Paster(Protocol):
    def paste(self, s: str) -> Tuple[str, Optional[str]]:
        ...


class PastePinnwand:
    def __init__(self, url: str, expiry: str) -> None:
        self.url = url
        self.expiry = expiry

    def paste(self, s: str) -> Tuple[str, str]:
        """Upload to pastebin via json interface."""

        url = urljoin(self.url, "/api/v1/paste")
        payload = {
            "expiry": self.expiry,
            "files": [{"lexer": "pycon", "content": s}],
        }

        try:
            response = requests.post(url, json=payload, verify=True)
            response.raise_for_status()
        except requests.exceptions.RequestException as exc:
            raise PasteFailed(str(exc))

        data = response.json()

        paste_url = data["link"]
        removal_url = data["removal"]

        return (paste_url, removal_url)


class PasteHelper:
    def __init__(self, executable: str) -> None:
        self.executable = executable

    def paste(self, s: str) -> Tuple[str, None]:
        """Call out to helper program for pastebin upload."""

        try:
            helper = subprocess.Popen(
                "",
                executable=self.executable,
                stdin=subprocess.PIPE,
                stdout=subprocess.PIPE,
            )
            assert helper.stdin is not None
            encoding = getpreferredencoding()
            helper.stdin.write(s.encode(encoding))
            output = helper.communicate()[0].decode(encoding)
            paste_url = output.split()[0]
        except OSError as e:
            if e.errno == errno.ENOENT:
                raise PasteFailed(_("Helper program not found."))
            else:
                raise PasteFailed(_("Helper program could not be run."))

        if helper.returncode != 0:
            raise PasteFailed(
                _(
                    "Helper program returned non-zero exit status %d."
                    % (helper.returncode,)
                )
            )

        if not paste_url:
            raise PasteFailed(_("No output from helper program."))

        parsed_url = urlparse(paste_url)
        if not parsed_url.scheme or any(
            unicodedata.category(c) == "Cc" for c in paste_url
        ):
            raise PasteFailed(
                _(
                    "Failed to recognize the helper "
                    "program's output as an URL."
                )
            )

        return paste_url, None
