# Supplementary material for: The impact of supply chain management on a company’s operation and decision based on the multidimensional data analysis of upstream and downstream industry market states
Source: PeerJ Comput Sci. 2023 Jun 13;9:e1369. doi: 10.7717/peerj-cs.1369 (PMC10280593; doi:10.7717/peerj-cs.1369)
Supplement: Supplemental Information 2 [file peerj-cs-09-1369-s002.zip › ┤·┬δ/bpython/patch_linecache.py]

import linecache
from typing import Any, List, Tuple, Optional


class BPythonLinecache(dict):
    """Replaces the cache dict in the standard-library linecache module,
    to also remember (in an unerasable way) bpython console input."""

    def __init__(
        self,
        bpython_history: Optional[
            List[Tuple[int, None, List[str], str]]
        ] = None,
        *args,
        **kwargs,
    ) -> None:
        super().__init__(*args, **kwargs)
        self.bpython_history = bpython_history or []

    def is_bpython_filename(self, fname: Any) -> bool:
        return isinstance(fname, str) and fname.startswith("<bpython-input-")

    def get_bpython_history(self, key: str) -> Tuple[int, None, List[str], str]:
        """Given a filename provided by remember_bpython_input,
        returns the associated source string."""
        try:
            idx = int(key.split("-")[2][:-1])
            return self.bpython_history[idx]
        except (IndexError, ValueError):
            raise KeyError

    def remember_bpython_input(self, source: str) -> str:
        """Remembers a string of source code, and returns
        a fake filename to use to retrieve it later."""
        filename = f"<bpython-input-{len(self.bpython_history)}>"
        self.bpython_history.append(
            (len(source), None, source.splitlines(True), filename)
        )
        return filename

    def __getitem__(self, key: Any) -> Any:
        if self.is_bpython_filename(key):
            return self.get_bpython_history(key)
        return super().__getitem__(key)

    def __contains__(self, key: Any) -> bool:
        if self.is_bpython_filename(key):
            try:
                self.get_bpython_history(key)
                return True
            except KeyError:
                return False
        return super().__contains__(key)

    def __delitem__(self, key: Any) -> None:
        if not self.is_bpython_filename(key):
            super().__delitem__(key)


def _bpython_clear_linecache() -> None:
    if isinstance(linecache.cache, BPythonLinecache):
        bpython_history = linecache.cache.bpython_history
    else:
        bpython_history = None
    linecache.cache = BPythonLinecache(bpython_history)


# Monkey-patch the linecache module so that we are able
# to hold our command history there and have it persist
linecache.cache = BPythonLinecache(None, linecache.cache)  # type: ignore
linecache.clearcache = _bpython_clear_linecache


def filename_for_console_input(code_string: str) -> str:
    """Remembers a string of source code, and returns
    a fake filename to use to retrieve it later."""
    if isinstance(linecache.cache, BPythonLinecache):
        return linecache.cache.remember_bpython_input(code_string)
    else:
        # If someone else has patched linecache.cache, better for code to
        # simply be unavailable to inspect.getsource() than to raise
        # an exception.
        return "<input>"
