# Supplementary material for: The impact of supply chain management on a company’s operation and decision based on the multidimensional data analysis of upstream and downstream industry market states
Source: PeerJ Comput Sci. 2023 Jun 13;9:e1369. doi: 10.7717/peerj-cs.1369 (PMC10280593; doi:10.7717/peerj-cs.1369)
Supplement: Supplemental Information 2 [file peerj-cs-09-1369-s002.zip › ┤·┬δ/bpython/sample-config]

# This is a standard Python config file.
# Valid values can be True, False, integer numbers, and strings.
# Lines starting with # are treated as comments.
#
# By default bpython will look for $XDG_CONFIG_HOME/bpython/config
# ($XDG_CONFIG_HOME defaults to ~/.config) or you can specify a file with the
# --config option on the command line.
#
# See http://docs.bpython-interpreter.org/configuration.html for all
# configurable options.

# General section tag
[general]

# Display the autocomplete list as you type (default: True).
# When this is off, you can hit tab to see the suggestions.
# auto_display_list = True

# Syntax highlighting as you type (default: True).
# syntax = True

# Display the arg spec (list of arguments) for callables,
# when possible (default: True).
# arg_spec = True

# History file (default: ~/.pythonhist):
# hist_file = ~/.pythonhist

# Number of lines to store in history (set to 0 to disable) (default: 100):
# hist_length = 100

# Soft tab size (default: 4, see pep-8):
# tab_length = 4

# Color schemes should be put in $XDG_CONFIG_HOME/bpython/ e.g. to use the theme
# $XDG_CONFIG_HOME/bpython/foo.theme set color_scheme = foo. Leave blank or set
# to "default" to use the default theme
# color_scheme = default

# External editor to use for editing the current line, block, or full history
# Examples: vi (vim)
#          code --wait (VS Code) - in VS Code use the command palette to:
#                Shell Command: Install 'code' command in PATH
#          atom -nw (Atom)
# Default is to try $EDITOR and $VISUAL, then vi - but if you uncomment
# the line below that will take precedence
# editor = vi

# Whether to append .py to the filename while saving session to a file.
# (default: False)
# save_append_py = False

# The name of a helper executable that should perform pastebin upload on
# bpython's behalf. If unset, bpython uploads pastes to bpaste.net. (default: )
#pastebin_helper = gist.py

# How long an undo must be expected to take before prompting for how
# many lines should be undone. Set to -1 to never prompt, or 0 to
# always prompt.
# single_undo_time = 1.0

# Enable autoreload feature by default (default: False).
# default_autoreload = False
# Enable autocompletion of brackets and quotes (default: False)
# brackets_completion = False

[keyboard]

# All key bindings are shown commented out with their default binding

# pastebin = F8
# last_output = F9
# reimport = F6
# help = F1
# toggle_file_watch = F5
# save = C-s
# undo = C-r
# redo = C-g
# up_one_line = C-p
# down_one_line = C-n
# cut_to_buffer = C-k
# search = C-o
# yank_from_buffer = C-y
# backspace = C-h
# clear_word = C-w
# clear_line = C-u
# clear_screen = C-l
# show_source = F2
# exit = C-d
# external_editor = F7
# edit_config = F3
# reverse_incremental_search = M-r
# incremental_search = M-s

[curtsies]

# Allow the the completion and docstring box above the current line
# (default: False)
# list_above = False

# Enables two fish (the shell) style features:
# Previous line key will search for the current line (like reverse incremental
# search) and right arrow will complete the current line with the first match
# from history. (default: True)
# right_arrow_completion = True
