# Supplementary material for: The impact of supply chain management on a company’s operation and decision based on the multidimensional data analysis of upstream and downstream industry market states
Source: PeerJ Comput Sci. 2023 Jun 13;9:e1369. doi: 10.7717/peerj-cs.1369 (PMC10280593; doi:10.7717/peerj-cs.1369)
Supplement: Supplemental Information 2 [file peerj-cs-09-1369-s002.zip › ┤·┬δ/bpython/simpleeval.py]

# The MIT License
#
# Copyright (c) 2015 the bpython authors.
#
# Permission is hereby granted, free of charge, to any person obtaining a copy
# of this software and associated documentation files (the "Software"), to deal
# in the Software without restriction, including without limitation the rights
# to use, copy, modify, merge, publish, distribute, sublicense, and/or sell
# copies of the Software, and to permit persons to whom the Software is
# furnished to do so, subject to the following conditions:
#
# The above copyright notice and this permission notice shall be included in
# all copies or substantial portions of the Software.
#
# THE SOFTWARE IS PROVIDED "AS IS", WITHOUT WARRANTY OF ANY KIND, EXPRESS OR
# IMPLIED, INCLUDING BUT NOT LIMITED TO THE WARRANTIES OF MERCHANTABILITY,
# FITNESS FOR A PARTICULAR PURPOSE AND NONINFRINGEMENT. IN NO EVENT SHALL THE
# AUTHORS OR COPYRIGHT HOLDERS BE LIABLE FOR ANY CLAIM, DAMAGES OR OTHER
# LIABILITY, WHETHER IN AN ACTION OF CONTRACT, TORT OR OTHERWISE, ARISING FROM,
# OUT OF OR IN CONNECTION WITH THE SOFTWARE OR THE USE OR OTHER DEALINGS IN
# THE SOFTWARE.
#
"""simple evaluation of side-effect free code

In order to provide fancy completion, some code can be executed safely.
"""

import ast
import sys
import builtins
from typing import Dict, Any, Optional

from . import line as line_properties
from .inspection import getattr_safe

_is_py38 = sys.version_info[:2] >= (3, 8)
_is_py39 = sys.version_info[:2] >= (3, 9)

_string_type_nodes = (ast.Str, ast.Bytes)
_numeric_types = (int, float, complex)
_name_type_nodes = (ast.Name,) if _is_py38 else (ast.Name, ast.NameConstant)


class EvaluationError(Exception):
    """Raised if an exception occurred in safe_eval."""


def safe_eval(expr: str, namespace: Dict[str, Any]) -> Any:
    """Not all that safe, just catches some errors"""
    try:
        return eval(expr, namespace)
    except (NameError, AttributeError, SyntaxError):
        # If debugging safe_eval, raise this!
        # raise
        raise EvaluationError


# This function is under the Python License, Version 2
# This license requires modifications to the code be reported.
# Based on ast.literal_eval
# Modifications:
# * checks that objects used as operands of + and - are numbers
#   instead of checking they are constructed with number literals
# * new docstring describing different functionality
# * looks up names from namespace
# * indexing syntax is allowed
# * evaluates tuple() and list()
def simple_eval(node_or_string, namespace=None):
    """
    Safely evaluate an expression node or a string containing a Python
    expression without triggering any user code.

    The string or node provided may only consist of:
    * the following Python literal structures: strings, numbers, tuples,
        lists, dicts, and sets
    * variable names causing lookups in the passed in namespace or builtins
    * getitem calls using the [] syntax on objects of the types above

    Like Python 3's literal_eval, unary and binary + and - operations are
    allowed on all builtin numeric types.

    The optional namespace dict-like ought not to cause side effects on lookup.
    """
    if namespace is None:
        namespace = {}
    if isinstance(node_or_string, str):
        node_or_string = ast.parse(node_or_string, mode="eval")
    if isinstance(node_or_string, ast.Expression):
        node_or_string = node_or_string.body

    def _convert(node):
        if isinstance(node, ast.Constant):
            return node.value
        elif not _is_py38 and isinstance(node, _string_type_nodes):
            return node.s
        elif not _is_py38 and isinstance(node, ast.Num):
            return node.n
        elif isinstance(node, ast.Tuple):
            return tuple(map(_convert, node.elts))
        elif isinstance(node, ast.List):
            return list(map(_convert, node.elts))
        elif isinstance(node, ast.Dict):
            return {
                _convert(k): _convert(v) for k, v in zip(node.keys, node.values)
            }
        elif isinstance(node, ast.Set):
            return set(map(_convert, node.elts))
        elif (
            isinstance(node, ast.Call)
            and isinstance(node.func, ast.Name)
            and node.func.id == "set"
            and node.args == node.keywords == []
        ):
            return set()

        # this is a deviation from literal_eval: we evaluate tuple() and list()
        elif (
            isinstance(node, ast.Call)
            and isinstance(node.func, ast.Name)
            and node.func.id == "tuple"
            and node.args == node.keywords == []
        ):
            return tuple()
        elif (
            isinstance(node, ast.Call)
            and isinstance(node.func, ast.Name)
            and node.func.id == "list"
            and node.args == node.keywords == []
        ):
            return list()

        # this is a deviation from literal_eval: we allow non-literals
        elif isinstance(node, _name_type_nodes):
            try:
                return namespace[node.id]
            except KeyError:
                try:
                    return getattr(builtins, node.id)
                except AttributeError:
                    raise EvaluationError("can't lookup %s" % node.id)

        # unary + and - are allowed on any type
        elif isinstance(node, ast.UnaryOp) and isinstance(
            node.op, (ast.UAdd, ast.USub)
        ):
            # ast.literal_eval does ast typechecks here, we use type checks
            operand = _convert(node.operand)
            if not type(operand) in _numeric_types:
                raise ValueError("unary + and - only allowed on builtin nums")
            if isinstance(node.op, ast.UAdd):
                return +operand
            else:
                return -operand
        elif isinstance(node, ast.BinOp) and isinstance(
            node.op, (ast.Add, ast.Sub)
        ):
            # ast.literal_eval does ast typechecks here, we use type checks
            left = _convert(node.left)
            right = _convert(node.right)
            if not (
                isinstance(left, _numeric_types)
                and isinstance(right, _numeric_types)
            ):
                raise ValueError("binary + and - only allowed on builtin nums")
            if isinstance(node.op, ast.Add):
                return left + right
            else:
                return left - right

        # this is a deviation from literal_eval: we allow indexing
        elif (
            not _is_py39
            and isinstance(node, ast.Subscript)
            and isinstance(node.slice, ast.Index)
        ):
            obj = _convert(node.value)
            index = _convert(node.slice.value)
            return safe_getitem(obj, index)
        elif (
            _is_py39
            and isinstance(node, ast.Subscript)
            and isinstance(node.slice, (ast.Constant, ast.Name))
        ):
            obj = _convert(node.value)
            index = _convert(node.slice)
            return safe_getitem(obj, index)

        # this is a deviation from literal_eval: we allow attribute access
        if isinstance(node, ast.Attribute):
            obj = _convert(node.value)
            attr = node.attr
            return getattr_safe(obj, attr)

        raise ValueError(f"malformed node or string: {node!r}")

    return _convert(node_or_string)


def safe_getitem(obj, index):
    """Safely tries to access obj[index]"""
    if type(obj) in (list, tuple, dict, bytes, str):
        try:
            return obj[index]
        except (KeyError, IndexError):
            raise EvaluationError(f"can't lookup key {index!r} on {obj!r}")
    raise ValueError(f"unsafe to lookup on object of type {type(obj)}")


def find_attribute_with_name(node, name):
    if isinstance(node, ast.Attribute) and node.attr == name:
        return node
    for item in ast.iter_child_nodes(node):
        r = find_attribute_with_name(item, name)
        if r:
            return r


def evaluate_current_expression(
    cursor_offset: int, line: str, namespace: Optional[Dict[str, Any]] = None
) -> Any:
    """
    Return evaluated expression to the right of the dot of current attribute.

    Only evaluates builtin objects, and do any attribute lookup.
    """
    # Builds asts from with increasing numbers of characters back from cursor.
    # Find the biggest valid ast.
    # Once our attribute access is found, return its .value subtree

    # in case attribute is blank, e.g. foo.| -> foo.xxx|
    temp_line = line[:cursor_offset] + "xxx" + line[cursor_offset:]
    temp_cursor = cursor_offset + 3
    temp_attribute = line_properties.current_expression_attribute(
        temp_cursor, temp_line
    )
    if temp_attribute is None:
        raise EvaluationError("No current attribute")
    attr_before_cursor = temp_line[temp_attribute.start : temp_cursor]

    def parse_trees(cursor_offset, line):
        for i in range(cursor_offset - 1, -1, -1):
            try:
                tree = ast.parse(line[i:cursor_offset])
                yield tree
            except SyntaxError:
                continue

    largest_ast = None
    for tree in parse_trees(temp_cursor, temp_line):
        attribute_access = find_attribute_with_name(tree, attr_before_cursor)
        if attribute_access:
            largest_ast = attribute_access.value

    if largest_ast is None:
        raise EvaluationError(
            "Corresponding ASTs to right of cursor are invalid"
        )
    try:
        return simple_eval(largest_ast, namespace)
    except ValueError:
        raise EvaluationError("Could not safely evaluate")


def evaluate_current_attribute(cursor_offset, line, namespace=None):
    """Safely evaluates the expression having an attributed accessed"""
    # this function runs user code in case of custom descriptors,
    # so could fail in any way

    obj = evaluate_current_expression(cursor_offset, line, namespace)
    attr = line_properties.current_expression_attribute(cursor_offset, line)
    if attr is None:
        raise EvaluationError("No attribute found to look up")
    try:
        return getattr(obj, attr.word)
    except AttributeError:
        raise EvaluationError(f"can't lookup attribute {attr.word} on {obj!r}")
