# Supplementary material for: The impact of supply chain management on a company’s operation and decision based on the multidimensional data analysis of upstream and downstream industry market states
Source: PeerJ Comput Sci. 2023 Jun 13;9:e1369. doi: 10.7717/peerj-cs.1369 (PMC10280593; doi:10.7717/peerj-cs.1369)
Supplement: Supplemental Information 2 [file peerj-cs-09-1369-s002.zip › ┤·┬δ/bpython/test/__init__.py]

import unittest
import unittest.mock
import os
from pathlib import Path

from bpython.translations import init


class FixLanguageTestCase(unittest.TestCase):
    @classmethod
    def setUpClass(cls):
        init(languages=["en"])


class MagicIterMock(unittest.mock.MagicMock):

    __next__ = unittest.mock.Mock(return_value=None)


TEST_CONFIG = Path(__file__).parent / "test.config"
