# Supplementary material for: The impact of supply chain management on a company’s operation and decision based on the multidimensional data analysis of upstream and downstream industry market states
Source: PeerJ Comput Sci. 2023 Jun 13;9:e1369. doi: 10.7717/peerj-cs.1369 (PMC10280593; doi:10.7717/peerj-cs.1369)
Supplement: Supplemental Information 2 [file peerj-cs-09-1369-s002.zip › ┤·┬δ/bpython/test/fodder/original.py]

# careful: whitespace is very important in this file
# also, this code runs - so everything should be a noop

class BlankLineBetweenMethods:
    def method1(self):
        pass

    def method2(self):
        pass

def BlankLineInFunction(self):
    return 7

    pass

#StartTest-blank_lines_in_for_loop
for i in range(2):
    pass

    pass
#EndTest

#StartTest-blank_line_in_try_catch
try:
    1

except:
    2
#EndTest

#StartTest-blank_line_in_try_catch_else
try:
    1

except:
    2

else:
    3
#EndTest

#StartTest-blank_trailing_line
def foo():
    return 1

#EndTest

def tabs():
	return 1
