# Supplementary material for: The impact of supply chain management on a company’s operation and decision based on the multidimensional data analysis of upstream and downstream industry market states
Source: PeerJ Comput Sci. 2023 Jun 13;9:e1369. doi: 10.7717/peerj-cs.1369 (PMC10280593; doi:10.7717/peerj-cs.1369)
Supplement: Supplemental Information 2 [file peerj-cs-09-1369-s002.zip › ┤·┬δ/bpython/test/test_curtsies_parser.py]

from bpython.test import unittest
from bpython.curtsiesfrontend import parse
from curtsies.fmtfuncs import yellow, cyan, green, bold


class TestExecArgs(unittest.TestCase):
    def test_parse(self):
        self.assertEqual(parse.parse("\x01y\x03print\x04"), yellow("print"))

        self.assertEqual(
            parse.parse(
                "\x01y\x03print\x04\x01c\x03 \x04\x01g\x031\x04\x01c"
                "\x03 \x04\x01Y\x03+\x04\x01c\x03 \x04\x01g\x032\x04"
            ),
            yellow("print")
            + cyan(" ")
            + green("1")
            + cyan(" ")
            + bold(yellow("+"))
            + cyan(" ")
            + green("2"),
        )

    def test_peal_off_string(self):
        self.assertEqual(
            parse.peel_off_string("\x01RI\x03]\x04asdf"),
            (
                {
                    "bg": "I",
                    "string": "]",
                    "fg": "R",
                    "colormarker": "\x01RI",
                    "bold": "",
                },
                "asdf",
            ),
        )
