# Supplementary material for: The impact of supply chain management on a company’s operation and decision based on the multidimensional data analysis of upstream and downstream industry market states
Source: PeerJ Comput Sci. 2023 Jun 13;9:e1369. doi: 10.7717/peerj-cs.1369 (PMC10280593; doi:10.7717/peerj-cs.1369)
Supplement: Supplemental Information 2 [file peerj-cs-09-1369-s002.zip › ┤·┬δ/bpython/test/test_filewatch.py]

import os
import unittest

try:
    import watchdog
    from bpython.curtsiesfrontend.filewatch import ModuleChangedEventHandler

    has_watchdog = True
except ImportError:
    has_watchdog = False

from unittest import mock


@unittest.skipUnless(has_watchdog, "watchdog required")
class TestModuleChangeEventHandler(unittest.TestCase):
    def setUp(self):
        self.module = ModuleChangedEventHandler([], 1)
        self.module.observer = mock.Mock()

    def test_create_module_handler(self):
        self.assertIsInstance(self.module, ModuleChangedEventHandler)

    def test_add_module(self):
        self.module._add_module("something/test.py")
        self.assertIn(
            os.path.abspath("something/test"),
            self.module.dirs[os.path.abspath("something")],
        )

    def test_activate_throws_error_when_already_activated(self):
        self.module.activated = True
        with self.assertRaises(ValueError):
            self.module.activate()
