# Supplementary material for: The impact of supply chain management on a company’s operation and decision based on the multidimensional data analysis of upstream and downstream industry market states
Source: PeerJ Comput Sci. 2023 Jun 13;9:e1369. doi: 10.7717/peerj-cs.1369 (PMC10280593; doi:10.7717/peerj-cs.1369)
Supplement: Supplemental Information 2 [file peerj-cs-09-1369-s002.zip › ┤·┬δ/bpython/translations/es_ES/LC_MESSAGES/bpython.po]

# Spanish (Spain) translations for bpython.
# Copyright (C) 2010 bpython developers
# This file is distributed under the same license as the bpython project.
# Claudia Medde, 2010.
#
msgid ""
msgstr ""
"Project-Id-Version: bpython 0.9.7\n"
"Report-Msgid-Bugs-To: http://github.com/bpython/bpython/issues\n"
"POT-Creation-Date: 2021-10-12 21:58+0200\n"
"PO-Revision-Date: 2020-10-29 12:22+0100\n"
"Last-Translator: Sebastian Ramacher <sebastian+dev@ramacher.at>\n"
"Language: es_ES\n"
"Language-Team: bpython developers\n"
"Plural-Forms: nplurals=2; plural=(n != 1)\n"
"MIME-Version: 1.0\n"
"Content-Type: text/plain; charset=utf-8\n"
"Content-Transfer-Encoding: 8bit\n"
"Generated-By: Babel 2.8.0\n"

#: bpython/args.py:63
msgid "{} version {} on top of Python {} {}"
msgstr ""

#: bpython/args.py:72
msgid "{} See AUTHORS.rst for details."
msgstr ""

#: bpython/args.py:116
#, python-format
msgid ""
"Usage: %(prog)s [options] [file [args]]\n"
"NOTE: If bpython sees an argument it does not know, execution falls back "
"to the regular Python interpreter."
msgstr ""

#: bpython/args.py:127
msgid "Use CONFIG instead of default config file."
msgstr ""

#: bpython/args.py:133
msgid "Drop to bpython shell after running file instead of exiting."
msgstr ""

#: bpython/args.py:139
msgid "Don't flush the output to stdout."
msgstr ""

#: bpython/args.py:145
msgid "Print version and exit."
msgstr ""

#: bpython/args.py:152
msgid "Set log level for logging"
msgstr ""

#: bpython/args.py:157
msgid "Log output file"
msgstr ""

#: bpython/args.py:168
msgid "File to execute and additional arguments passed on to the executed script."
msgstr ""

#: bpython/cli.py:320 bpython/curtsiesfrontend/interaction.py:107
#: bpython/urwid.py:539
msgid "y"
msgstr "s"

#: bpython/cli.py:320 bpython/urwid.py:539
msgid "yes"
msgstr "si"

#: bpython/cli.py:1696
msgid "Rewind"
msgstr ""

#: bpython/cli.py:1697
msgid "Save"
msgstr ""

#: bpython/cli.py:1698
msgid "Pastebin"
msgstr ""

#: bpython/cli.py:1699
msgid "Pager"
msgstr ""

#: bpython/cli.py:1700
msgid "Show Source"
msgstr ""

#: bpython/cli.py:1947
msgid ""
"WARNING: You are using `bpython-cli`, the curses backend for `bpython`. "
"This backend has been deprecated in version 0.19 and might disappear in a"
" future version."
msgstr ""

#: bpython/curtsies.py:201
msgid "start by pasting lines of a file into session"
msgstr ""

#: bpython/curtsies.py:207
msgid "curtsies arguments"
msgstr ""

#: bpython/curtsies.py:208
msgid "Additional arguments specific to the curtsies-based REPL."
msgstr ""

#: bpython/history.py:250
#, python-format
msgid "Error occurred while writing to file %s (%s)"
msgstr ""

#: bpython/paste.py:85
msgid "Helper program not found."
msgstr ""

#: bpython/paste.py:87
msgid "Helper program could not be run."
msgstr ""

#: bpython/paste.py:93
#, python-format
msgid "Helper program returned non-zero exit status %d."
msgstr ""

#: bpython/paste.py:98
msgid "No output from helper program."
msgstr ""

#: bpython/paste.py:105
msgid "Failed to recognize the helper program's output as an URL."
msgstr ""

#: bpython/repl.py:644
msgid "Nothing to get source of"
msgstr ""

#: bpython/repl.py:649
#, python-format
msgid "Cannot get source: %s"
msgstr ""

#: bpython/repl.py:654
#, python-format
msgid "Cannot access source of %r"
msgstr ""

#: bpython/repl.py:656
#, python-format
msgid "No source code found for %s"
msgstr ""

#: bpython/repl.py:801
msgid "Save to file (Esc to cancel): "
msgstr ""

#: bpython/repl.py:803 bpython/repl.py:806 bpython/repl.py:830
msgid "Save cancelled."
msgstr ""

#: bpython/repl.py:817
#, python-format
msgid "%s already exists. Do you want to (c)ancel,  (o)verwrite or (a)ppend? "
msgstr ""

#: bpython/repl.py:825
msgid "overwrite"
msgstr ""

#: bpython/repl.py:827
msgid "append"
msgstr ""

#: bpython/repl.py:839 bpython/repl.py:1143
#, python-format
msgid "Error writing file '%s': %s"
msgstr ""

#: bpython/repl.py:841
#, python-format
msgid "Saved to %s."
msgstr ""

#: bpython/repl.py:847
msgid "No clipboard available."
msgstr ""

#: bpython/repl.py:854
msgid "Could not copy to clipboard."
msgstr ""

#: bpython/repl.py:856
msgid "Copied content to clipboard."
msgstr ""

#: bpython/repl.py:865
msgid "Pastebin buffer? (y/N) "
msgstr ""

#: bpython/repl.py:867
msgid "Pastebin aborted."
msgstr ""

#: bpython/repl.py:875
#, python-format
msgid "Duplicate pastebin. Previous URL: %s. Removal URL: %s"
msgstr ""

#: bpython/repl.py:881
msgid "Posting data to pastebin..."
msgstr ""

#: bpython/repl.py:885
#, python-format
msgid "Upload failed: %s"
msgstr ""

#: bpython/repl.py:894
#, python-format
msgid "Pastebin URL: %s - Removal URL: %s"
msgstr ""

#: bpython/repl.py:899
#, python-format
msgid "Pastebin URL: %s"
msgstr ""

#: bpython/repl.py:937
#, python-format
msgid "Undo how many lines? (Undo will take up to ~%.1f seconds) [1]"
msgstr ""

#: bpython/repl.py:945 bpython/repl.py:949
msgid "Undo canceled"
msgstr ""

#: bpython/repl.py:952
#, python-format
msgid "Undoing %d line... (est. %.1f seconds)"
msgid_plural "Undoing %d lines... (est. %.1f seconds)"
msgstr[0] ""
msgstr[1] ""

#: bpython/repl.py:1128
msgid "Config file does not exist - create new from default? (y/N)"
msgstr ""

#: bpython/repl.py:1153
msgid "bpython config file edited. Restart bpython for changes to take effect."
msgstr ""

#: bpython/repl.py:1158
#, python-format
msgid "Error editing config file: %s"
msgstr ""

#: bpython/urwid.py:606
#, python-format
msgid " <%s> Rewind  <%s> Save  <%s> Pastebin  <%s> Pager  <%s> Show Source "
msgstr ""
" <%s> Rewind  <%s> Salva  <%s> Pastebin  <%s> Pager  <%s> Mostra el "
"código fuente"

#: bpython/urwid.py:1116
msgid "Run twisted reactor."
msgstr ""

#: bpython/urwid.py:1121
msgid "Select specific reactor (see --help-reactors). Implies --twisted."
msgstr ""

#: bpython/urwid.py:1129
msgid "List available reactors for -r."
msgstr ""

#: bpython/urwid.py:1134
msgid ""
"twistd plugin to run (use twistd for a list). Use \"--\" to pass further "
"options to the plugin."
msgstr ""

#: bpython/urwid.py:1143
msgid "Port to run an eval server on (forces Twisted)."
msgstr ""

#: bpython/urwid.py:1337
msgid ""
"WARNING: You are using `bpython-urwid`, the urwid backend for `bpython`. "
"This backend has been deprecated in version 0.19 and might disappear in a"
" future version."
msgstr ""

#: bpython/curtsiesfrontend/repl.py:339
msgid "Welcome to bpython!"
msgstr ""

#: bpython/curtsiesfrontend/repl.py:341
#, python-format
msgid "Press <%s> for help."
msgstr ""

#: bpython/curtsiesfrontend/repl.py:681
#, python-format
msgid "Executing PYTHONSTARTUP failed: %s"
msgstr ""

#: bpython/curtsiesfrontend/repl.py:698
#, python-format
msgid "Reloaded at %s because %s modified."
msgstr ""

#: bpython/curtsiesfrontend/repl.py:1008
msgid "Session not reevaluated because it was not edited"
msgstr ""

#: bpython/curtsiesfrontend/repl.py:1023
msgid "Session not reevaluated because saved file was blank"
msgstr ""

#: bpython/curtsiesfrontend/repl.py:1033
msgid "Session edited and reevaluated"
msgstr ""

#: bpython/curtsiesfrontend/repl.py:1044
#, python-format
msgid "Reloaded at %s by user."
msgstr ""

#: bpython/curtsiesfrontend/repl.py:1050
msgid "Auto-reloading deactivated."
msgstr ""

#: bpython/curtsiesfrontend/repl.py:1055
msgid "Auto-reloading active, watching for file changes..."
msgstr ""

#: bpython/curtsiesfrontend/repl.py:1061
msgid "Auto-reloading not available because watchdog not installed."
msgstr ""

#: bpython/curtsiesfrontend/repl.py:2011
msgid ""
"\n"
"Thanks for using bpython!\n"
"\n"
"See http://bpython-interpreter.org/ for more information and http://docs"
".bpython-interpreter.org/ for docs.\n"
"Please report issues at https://github.com/bpython/bpython/issues\n"
"\n"
"Features:\n"
"Try using undo ({config.undo_key})!\n"
"Edit the current line ({config.edit_current_block_key}) or the entire "
"session ({config.external_editor_key}) in an external editor. (currently "
"{config.editor})\n"
"Save sessions ({config.save_key}) or post them to pastebins "
"({config.pastebin_key})! Current pastebin helper: "
"{config.pastebin_helper}\n"
"Reload all modules and rerun session ({config.reimport_key}) to test out "
"changes to a module.\n"
"Toggle auto-reload mode ({config.toggle_file_watch_key}) to re-execute "
"the current session when a module you've imported is modified.\n"
"\n"
"bpython -i your_script.py runs a file in interactive mode\n"
"bpython -t your_script.py pastes the contents of a file into the session\n"
"\n"
"A config file at {config.config_path} customizes keys and behavior of "
"bpython.\n"
"You can also set which pastebin helper and which external editor to use.\n"
"See {example_config_url} for an example config file.\n"
"Press {config.edit_config_key} to edit this config file.\n"
msgstr ""
