# Supplementary material for: The impact of supply chain management on a company’s operation and decision based on the multidimensional data analysis of upstream and downstream industry market states
Source: PeerJ Comput Sci. 2023 Jun 13;9:e1369. doi: 10.7717/peerj-cs.1369 (PMC10280593; doi:10.7717/peerj-cs.1369)
Supplement: Supplemental Information 2 [file peerj-cs-09-1369-s002.zip › ┤·┬δ/bpython/urwid.py]

# The MIT License
#
# Copyright (c) 2010-2011 Marien Zwart
#
# Permission is hereby granted, free of charge, to any person obtaining a copy
# of this software and associated documentation files (the "Software"), to deal
# in the Software without restriction, including without limitation the rights
# to use, copy, modify, merge, publish, distribute, sublicense, and/or sell
# copies of the Software, and to permit persons to whom the Software is
# furnished to do so, subject to the following conditions:
#
# The above copyright notice and this permission notice shall be included in
# all copies or substantial portions of the Software.
#
# THE SOFTWARE IS PROVIDED "AS IS", WITHOUT WARRANTY OF ANY KIND, EXPRESS OR
# IMPLIED, INCLUDING BUT NOT LIMITED TO THE WARRANTIES OF MERCHANTABILITY,
# FITNESS FOR A PARTICULAR PURPOSE AND NONINFRINGEMENT. IN NO EVENT SHALL THE
# AUTHORS OR COPYRIGHT HOLDERS BE LIABLE FOR ANY CLAIM, DAMAGES OR OTHER
# LIABILITY, WHETHER IN AN ACTION OF CONTRACT, TORT OR OTHERWISE, ARISING FROM,
# OUT OF OR IN CONNECTION WITH THE SOFTWARE OR THE USE OR OTHER DEALINGS IN
# THE SOFTWARE.

# This whole file typing TODO
# type: ignore

"""bpython backend based on Urwid.

Based on Urwid 0.9.9.

This steals many things from bpython's "cli" backend.

This is still *VERY* rough.
"""

import sys
import os
import time
import locale
import signal
import urwid
from typing import Optional

from . import args as bpargs, repl, translations
from .formatter import theme_map
from .translations import _
from .keys import urwid_key_dispatch as key_dispatch

# Urwid colors are:
# 'black', 'dark red', 'dark green', 'brown', 'dark blue',
# 'dark magenta', 'dark cyan', 'light gray', 'dark gray',
# 'light red', 'light green', 'yellow', 'light blue',
# 'light magenta', 'light cyan', 'white'
# and bpython has:
# blacK, Red, Green, Yellow, Blue, Magenta, Cyan, White, Default

COLORMAP = {
    "k": "black",
    "r": "dark red",  # or light red?
    "g": "dark green",  # or light green?
    "y": "yellow",
    "b": "dark blue",  # or light blue?
    "m": "dark magenta",  # or light magenta?
    "c": "dark cyan",  # or light cyan?
    "w": "white",
    "d": "default",
}


try:
    from twisted.internet import protocol
    from twisted.protocols import basic
except ImportError:
    pass
else:

    class EvalProtocol(basic.LineOnlyReceiver):

        delimiter = "\n"

        def __init__(self, myrepl):
            self.repl = myrepl

        def lineReceived(self, line):
            # HACK!
            # TODO: deal with encoding issues here...
            self.repl.main_loop.process_input(line)
            self.repl.main_loop.process_input(["enter"])

    class EvalFactory(protocol.ServerFactory):
        def __init__(self, myrepl):
            self.repl = myrepl

        def buildProtocol(self, addr):
            return EvalProtocol(self.repl)


# If Twisted is not available urwid has no TwistedEventLoop attribute.
# Code below will try to import reactor before using TwistedEventLoop.
# I assume TwistedEventLoop will be available if that import succeeds.
if urwid.VERSION < (1, 0, 0) and hasattr(urwid, "TwistedEventLoop"):

    class TwistedEventLoop(urwid.TwistedEventLoop):

        """TwistedEventLoop modified to properly stop the reactor.

        urwid 0.9.9 and 0.9.9.1 crash the reactor on ExitMainLoop instead
        of stopping it. One obvious way this breaks is if anything used
        the reactor's thread pool: that thread pool is not shut down if
        the reactor is not stopped, which means python hangs on exit
        (joining the non-daemon threadpool threads that never exit). And
        the default resolver is the ThreadedResolver, so if we looked up
        any names we hang on exit. That is bad enough that we hack up
        urwid a bit here to exit properly.
        """

        def handle_exit(self, f):
            def wrapper(*args, **kwargs):
                try:
                    return f(*args, **kwargs)
                except urwid.ExitMainLoop:
                    # This is our change.
                    self.reactor.stop()
                except:
                    # This is the same as in urwid.
                    # We are obviously not supposed to ever hit this.
                    print(sys.exc_info())
                    self._exc_info = sys.exc_info()
                    self.reactor.crash()

            return wrapper

else:
    TwistedEventLoop = getattr(urwid, "TwistedEventLoop", None)


class StatusbarEdit(urwid.Edit):
    """Wrapper around urwid.Edit used for the prompt in Statusbar.

    This class only adds a single signal that is emitted if the user presses
    Enter."""

    signals = urwid.Edit.signals + ["prompt_enter"]

    def __init__(self, *args, **kwargs):
        self.single = False
        super().__init__(*args, **kwargs)

    def keypress(self, size, key):
        if self.single:
            urwid.emit_signal(self, "prompt_enter", self, key)
        elif key == "enter":
            urwid.emit_signal(self, "prompt_enter", self, self.get_edit_text())
        else:
            return super().keypress(size, key)


urwid.register_signal(StatusbarEdit, "prompt_enter")


class Statusbar:
    """Statusbar object, ripped off from bpython.cli.

    This class provides the status bar at the bottom of the screen.
    It has message() and prompt() methods for user interactivity, as
    well as settext() and clear() methods for changing its appearance.

    The check() method needs to be called repeatedly if the statusbar is
    going to be aware of when it should update its display after a message()
    has been called (it'll display for a couple of seconds and then disappear).

    It should be called as:
        foo = Statusbar('Initial text to display')
    or, for a blank statusbar:
        foo = Statusbar()

    The "widget" attribute is an urwid widget.
    """

    signals = ["prompt_result"]

    def __init__(self, config, s=None, main_loop=None):
        self.config = config
        self.timer = None
        self.main_loop = main_loop
        self.s = s or ""

        self.text = urwid.Text(("main", self.s))
        # use wrap mode 'clip' to just cut off at the end of line
        self.text.set_wrap_mode("clip")

        self.edit = StatusbarEdit(("main", ""))
        urwid.connect_signal(self.edit, "prompt_enter", self._on_prompt_enter)

        self.widget = urwid.Columns([self.text, self.edit])

    def _check(self, callback, userdata=None):
        """This is the method is called from the timer to reset the status bar."""
        self.timer = None
        self.settext(self.s)

    def message(self, s, n=3):
        """Display a message for a short n seconds on the statusbar and return
        it to its original state."""

        self.settext(s)
        self.timer = self.main_loop.set_alarm_in(n, self._check)

    def _reset_timer(self):
        """Reset the timer from message."""
        if self.timer is not None:
            self.main_loop.remove_alarm(self.timer)
            self.timer = None

    def prompt(self, s=None, single=False):
        """Prompt the user for some input (with the optional prompt 's'). After
        the user hit enter the signal 'prompt_result' will be emitted and the
        status bar will be reset. If single is True, the first keypress will be
        returned."""

        self._reset_timer()

        self.edit.single = single
        self.edit.set_caption(("main", s or "?"))
        self.edit.set_edit_text("")
        # hide the text and display the edit widget
        if self.edit not in self.widget.widget_list:
            self.widget.widget_list.append(self.edit)
        if self.text in self.widget.widget_list:
            self.widget.widget_list.remove(self.text)
        self.widget.set_focus_column(0)

    def settext(self, s, permanent=False):
        """Set the text on the status bar to a new value. If permanent is True,
        the new value will be permanent. If that status bar is in prompt mode,
        the prompt will be aborted."""

        self._reset_timer()

        # hide the edit and display the text widget
        if self.edit in self.widget.widget_list:
            self.widget.widget_list.remove(self.edit)
        if self.text not in self.widget.widget_list:
            self.widget.widget_list.append(self.text)

        self.text.set_text(("main", s))
        if permanent:
            self.s = s

    def clear(self):
        """Clear the status bar."""
        self.settext("")

    def _on_prompt_enter(self, edit, new_text):
        """Reset the statusbar and pass the input from the prompt to the caller
        via 'prompt_result'."""
        self.settext(self.s)
        urwid.emit_signal(self, "prompt_result", new_text)


urwid.register_signal(Statusbar, "prompt_result")


def decoding_input_filter(keys, raw):
    """Input filter for urwid which decodes each key with the locale's
    preferred encoding.'"""
    encoding = locale.getpreferredencoding()
    converted_keys = list()
    for key in keys:
        if isinstance(key, str):
            converted_keys.append(key.decode(encoding))
        else:
            converted_keys.append(key)
    return converted_keys


def format_tokens(tokensource):
    for token, text in tokensource:
        if text == "\n":
            continue

        # TODO: something about inversing Parenthesis
        while token not in theme_map:
            token = token.parent
        yield (theme_map[token], text)


class BPythonEdit(urwid.Edit):
    """Customized editor *very* tightly interwoven with URWIDRepl.

    Changes include:

    - The edit text supports markup, not just the caption.
      This works by calling set_edit_markup from the change event
      as well as whenever markup changes while text does not.

    - The widget can be made readonly, which currently just means
      it is no longer selectable and stops drawing the cursor.

      This is currently a one-way operation, but that is just because
      I only need and test the readwrite->readonly transition.

    - move_cursor_to_coords is ignored
      (except for internal calls from keypress or mouse_event).

    - arrow up/down are ignored.

    - an "edit-pos-changed" signal is emitted when edit_pos changes.
    """

    signals = ["edit-pos-changed"]

    def __init__(self, config, *args, **kwargs):
        self._bpy_text = ""
        self._bpy_attr = []
        self._bpy_selectable = True
        self._bpy_may_move_cursor = False
        self.config = config
        self.tab_length = config.tab_length
        super().__init__(*args, **kwargs)

    def set_edit_pos(self, pos):
        super().set_edit_pos(pos)
        self._emit("edit-pos-changed", self.edit_pos)

    def get_edit_pos(self):
        return self._edit_pos

    edit_pos = property(get_edit_pos, set_edit_pos)

    def make_readonly(self):
        self._bpy_selectable = False
        # This is necessary to prevent the listbox we are in getting
        # fresh cursor coords of None from get_cursor_coords
        # immediately after we go readonly and then getting a cached
        # canvas that still has the cursor set. It spots that
        # inconsistency and raises.
        self._invalidate()

    def set_edit_markup(self, markup):
        """Call this when markup changes but the underlying text does not.

        You should arrange for this to be called from the 'change' signal.
        """
        if markup:
            self._bpy_text, self._bpy_attr = urwid.decompose_tagmarkup(markup)
        else:
            # decompose_tagmarkup in some urwids fails on the empty list
            self._bpy_text, self._bpy_attr = "", []
        # This is redundant when we're called off the 'change' signal.
        # I'm assuming this is cheap, making that ok.
        self._invalidate()

    def get_text(self):
        return self._caption + self._bpy_text, self._attrib + self._bpy_attr

    def selectable(self):
        return self._bpy_selectable

    def get_cursor_coords(self, *args, **kwargs):
        # urwid gets confused if a nonselectable widget has a cursor position.
        if not self._bpy_selectable:
            return None
        return super().get_cursor_coords(*args, **kwargs)

    def render(self, size, focus=False):
        # XXX I do not want to have to do this, but listbox gets confused
        # if I do not (getting None out of get_cursor_coords because
        # we just became unselectable, then having this render a cursor)
        if not self._bpy_selectable:
            focus = False
        return super().render(size, focus=focus)

    def get_pref_col(self, size):
        # Need to make this deal with us being nonselectable
        if not self._bpy_selectable:
            return "left"
        return super().get_pref_col(size)

    def move_cursor_to_coords(self, *args):
        if self._bpy_may_move_cursor:
            return super().move_cursor_to_coords(*args)
        return False

    def keypress(self, size, key):
        if urwid.command_map[key] in ("cursor up", "cursor down"):
            # Do not handle up/down arrow, leave them for the repl.
            return key

        self._bpy_may_move_cursor = True
        try:
            if urwid.command_map[key] == "cursor max left":
                self.edit_pos = 0
            elif urwid.command_map[key] == "cursor max right":
                self.edit_pos = len(self.get_edit_text())
            elif urwid.command_map[key] == "clear word":
                # ^w
                if self.edit_pos == 0:
                    return
                line = self.get_edit_text()
                # delete any space left of the cursor
                p = len(line[: self.edit_pos].strip())
                line = line[:p] + line[self.edit_pos :]
                # delete a full word
                np = line.rfind(" ", 0, p)
                if np == -1:
                    line = line[p:]
                    np = 0
                else:
                    line = line[:np] + line[p:]
                self.set_edit_text(line)
                self.edit_pos = np
            elif urwid.command_map[key] == "clear line":
                line = self.get_edit_text()
                self.set_edit_text(line[self.edit_pos :])
                self.edit_pos = 0
            elif key == "backspace":
                line = self.get_edit_text()
                cpos = len(line) - self.edit_pos
                if not (cpos or len(line) % self.tab_length or line.strip()):
                    self.set_edit_text(line[: -self.tab_length])
                else:
                    return super().keypress(size, key)
            else:
                # TODO: Add in specific keypress fetching code here
                return super().keypress(size, key)
            return None
        finally:
            self._bpy_may_move_cursor = False

    def mouse_event(self, *args):
        self._bpy_may_move_cursor = True
        try:
            return super().mouse_event(*args)
        finally:
            self._bpy_may_move_cursor = False


class BPythonListBox(urwid.ListBox):
    """Like `urwid.ListBox`, except that it does not eat up and
    down keys.
    """

    def keypress(self, size, key):
        if key not in ("up", "down"):
            return urwid.ListBox.keypress(self, size, key)
        return key


class Tooltip(urwid.BoxWidget):
    """Container inspired by Overlay to position our tooltip.

    bottom_w should be a BoxWidget.
    The top window currently has to be a listbox to support shrinkwrapping.

    This passes keyboard events to the bottom instead of the top window.

    It also positions the top window relative to the cursor position
    from the bottom window and hides it if there is no cursor.
    """

    def __init__(self, bottom_w, listbox):
        super().__init__()

        self.bottom_w = bottom_w
        self.listbox = listbox
        # TODO: this linebox should use the 'main' color.
        self.top_w = urwid.LineBox(listbox)
        self.tooltip_focus = False

    def selectable(self):
        return self.bottom_w.selectable()

    def keypress(self, size, key):
        return self.bottom_w.keypress(size, key)

    def mouse_event(self, size, event, button, col, row, focus):
        # TODO: pass to top widget if visible and inside it.
        if not hasattr(self.bottom_w, "mouse_event"):
            return False

        return self.bottom_w.mouse_event(size, event, button, col, row, focus)

    def get_cursor_coords(self, size):
        return self.bottom_w.get_cursor_coords(size)

    def render(self, size, focus=False):
        maxcol, maxrow = size
        bottom_c = self.bottom_w.render(size, focus)
        cursor = bottom_c.cursor
        if not cursor:
            # Hide the tooltip if there is no cursor.
            return bottom_c

        cursor_x, cursor_y = cursor
        if cursor_y * 2 < maxrow:
            # Cursor is in the top half. Tooltip goes below it:
            y = cursor_y + 1
            rows = maxrow - y
        else:
            # Cursor is in the bottom half. Tooltip fills the area above:
            y = 0
            rows = cursor_y

        # HACK: shrink-wrap the tooltip. This is ugly in multiple ways:
        # - It only works on a listbox.
        # - It assumes the wrapping LineBox eats one char on each edge.
        # - It is a loop.
        #   (ideally it would check how much free space there is,
        #   instead of repeatedly trying smaller sizes)
        while "bottom" in self.listbox.ends_visible((maxcol - 2, rows - 3)):
            rows -= 1

        # If we're displaying above the cursor move the top edge down:
        if not y:
            y = cursor_y - rows

        # Render *both* windows focused. This is probably not normal in urwid,
        # but it works nicely.
        top_c = self.top_w.render((maxcol, rows), focus and self.tooltip_focus)

        combi_c = urwid.CanvasOverlay(top_c, bottom_c, 0, y)
        # Use the cursor coordinates from the bottom canvas.
        canvas = urwid.CompositeCanvas(combi_c)
        canvas.cursor = cursor
        return canvas


class URWIDInteraction(repl.Interaction):
    def __init__(self, config, statusbar, frame):
        super().__init__(config)
        self.statusbar = statusbar
        self.frame = frame
        urwid.connect_signal(statusbar, "prompt_result", self._prompt_result)
        self.callback = None

    def confirm(self, q, callback):
        """Ask for yes or no and call callback to return the result"""

        def callback_wrapper(result):
            callback(result.lower() in (_("y"), _("yes")))

        self.prompt(q, callback_wrapper, single=True)

    def notify(self, s, n=10, wait_for_keypress=False):
        return self.statusbar.message(s, n)

    def prompt(self, s, callback=None, single=False):
        """Prompt the user for input. The result will be returned via calling
        callback. Note that there can only be one prompt active. But the
        callback can already start a new prompt."""

        if self.callback is not None:
            raise Exception("Prompt already in progress")

        self.callback = callback
        self.statusbar.prompt(s, single=single)
        self.frame.set_focus("footer")

    def _prompt_result(self, text):
        self.frame.set_focus("body")
        if self.callback is not None:
            # The callback might want to start another prompt, so reset it
            # before calling the callback.
            callback = self.callback
            self.callback = None
            callback(text)

    def file_prompt(self, s: str) -> Optional[str]:
        raise NotImplementedError


class URWIDRepl(repl.Repl):

    _time_between_redraws = 0.05  # seconds

    def __init__(self, event_loop, palette, interpreter, config):
        super().__init__(interpreter, config)

        self._redraw_handle = None
        self._redraw_pending = False
        self._redraw_time = 0

        self.listbox = BPythonListBox(urwid.SimpleListWalker([]))

        self.tooltip = urwid.ListBox(urwid.SimpleListWalker([]))
        self.tooltip.grid = None
        self.overlay = Tooltip(self.listbox, self.tooltip)
        self.stdout_hist = ""  # native str (unicode in Py3)

        self.frame = urwid.Frame(self.overlay)

        if urwid.get_encoding_mode() == "narrow":
            input_filter = decoding_input_filter
        else:
            input_filter = None

        # This constructs a raw_display.Screen, which nabs sys.stdin/out.
        self.main_loop = urwid.MainLoop(
            self.frame,
            palette,
            event_loop=event_loop,
            unhandled_input=self.handle_input,
            input_filter=input_filter,
            handle_mouse=False,
        )

        # String is straight from bpython.cli
        self.statusbar = Statusbar(
            config,
            _(
                " <%s> Rewind  <%s> Save  <%s> Pastebin "
                " <%s> Pager  <%s> Show Source "
            )
            % (
                config.undo_key,
                config.save_key,
                config.pastebin_key,
                config.last_output_key,
                config.show_source_key,
            ),
            self.main_loop,
        )
        self.frame.set_footer(self.statusbar.widget)
        self.interact = URWIDInteraction(
            self.config, self.statusbar, self.frame
        )

        self.edits = []
        self.edit = None
        self.current_output = None
        self._completion_update_suppressed = False

        # Bulletproof: this is a value extract_exit_value accepts.
        self.exit_value = ()

        load_urwid_command_map(config)

    # Subclasses of Repl need to implement echo, current_line, cw
    def echo(self, orig_s):
        s = orig_s.rstrip("\n")
        if s:
            if self.current_output is None:
                self.current_output = urwid.Text(("output", s))
                if self.edit is None:
                    self.listbox.body.append(self.current_output)
                    # Focus the widget we just added to force the
                    # listbox to scroll. This causes output to scroll
                    # if the user runs a blocking call that prints
                    # more than a screenful, instead of staying
                    # scrolled to the previous input line and then
                    # jumping to the bottom when done.
                    self.listbox.set_focus(len(self.listbox.body) - 1)
                else:
                    self.listbox.body.insert(-1, self.current_output)
                    # The edit widget should be focused and *stay* focused.
                    # XXX TODO: make sure the cursor stays in the same spot.
                    self.listbox.set_focus(len(self.listbox.body) - 1)
            else:
                # XXX this assumes this all has "output" markup applied.
                self.current_output.set_text(
                    ("output", self.current_output.text + s)
                )
        if orig_s.endswith("\n"):
            self.current_output = None

        # If we hit this repeatedly in a loop the redraw is rather
        # slow (testcase: pprint(__builtins__). So if we have recently
        # drawn the screen already schedule a call in the future.
        #
        # Unfortunately we may hit this function repeatedly through a
        # blocking call triggered by the user, in which case our
        # timeout will not run timely as we do not return to urwid's
        # eventloop. So we manually check if our timeout has long
        # since expired, and redraw synchronously if it has.
        if self._redraw_handle is None:
            self.main_loop.draw_screen()

            def maybe_redraw(loop, self):
                if self._redraw_pending:
                    loop.draw_screen()
                    self._redraw_pending = False

                self._redraw_handle = None

            self._redraw_handle = self.main_loop.set_alarm_in(
                self._time_between_redraws, maybe_redraw, self
            )
            self._redraw_time = time.time()
        else:
            self._redraw_pending = True
            now = time.time()
            if now - self._redraw_time > 2 * self._time_between_redraws:
                # The timeout is well past expired, assume we're
                # blocked and redraw synchronously.
                self.main_loop.draw_screen()
                self._redraw_time = now

    def _get_current_line(self):
        if self.edit is None:
            return ""
        return self.edit.get_edit_text()

    def _set_current_line(self, line):
        self.edit.set_edit_text(line)

    current_line = property(
        _get_current_line,
        _set_current_line,
        None,
        "Return the current line (the one the cursor is in).",
    )

    def cw(self):
        """Return the current word (incomplete word left of cursor)."""
        if self.edit is None:
            return

        pos = self.edit.edit_pos
        text = self.edit.get_edit_text()
        if pos != len(text):
            # Disable autocomplete if not at end of line, like cli does.
            return

        # Stolen from cli. TODO: clean up and split out.
        if not text or (not text[-1].isalnum() and text[-1] not in (".", "_")):
            return

        # Seek backwards in text for the first non-identifier char:
        for i, c in enumerate(reversed(text)):
            if not c.isalnum() and c not in (".", "_"):
                break
        else:
            # No non-identifiers, return everything.
            return text
        # Return everything to the right of the non-identifier.
        return text[-i:]

    @property
    def cpos(self):
        if self.edit is not None:
            return len(self.current_line) - self.edit.edit_pos
        return 0

    def _get_cursor_offset(self):
        return self.edit.edit_pos

    def _set_cursor_offset(self, offset):
        self.edit.edit_pos = offset

    cursor_offset = property(
        _get_cursor_offset,
        _set_cursor_offset,
        None,
        "The cursor offset from the beginning of the line",
    )

    def _populate_completion(self):
        widget_list = self.tooltip.body
        while widget_list:
            widget_list.pop()
        # This is just me flailing around wildly. TODO: actually write.
        if self.complete():
            if self.funcprops:
                # This is mostly just stolen from the cli module.
                func_name = self.funcprops.func
                args = self.funcprops.argspec.args
                is_bound = self.funcprops.is_bound_method
                in_arg = self.arg_pos
                varargs = self.funcprops.argspec.varargs
                varkw = self.funcprops.argspec.varkwargs
                defaults = self.funcprops.argspec.defaults
                kwonly = self.funcprops.argspec.kwonly
                kwonly_defaults = self.funcprops.argspec.kwonly_defaults or {}
                markup = [("bold name", func_name), ("name", ": (")]

                # the isinstance checks if we're in a positional arg
                # (instead of a keyword arg), I think
                if is_bound and isinstance(in_arg, int):
                    in_arg += 1

                # bpython.cli checks if this goes off the edge and
                # does clever wrapping. I do not (yet).
                for k, i in enumerate(args):
                    if defaults and k + 1 > len(args) - len(defaults):
                        kw = repr(defaults[k - (len(args) - len(defaults))])
                    else:
                        kw = None

                    if not k and str(i) == "self":
                        color = "name"
                    else:
                        color = "token"

                    if k == in_arg or i == in_arg:
                        color = "bold " + color

                    markup.append((color, str(i)))
                    if kw is not None:
                        markup.extend([("punctuation", "="), ("token", kw)])
                    if k != len(args) - 1:
                        markup.append(("punctuation", ", "))

                if varargs:
                    if args:
                        markup.append(("punctuation", ", "))
                    markup.append(("token", "*" + varargs))

                if kwonly:
                    if not varargs:
                        if args:
                            markup.append(("punctuation", ", "))
                        markup.append(("punctuation", "*"))
                    for arg in kwonly:
                        if arg == in_arg:
                            color = "bold token"
                        else:
                            color = "token"
                        markup.extend([("punctuation", ", "), (color, arg)])
                        if arg in kwonly_defaults:
                            markup.extend(
                                [
                                    ("punctuation", "="),
                                    ("token", repr(kwonly_defaults[arg])),
                                ]
                            )

                if varkw:
                    if args or varargs or kwonly:
                        markup.append(("punctuation", ", "))
                    markup.append(("token", "**" + varkw))
                markup.append(("punctuation", ")"))
                widget_list.append(urwid.Text(markup))
            if self.matches_iter.matches:
                attr_map = {}
                focus_map = {"main": "operator"}
                texts = [
                    urwid.AttrMap(
                        urwid.Text(("main", match)), attr_map, focus_map
                    )
                    for match in self.matches_iter.matches
                ]
                width = max(text.original_widget.pack()[0] for text in texts)
                gridflow = urwid.GridFlow(texts, width, 1, 0, "left")
                widget_list.append(gridflow)
                self.tooltip.grid = gridflow
                self.overlay.tooltip_focus = False
            else:
                self.tooltip.grid = None
            self.frame.body = self.overlay
        else:
            self.frame.body = self.listbox
            self.tooltip.grid = None

        if self.docstring:
            # TODO: use self.format_docstring? needs a width/height...
            docstring = self.docstring
            widget_list.append(urwid.Text(("comment", docstring)))

    def reprint_line(self, lineno, tokens):
        edit = self.edits[-len(self.buffer) + lineno - 1]
        edit.set_edit_markup(list(format_tokens(tokens)))

    def getstdout(self):
        """This method returns the 'spoofed' stdout buffer, for writing to a
        file or sending to a pastebin or whatever."""

        return self.stdout_hist + "\n"

    def ask_confirmation(self, q):
        """Ask for yes or no and return boolean"""
        try:
            reply = self.statusbar.prompt(q)
        except ValueError:
            return False

        return reply.lower() in ("y", "yes")

    def reevaluate(self):
        """Clear the buffer, redraw the screen and re-evaluate the history"""

        self.evaluating = True
        self.stdout_hist = ""
        self.f_string = ""
        self.buffer = []
        self.scr.erase()
        # Set cursor position to -1 to prevent paren matching
        self.cpos = -1

        self.prompt(False)

        self.iy, self.ix = self.scr.getyx()
        for line in self.history:
            self.stdout_hist += line + "\n"
            self.print_line(line)
            # I decided it was easier to just do this manually
            # than to make the print_line and history stuff more flexible.
            self.scr.addstr("\n")
            more = self.push(line)
            self.prompt(more)
            self.iy, self.ix = self.scr.getyx()

        self.cpos = 0
        indent = repl.next_indentation(self.s, self.config.tab_length)
        self.s = ""
        self.scr.refresh()

        if self.buffer:
            for unused in range(indent):
                self.tab()

        self.evaluating = False
        # map(self.push, self.history)
        # ^-- That's how simple this method was at first :(

    def write(self, s):
        """For overriding stdout defaults"""
        if "\x04" in s:
            for block in s.split("\x04"):
                self.write(block)
            return
        if s.rstrip() and "\x03" in s:
            t = s.split("\x03")[1]
        else:
            t = s

        if not self.stdout_hist:
            self.stdout_hist = t
        else:
            self.stdout_hist += t

        self.echo(s)

    def push(self, s, insert_into_history=True):
        # Restore the original SIGINT handler. This is needed to be able
        # to break out of infinite loops. If the interpreter itself
        # sees this it prints 'KeyboardInterrupt' and returns (good).
        orig_handler = signal.getsignal(signal.SIGINT)
        signal.signal(signal.SIGINT, signal.default_int_handler)
        # Pretty blindly adapted from bpython.cli
        try:
            return super().push(s, insert_into_history)
        except SystemExit as e:
            self.exit_value = e.args
            raise urwid.ExitMainLoop()
        except KeyboardInterrupt:
            # KeyboardInterrupt happened between the except block around
            # user code execution and this code. This should be rare,
            # but make sure to not kill bpython here, so leaning on
            # ctrl+c to kill buggy code running inside bpython is safe.
            self.keyboard_interrupt()
        finally:
            signal.signal(signal.SIGINT, orig_handler)

    def start(self):
        self.prompt(False)

    def keyboard_interrupt(self):
        # If the user is currently editing, interrupt him. This
        # mirrors what the regular python REPL does.
        if self.edit is not None:
            # XXX this is a lot of code, and I am not sure it is
            # actually enough code. Needs some testing.
            self.edit.make_readonly()
            self.edit = None
            self.buffer = []
            self.echo("KeyboardInterrupt")
            self.prompt(False)
        else:
            # I do not quite remember if this is reachable, but let's
            # be safe.
            self.echo("KeyboardInterrupt")

    def prompt(self, more):
        # Clear current output here, or output resulting from the
        # current prompt run will end up appended to the edit widget
        # sitting above this prompt:
        self.current_output = None
        # XXX is this the right place?
        self.rl_history.reset()

        # We need the caption to use unicode as urwid normalizes later
        # input to be the same type, using ascii as encoding. If the
        # caption is bytes this breaks typing non-ascii into bpython.
        if not more:
            caption = ("prompt", self.ps1)
            self.stdout_hist += self.ps1
        else:
            caption = ("prompt_more", self.ps2)
            self.stdout_hist += self.ps2
        self.edit = BPythonEdit(self.config, caption=caption)

        urwid.connect_signal(self.edit, "change", self.on_input_change)
        urwid.connect_signal(
            self.edit, "edit-pos-changed", self.on_edit_pos_changed
        )
        # Do this after connecting the change signal handler:
        self.edit.insert_text(4 * self.next_indentation() * " ")
        self.edits.append(self.edit)
        self.listbox.body.append(self.edit)
        self.listbox.set_focus(len(self.listbox.body) - 1)
        # Hide the tooltip
        self.frame.body = self.listbox

    def on_input_change(self, edit, text):
        # TODO: we get very confused here if "text" contains newlines,
        # so we cannot put our edit widget in multiline mode yet.
        # That is probably fixable...
        tokens = self.tokenize(text, False)
        edit.set_edit_markup(list(format_tokens(tokens)))
        if not self._completion_update_suppressed:
            # If we call this synchronously the get_edit_text() in repl.cw
            # still returns the old text...
            self.main_loop.set_alarm_in(
                0, lambda *args: self._populate_completion()
            )

    def on_edit_pos_changed(self, edit, position):
        """Gets called when the cursor position inside the edit changed.
        Rehighlight the current line because there might be a paren under
        the cursor now."""
        tokens = self.tokenize(self.current_line, False)
        edit.set_edit_markup(list(format_tokens(tokens)))

    def handle_input(self, event):
        # Since most of the input handling here should be handled in the edit
        # instead, we return here early if the edit doesn't have the focus.
        if self.frame.get_focus() != "body":
            return

        if event == "enter":
            inp = self.edit.get_edit_text()
            self.history.append(inp)
            self.edit.make_readonly()
            self.stdout_hist += inp
            self.stdout_hist += "\n"
            self.edit = None
            # This may take a while, so force a redraw first:
            self.main_loop.draw_screen()
            more = self.push(inp)
            self.prompt(more)
        elif event == "ctrl d":
            # ctrl+d on an empty line exits, otherwise deletes
            if self.edit is not None:
                if not self.edit.get_edit_text():
                    raise urwid.ExitMainLoop()
                else:
                    self.main_loop.process_input(["delete"])
        elif urwid.command_map[event] == "cursor up":
            # "back" from bpython.cli
            self.rl_history.enter(self.edit.get_edit_text())
            self.edit.set_edit_text("")
            self.edit.insert_text(self.rl_history.back())
        elif urwid.command_map[event] == "cursor down":
            # "fwd" from bpython.cli
            self.rl_history.enter(self.edit.get_edit_text())
            self.edit.set_edit_text("")
            self.edit.insert_text(self.rl_history.forward())
        elif urwid.command_map[event] == "next selectable":
            self.tab()
        elif urwid.command_map[event] == "prev selectable":
            self.tab(True)
        # else:
        #    self.echo(repr(event))

    def tab(self, back=False):
        """Process the tab key being hit.

        If the line is blank or has only whitespace: indent.

        If there is text before the cursor: cycle completions.

        If `back` is True cycle backwards through completions, and return
        instead of indenting.

        Returns True if the key was handled.
        """
        self._completion_update_suppressed = True
        try:
            # Heavily inspired by cli's tab.
            text = self.edit.get_edit_text()
            if not text.lstrip() and not back:
                x_pos = len(text) - self.cpos
                num_spaces = x_pos % self.config.tab_length
                if not num_spaces:
                    num_spaces = self.config.tab_length

                self.edit.insert_text(" " * num_spaces)
                return True

            if not self.matches_iter:
                self.complete(tab=True)
                cw = self.current_string() or self.cw()
                if not cw:
                    return True

            if self.matches_iter.is_cseq():
                cursor, text = self.matches_iter.substitute_cseq()
                self.edit.set_edit_text(text)
                self.edit.edit_pos = cursor
            elif self.matches_iter.matches:
                if back:
                    self.matches_iter.previous()
                else:
                    next(self.matches_iter)
                cursor, text = self.matches_iter.cur_line()
                self.edit.set_edit_text(text)
                self.edit.edit_pos = cursor
                self.overlay.tooltip_focus = True
                if self.tooltip.grid:
                    self.tooltip.grid.set_focus(self.matches_iter.index)
            return True
        finally:
            self._completion_update_suppressed = False


def main(args=None, locals_=None, banner=None):
    translations.init()

    def options_callback(group):
        group.add_argument(
            "--twisted",
            "-T",
            action="store_true",
            help=_("Run twisted reactor."),
        )
        group.add_argument(
            "--reactor",
            "-r",
            help=_(
                "Select specific reactor (see --help-reactors). "
                "Implies --twisted."
            ),
        )
        group.add_argument(
            "--help-reactors",
            action="store_true",
            help=_("List available reactors for -r."),
        )
        group.add_argument(
            "--plugin",
            "-p",
            help=_(
                "twistd plugin to run (use twistd for a list). "
                'Use "--" to pass further options to the plugin.'
            ),
        )
        group.add_argument(
            "--server",
            "-s",
            type=int,
            help=_("Port to run an eval server on (forces Twisted)."),
        )

    # TODO: maybe support displays other than raw_display?
    config, options, exec_args = bpargs.parse(
        args,
        (
            "Urwid options",
            None,
            options_callback,
        ),
    )

    if options.help_reactors:
        try:
            from twisted.application import reactors

            # Stolen from twisted.application.app (twistd).
            for r in reactors.getReactorTypes():
                print(f"    {r.shortName:<4}\t{r.description}")
        except ImportError:
            sys.stderr.write(
                "No reactors are available. Please install "
                "twisted for reactor support.\n"
            )
        return

    palette = [
        (
            name,
            COLORMAP[color.lower()],
            "default",
            "bold" if color.isupper() else "default",
        )
        for name, color in config.color_scheme.items()
    ]
    palette.extend(
        [
            ("bold " + name, color + ",bold", background, monochrome)
            for name, color, background, monochrome in palette
        ]
    )

    if options.server or options.plugin:
        options.twisted = True

    if options.reactor:
        try:
            from twisted.application import reactors
        except ImportError:
            sys.stderr.write(
                "No reactors are available. Please install "
                "twisted for reactor support.\n"
            )
            return
        try:
            # XXX why does this not just return the reactor it installed?
            reactor = reactors.installReactor(options.reactor)
            if reactor is None:
                from twisted.internet import reactor
        except reactors.NoSuchReactor:
            sys.stderr.write(f"Reactor {options.reactor} does not exist\n")
            return
        event_loop = TwistedEventLoop(reactor)
    elif options.twisted:
        try:
            from twisted.internet import reactor
        except ImportError:
            sys.stderr.write(
                "No reactors are available. Please install "
                "twisted for reactor support.\n"
            )
            return
        event_loop = TwistedEventLoop(reactor)
    else:
        # None, not urwid.SelectEventLoop(), to work with
        # screens that do not support external event loops.
        event_loop = None
    # TODO: there is also a glib event loop. Do we want that one?

    extend_locals = {}
    if options.plugin:
        try:
            from twisted import plugin
            from twisted.application import service
        except ImportError:
            sys.stderr.write(
                "No twisted plugins are available. Please install "
                "twisted for twisted plugin support.\n"
            )
            return

        for plug in plugin.getPlugins(service.IServiceMaker):
            if plug.tapname == options.plugin:
                break
        else:
            sys.stderr.write(f"Plugin {options.plugin} does not exist\n")
            return
        plugopts = plug.options()
        plugopts.parseOptions(exec_args)
        serv = plug.makeService(plugopts)
        extend_locals["service"] = serv
        reactor.callWhenRunning(serv.startService)
        exec_args = []
    interpreter = repl.Interpreter(locals_)
    # TODO: replace with something less hack-ish
    interpreter.locals.update(extend_locals)

    # This nabs sys.stdin/out via urwid.MainLoop
    myrepl = URWIDRepl(event_loop, palette, interpreter, config)

    if options.server:
        factory = EvalFactory(myrepl)
        reactor.listenTCP(options.server, factory, interface="127.0.0.1")

    if options.reactor:
        # Twisted sets a sigInt handler that stops the reactor unless
        # it sees a different custom signal handler.
        def sigint(*args):
            reactor.callFromThread(myrepl.keyboard_interrupt)

        signal.signal(signal.SIGINT, sigint)

    # Save stdin, stdout and stderr for later restoration
    orig_stdin = sys.stdin
    orig_stdout = sys.stdout
    orig_stderr = sys.stderr
    # urwid's screen start() and stop() calls currently hit sys.stdin
    # directly (via RealTerminal.tty_signal_keys), so start the screen
    # before swapping sys.std*, and swap them back before restoring
    # the screen. This also avoids crashes if our redirected sys.std*
    # are called before we get around to starting the mainloop
    # (urwid raises an exception if we try to draw to the screen
    # before starting it).

    def run_with_screen_before_mainloop():
        try:
            # Currently we just set this to None because I do not
            # expect code hitting stdin to work. For example: exit()
            # (not sys.exit, site.py's exit) tries to close sys.stdin,
            # which breaks urwid's shutdown. bpython.cli sets this to
            # a fake object that reads input through curses and
            # returns it. When using twisted I do not think we can do
            # that because sys.stdin.read and friends block, and we
            # cannot re-enter the reactor. If using urwid's own
            # mainloop we *might* be able to do something similar and
            # re-enter its mainloop.
            sys.stdin = None  # FakeStdin(myrepl)
            sys.stdout = myrepl
            sys.stderr = myrepl

            myrepl.main_loop.set_alarm_in(0, start)

            while True:
                try:
                    myrepl.main_loop.run()
                except KeyboardInterrupt:
                    # HACK: if we run under a twisted mainloop this should
                    # never happen: we have a SIGINT handler set.
                    # If we use the urwid select-based loop we just restart
                    # that loop if interrupted, instead of trying to cook
                    # up an equivalent to reactor.callFromThread (which
                    # is what our Twisted sigint handler does)
                    myrepl.main_loop.set_alarm_in(
                        0, lambda *args: myrepl.keyboard_interrupt()
                    )
                    continue
                break

        finally:
            sys.stdin = orig_stdin
            sys.stderr = orig_stderr
            sys.stdout = orig_stdout

    # This needs more thought. What needs to happen inside the mainloop?
    def start(main_loop, user_data):
        if exec_args:
            bpargs.exec_code(interpreter, exec_args)
            if not options.interactive:
                raise urwid.ExitMainLoop()
        if not exec_args:
            sys.path.insert(0, "")
            # this is CLIRepl.startup inlined.
            filename = os.environ.get("PYTHONSTARTUP")
            if filename and os.path.isfile(filename):
                with open(filename) as f:
                    interpreter.runsource(f.read(), filename, "exec")

        if banner is not None:
            myrepl.write(banner)
            myrepl.write("\n")

        # XXX these deprecation warnings need to go at some point
        myrepl.write(
            _(
                "WARNING: You are using `bpython-urwid`, the urwid backend for `bpython`. This backend has been deprecated in version 0.19 and might disappear in a future version."
            )
        )
        myrepl.write("\n")

        myrepl.start()

        # This bypasses main_loop.set_alarm_in because we must *not*
        # hit the draw_screen call (it's unnecessary and slow).
        def run_find_coroutine():
            if myrepl.module_gatherer.find_coroutine():
                main_loop.event_loop.alarm(0, run_find_coroutine)

        run_find_coroutine()

    myrepl.main_loop.screen.run_wrapper(run_with_screen_before_mainloop)

    if config.flush_output and not options.quiet:
        sys.stdout.write(myrepl.getstdout())
    if hasattr(sys.stdout, "flush"):
        sys.stdout.flush()
    return repl.extract_exit_value(myrepl.exit_value)


def load_urwid_command_map(config):
    urwid.command_map[key_dispatch[config.up_one_line_key]] = "cursor up"
    urwid.command_map[key_dispatch[config.down_one_line_key]] = "cursor down"
    urwid.command_map[key_dispatch["C-a"]] = "cursor max left"
    urwid.command_map[key_dispatch["C-e"]] = "cursor max right"
    urwid.command_map[key_dispatch[config.pastebin_key]] = "pastebin"
    urwid.command_map[key_dispatch["C-f"]] = "cursor right"
    urwid.command_map[key_dispatch["C-b"]] = "cursor left"
    urwid.command_map[key_dispatch["C-d"]] = "delete"
    urwid.command_map[key_dispatch[config.clear_word_key]] = "clear word"
    urwid.command_map[key_dispatch[config.clear_line_key]] = "clear line"


"""
            'clear_screen': 'C-l',
            'cut_to_buffer': 'C-k',
            'down_one_line': 'C-n',
            'exit': '',
            'last_output': 'F9',
            'pastebin': 'F8',
            'save': 'C-s',
            'show_source': 'F2',
            'suspend': 'C-z',
            'undo': 'C-r',
            'up_one_line': 'C-p',
            'yank_from_buffer': 'C-y'},
"""
if __name__ == "__main__":
    sys.exit(main())
