# Supplementary material for: The impact of supply chain management on a company’s operation and decision based on the multidimensional data analysis of upstream and downstream industry market states
Source: PeerJ Comput Sci. 2023 Jun 13;9:e1369. doi: 10.7717/peerj-cs.1369 (PMC10280593; doi:10.7717/peerj-cs.1369)
Supplement: Supplemental Information 2 [file peerj-cs-09-1369-s002.zip › ┤·┬δ/data/org.bpython-interpreter.bpython.desktop]

[Desktop Entry]
Icon=bpython
Name=bpython
Comment=A fancy interface to the python interpreter!
Exec=/usr/bin/bpython
Terminal=true
Type=Application
Categories=Development;Utility;ConsoleOnly;
StartupNotify=true
Keywords=Python;REPL;interpreter;
