# Supplementary material for: The impact of supply chain management on a company’s operation and decision based on the multidimensional data analysis of upstream and downstream industry market states
Source: PeerJ Comput Sci. 2023 Jun 13;9:e1369. doi: 10.7717/peerj-cs.1369 (PMC10280593; doi:10.7717/peerj-cs.1369)
Supplement: Supplemental Information 2 [file peerj-cs-09-1369-s002.zip › ┤·┬δ/data/org.bpython-interpreter.bpython.metainfo.xml]

<?xml version="1.0" encoding="UTF-8"?>
<!-- Copyright 2014-2018 bpython authors -->
<component type="desktop-application">
  <id>org.bpython-interpreter.bpython</id>
  <metadata_license>CC0-1.0</metadata_license>
  <project_license>MIT</project_license>
  <name>bpython interpreter</name>
  <summary>Fancy interface for the Python interpreter</summary>
  <description>
    <p>
      bpython is a fancy interface to the Python interpreter. It has the
      following features:
    </p>
    <ul>
      <li>In-line syntax highlighting.</li>
      <li>Readline-like autocomplete with suggestion displayed as you type.</li>
      <li>Expected parameter list for any Python function.</li>
      <li>"Rewind" function to pop the last line of code from memory and re-evaluate.</li>
      <li>Send the code you've entered off to a pastebin.</li>
      <li>Save the code you've entered to a file.</li>
      <li>Auto-indentation.</li>
    </ul>
  </description>
  <launchable type="desktop-id">org.bpython-interpreter.bpython.desktop</launchable>
  <url type="homepage">https://www.bpython-interpreter.org/</url>
  <url type="bugtracker">https://github.com/bpython/bpython/issues</url>
  <screenshots>
    <screenshot type="default">
      <image>https://bpython-interpreter.org/images/8.png</image>
    </screenshot>
    <screenshot>
      <image>https://bpython-interpreter.org/images/1.png</image>
    </screenshot>
    <screenshot>
      <image>https://bpython-interpreter.org/images/2.png</image>
    </screenshot>
    <screenshot>
      <image>https://bpython-interpreter.org/images/3.png</image>
    </screenshot>
    <screenshot>
      <image>https://bpython-interpreter.org/images/4.png</image>
    </screenshot>
    <screenshot>
      <image>https://bpython-interpreter.org/images/5.png</image>
    </screenshot>
    <screenshot>
      <image>https://bpython-interpreter.org/images/6.png</image>
    </screenshot>
    <screenshot>
      <image>https://bpython-interpreter.org/images/7.png</image>
    </screenshot>
  </screenshots>
  <update_contact>bpython@googlegroups.com</update_contact>
</component>
