# Supplementary material for: The impact of supply chain management on a company’s operation and decision based on the multidimensional data analysis of upstream and downstream industry market states
Source: PeerJ Comput Sci. 2023 Jun 13;9:e1369. doi: 10.7717/peerj-cs.1369 (PMC10280593; doi:10.7717/peerj-cs.1369)
Supplement: Supplemental Information 2 [file peerj-cs-09-1369-s002.zip › ┤·┬δ/doc/sphinx/source/authors.rst]

.. _authors:

Authors
=======
If you contributed to bpython and want to be on this list please find us
(:ref:`community`) and let us know!

.. include:: ../../../AUTHORS.rst
