# Supplementary material for: The impact of supply chain management on a company’s operation and decision based on the multidimensional data analysis of upstream and downstream industry market states
Source: PeerJ Comput Sci. 2023 Jun 13;9:e1369. doi: 10.7717/peerj-cs.1369 (PMC10280593; doi:10.7717/peerj-cs.1369)
Supplement: Supplemental Information 2 [file peerj-cs-09-1369-s002.zip › ┤·┬δ/doc/sphinx/source/bpaste.rst]

.. _bpaste:

bpaste
======
bpaste (http://bpaste.net) is the pastebin which we run for bpython. bpython is
configured by default to paste to this pastebin.

Removal
-------
If you want a paste removed from the pastebin you can use the removal link as
shown by bpython. Refer to https://bpaste.net/removal if you lost it.
