# Supplementary material for: The impact of supply chain management on a company’s operation and decision based on the multidimensional data analysis of upstream and downstream industry market states
Source: PeerJ Comput Sci. 2023 Jun 13;9:e1369. doi: 10.7717/peerj-cs.1369 (PMC10280593; doi:10.7717/peerj-cs.1369)
Supplement: Supplemental Information 2 [file peerj-cs-09-1369-s002.zip › ┤·┬δ/doc/sphinx/source/bpdb.rst]

.. _bpdb:

bpdb
====

To enable bpython support within pdb, start pdb with the following code:

.. code-block:: python

    import bpdb
    bpdb.set_trace()

This will drop you into bpdb instead of pdb, which works exactly like pdb except
that you can additionally start bpython at the current stack frame by issuing
the command `Bpython` or `B`.

You can exit bpython with `^d` to return to bpdb.
