# Supplementary material for: The impact of supply chain management on a company’s operation and decision based on the multidimensional data analysis of upstream and downstream industry market states
Source: PeerJ Comput Sci. 2023 Jun 13;9:e1369. doi: 10.7717/peerj-cs.1369 (PMC10280593; doi:10.7717/peerj-cs.1369)
Supplement: Supplemental Information 2 [file peerj-cs-09-1369-s002.zip › ┤·┬δ/doc/sphinx/source/configuration.rst]

.. _configuration:

Configuration
=============
You can edit the config file by pressing F3 (default). If a config file does not
exist you will asked if you would like to create a file. By default it will be
saved to ``$XDG_CONFIG_HOME/bpython/config`` [#f1]_.

.. include:: configuration-options.rst

.. :: Footnotes
.. [#f1] ``$XDG_CONFIG_HOME`` defaults to ``~/.config`` if not set.
