# Supplementary material for: The impact of supply chain management on a company’s operation and decision based on the multidimensional data analysis of upstream and downstream industry market states
Source: PeerJ Comput Sci. 2023 Jun 13;9:e1369. doi: 10.7717/peerj-cs.1369 (PMC10280593; doi:10.7717/peerj-cs.1369)
Supplement: Supplemental Information 2 [file peerj-cs-09-1369-s002.zip › ┤·┬δ/doc/sphinx/source/index.rst]

bpython documentation
=====================
Welcome to the bpython documentation files. This is where you
can find all about using and customizing the bpython interpreter.

If you want to find out more about the bpython interpreter you can visit our
website: http://bpython-interpreter.org

Contents:

.. toctree::
   :maxdepth: 2

   authors
   contributing
   configuration
   themes
   releases
   community
   django
   windows
   changelog
   bpaste
   tips
   bpdb
   simplerepl
