# Supplementary material for: The impact of supply chain management on a company’s operation and decision based on the multidimensional data analysis of upstream and downstream industry market states
Source: PeerJ Comput Sci. 2023 Jun 13;9:e1369. doi: 10.7717/peerj-cs.1369 (PMC10280593; doi:10.7717/peerj-cs.1369)
Supplement: Supplemental Information 2 [file peerj-cs-09-1369-s002.zip › ┤·┬δ/doc/sphinx/source/man-bpython-config.rst]

:orphan:

bpython-config manual page
==========================

Synopsis
--------

**$XDG_CONFIG_HOME/bpython/config**


Description
-----------

The configuration file contains various options controlling the behaviour of
:program:`bpython`.


.. include:: configuration-options.rst
    :end-before: .. _configuration_color_scheme:
.. include:: configuration-options.rst
    :start-after: .. _configuration_color_scheme:

Author
------

:program:`bpython` was written by Robert Anthony Farrell
<robertanthonyfarrel@gmail.com> and his bunch of loyal followers.

This manual page was written by Jørgen Pedersen Tjernø <jorgen@devsoft.no>,
for the Debian project (but may be used by others).
