# Supplementary material for: The impact of supply chain management on a company’s operation and decision based on the multidimensional data analysis of upstream and downstream industry market states
Source: PeerJ Comput Sci. 2023 Jun 13;9:e1369. doi: 10.7717/peerj-cs.1369 (PMC10280593; doi:10.7717/peerj-cs.1369)
Supplement: Supplemental Information 2 [file peerj-cs-09-1369-s002.zip › ┤·┬δ/doc/sphinx/source/simplerepl.py]

# The MIT License
#
# Copyright (c) 2015 the bpython authors.
#
# Permission is hereby granted, free of charge, to any person obtaining a copy
# of this software and associated documentation files (the "Software"), to deal
# in the Software without restriction, including without limitation the rights
# to use, copy, modify, merge, publish, distribute, sublicense, and/or sell
# copies of the Software, and to permit persons to whom the Software is
# furnished to do so, subject to the following conditions:
#
# The above copyright notice and this permission notice shall be included in
# all copies or substantial portions of the Software.
#
# THE SOFTWARE IS PROVIDED "AS IS", WITHOUT WARRANTY OF ANY KIND, EXPRESS OR
# IMPLIED, INCLUDING BUT NOT LIMITED TO THE WARRANTIES OF MERCHANTABILITY,
# FITNESS FOR A PARTICULAR PURPOSE AND NONINFRINGEMENT. IN NO EVENT SHALL THE
# AUTHORS OR COPYRIGHT HOLDERS BE LIABLE FOR ANY CLAIM, DAMAGES OR OTHER
# LIABILITY, WHETHER IN AN ACTION OF CONTRACT, TORT OR OTHERWISE, ARISING FROM,
# OUT OF OR IN CONNECTION WITH THE SOFTWARE OR THE USE OR OTHER DEALINGS IN
# THE SOFTWARE.
"""An example bpython repl without a nice UI for testing and to demonstrate
the methods of bpython.curtsiesrepl.repl.BaseRepl that must be overridden.
"""


import time
import logging

from bpython import translations
from bpython.config import Config, default_config_path
from bpython.curtsiesfrontend import events as bpythonevents
from bpython.curtsiesfrontend.repl import BaseRepl
from bpython.importcompletion import ModuleGatherer

from curtsies.configfile_keynames import keymap as key_dispatch


logger = logging.getLogger(__name__)


class SimpleRepl(BaseRepl):
    def __init__(self, config):
        self.requested_events = []
        BaseRepl.__init__(self, config)

    def _request_refresh(self):
        self.requested_events.append(bpythonevents.RefreshRequestEvent())

    def _schedule_refresh(self, when="now"):
        if when == "now":
            self.request_refresh()
        else:
            dt = round(when - time.time(), 1)
            self.out(f"please refresh in {dt} seconds")

    def _request_reload(self, files_modified=("?",)):
        e = bpythonevents.ReloadEvent()
        e.files_modified = files_modified
        self.requested_events.append(e)
        self.out("please hit enter to trigger a refresh")

    def request_undo(self, n=1):
        self.requested_events.append(bpythonevents.UndoEvent(n=n))

    def out(self, msg):
        if hasattr(self, "orig_stdout"):
            self.orig_stdout.write(f"{msg}\n")
            self.orig_stdout.flush()
        else:
            print(msg)

    def on_suspend(self):
        pass

    def after_suspend(self):
        self.out("please hit enter to trigger a refresh")

    def print_output(self):
        arr, cpos = self.paint()
        arr[cpos[0] : cpos[0] + 1, cpos[1] : cpos[1] + 1] = ["~"]

        def print_padded(s):
            return self.out(s.center(self.width + 8, "X"))

        print_padded("")
        print_padded(' enter -> "/", rewind -> "\\", ')
        print_padded(' reload -> "|", pastebin -> "$", ')
        print_padded(' "~" is the cursor ')
        print_padded("")
        self.out("X``" + ("`" * (self.width + 2)) + "``X")
        for line in arr:
            self.out("X```" + line.ljust(self.width) + "```X")
        logger.debug("line:")
        logger.debug(repr(line))
        self.out("X``" + ("`" * (self.width + 2)) + "``X")
        self.out("X" * (self.width + 8))
        return max(len(arr) - self.height, 0)

    def get_input(self):
        chars = list(self.orig_stdin.readline()[:-1])
        while chars or self.requested_events:
            if self.requested_events:
                self.process_event(self.requested_events.pop())
                continue
            c = chars.pop(0)
            if c in "/":
                c = "\n"
            elif c in "\\":
                c = key_dispatch[self.config.undo_key][0]
            elif c in "$":
                c = key_dispatch[self.config.pastebin_key][0]
            elif c in "|":
                c = key_dispatch[self.config.reimport_key][0]
            self.process_event(c)


def main(args=None, locals_=None, banner=None):
    translations.init()
    config = Config(default_config_path())
    module_gatherer = ModuleGatherer()
    while module_gatherer.find_coroutine():
        pass
    with SimpleRepl(config) as r:
        r.width = 50
        r.height = 10
        while True:
            r.print_output()
            r.get_input()


if __name__ == "__main__":
    main()
