# Supplementary material for: The impact of supply chain management on a company’s operation and decision based on the multidimensional data analysis of upstream and downstream industry market states
Source: PeerJ Comput Sci. 2023 Jun 13;9:e1369. doi: 10.7717/peerj-cs.1369 (PMC10280593; doi:10.7717/peerj-cs.1369)
Supplement: Supplemental Information 2 [file peerj-cs-09-1369-s002.zip › ┤·┬δ/doc/sphinx/source/simplerepl.rst]

.. _simplerepl:

A Simple REPL
=============

The following code listing shows a simple example REPL implemented using `bpython` and `curtsies`.

.. literalinclude:: simplerepl.py
   :language: python
