# Supplementary material for: The impact of supply chain management on a company’s operation and decision based on the multidimensional data analysis of upstream and downstream industry market states
Source: PeerJ Comput Sci. 2023 Jun 13;9:e1369. doi: 10.7717/peerj-cs.1369 (PMC10280593; doi:10.7717/peerj-cs.1369)
Supplement: Supplemental Information 2 [file peerj-cs-09-1369-s002.zip › ┤·┬δ/stubs/greenlet.pyi]

from typing import Any, Callable

__version__: str

def getcurrent() -> None: ...

class greenlet:
    def __init__(self, func: Callable[[], Any]): ...
    def switch(self, value: Any = None) -> Any: ...
