# Supplementary material for: The impact of supply chain management on a company’s operation and decision based on the multidimensional data analysis of upstream and downstream industry market states
Source: PeerJ Comput Sci. 2023 Jun 13;9:e1369. doi: 10.7717/peerj-cs.1369 (PMC10280593; doi:10.7717/peerj-cs.1369)
Supplement: Supplemental Information 2 [file peerj-cs-09-1369-s002.zip › ┤·┬δ/stubs/msvcrt.pyi]

# The real types seem only available on the Windows platform,
# but it seems annoying to need to run typechecking once per platform
# https://github.com/python/typeshed/blob/master/stdlib/msvcrt.pyi
def locking(__fd: int, __mode: int, __nbytes: int) -> None: ...

LK_NBLCK: int
LK_UNLCK: int
