# Supplementary material for: The impact of supply chain management on a company’s operation and decision based on the multidimensional data analysis of upstream and downstream industry market states
Source: PeerJ Comput Sci. 2023 Jun 13;9:e1369. doi: 10.7717/peerj-cs.1369 (PMC10280593; doi:10.7717/peerj-cs.1369)
Supplement: Supplemental Information 2 [file peerj-cs-09-1369-s002.zip › ┤·┬δ/stubs/watchdog/observers.pyi]

from .events import FileSystemEventHandler

class Observer:
    def start(self): ...
    def schedule(
        self, observer: FileSystemEventHandler, dirname: str, recursive: bool
    ): ...
    def unschedule_all(self): ...
