# Supplementary material for: The impact of supply chain management on a company’s operation and decision based on the multidimensional data analysis of upstream and downstream industry market states
Source: PeerJ Comput Sci. 2023 Jun 13;9:e1369. doi: 10.7717/peerj-cs.1369 (PMC10280593; doi:10.7717/peerj-cs.1369)
Supplement: Supplemental Information 2 [file peerj-cs-09-1369-s002.zip › ┤·┬δ/theme/light.theme]

# Each letter represents a colour marker:
#   k, r, g, y, b, m, c, w, d
# which stands for:
#   blacK, Red, Green, Yellow, Blue, Magenta, Cyan, White, Default
# Capital letters represent bold
# Copy to $XDG_CONFIG_HOME/bpython/foo.theme and set "color_scheme = foo" in
# $XDG_CONFIG_HOME/bpython/config ($XDG_CONFIG_HOME defaults to ~/.config)

[syntax]
keyword = M
name = r
comment = b
string = g
error = r
number = B
operator = c
paren = b
punctuation = b
token = g

[interface]
# XXX: gnome-terminal appears to be braindead. The cursor will disappear unless
# you set the background colour to "d".
background = w
output = b
main = b
prompt = r
prompt_more = g
right_arrow_suggestion = K
