# Supplementary material for: The impact of supply chain management on a company’s operation and decision based on the multidimensional data analysis of upstream and downstream industry market states
Source: PeerJ Comput Sci. 2023 Jun 13;9:e1369. doi: 10.7717/peerj-cs.1369 (PMC10280593; doi:10.7717/peerj-cs.1369)
Supplement: Supplemental Information 2 [file peerj-cs-09-1369-s002.zip › ┤·┬δ/theme/windows.theme]

# Each letter represents a colour marker:
#   k, r, g, y, b, m, c, w, d
# which stands for:
#   blacK, Red, Green, Yellow, Blue, Magenta, Cyan, White, Default
#
# But in Windows (for now)
#   K,     R,    G,     Y,    B,   M,       C,      W,     k
#   blacK, blue, Green, cyan, red, Magenta, yellow, hite, grey
# Capital letters represent bold (brighter)
# Copy to %USERPROFILE%\.bpython\windows.theme and set "color_scheme = windows" in %USERPROFILE%\.bpython\config

[syntax]
keyword = G
name = Y
comment = c
string = M
error = B
number = C
operator = G
punctuation = C
token = M

[interface]
background = r
output = w
main = W
prompt = W
prompt_more = K
